# Supplementary material for: Accurate and versatile 3D segmentation of plant tissues at cellular resolution
Source: eLife. 2020 Jul 29;9:e57613. doi: 10.7554/eLife.57613 (PMC7447435; doi:10.7554/eLife.57613)
Supplement: Figure 2—source data 1. — The archive contains: 'pmaps_root' - directory containing precision/recall values computed on the test set from the Lateral Root dataset. 'pmaps_ovules' - directory with precision/recall values computed on the test set from the Ovules dataset. 'fig2_precision_recall.ipynb' - Jupyter notebook to generate the plots. [file elife-57613-fig2-data1.zip]

Archive with 20 entries (20 files):
- fig2_figsupp4_1_tablesupp5_1_boundary_prediction/fig2_precision_recall.ipynb
- fig2_figsupp4_1_tablesupp5_1_boundary_prediction/pmaps_ovules/pmaps_ovules_unet_ds2x_dice_gcr_noise_13_03_20_085727.csv
- fig2_figsupp4_1_tablesupp5_1_boundary_prediction/pmaps_ovules/pmaps_ovules_unet_ds2x_bce_gcr_noise_12_03_20_072647.csv
- fig2_figsupp4_1_tablesupp5_1_boundary_prediction/pmaps_ovules/pmaps_ovules_resunet_ds2x_bce_gcr_10_03_20_144522.csv
- fig2_figsupp4_1_tablesupp5_1_boundary_prediction/pmaps_ovules/pmaps_evaluation_ovules_04_03_20_222844.csv
- fig2_figsupp4_1_tablesupp5_1_boundary_prediction/pmaps_ovules/pmaps_ovules_unet_ds2x_bce_bcr_11_03_20_002629.csv
- fig2_figsupp4_1_tablesupp5_1_boundary_prediction/pmaps_ovules/pmaps_ovules_resunet_ds2x_dice_gcr_10_03_20_032616.csv
- fig2_figsupp4_1_tablesupp5_1_boundary_prediction/pmaps_ovules/pmaps_ovules_unet_ds2x_dice_gcr_12_03_20_174801.csv
- fig2_figsupp4_1_tablesupp5_1_boundary_prediction/pmaps_ovules/pmaps_ovules_unet_ds2x_bce_cgr_11_03_20_051518.csv
- fig2_figsupp4_1_tablesupp5_1_boundary_prediction/pmaps_ovules/pmaps_ovules_unet_ds2x_bce_gcr_11_03_20_150430.csv
- fig2_figsupp4_1_tablesupp5_1_boundary_prediction/pmaps_root/pmaps_root_generic_light_sheet_3d_unet_14_03_20_125928.csv
- fig2_figsupp4_1_tablesupp5_1_boundary_prediction/pmaps_root/pmaps_root_resunet_ds1x_dice_gcr_16_03_20_011224.csv
- fig2_figsupp4_1_tablesupp5_1_boundary_prediction/pmaps_root/pmaps_root_resunet_ds1x_bce_gcr_16_03_20_213906.csv
- fig2_figsupp4_1_tablesupp5_1_boundary_prediction/pmaps_root/pmaps_root_unet_ds1x_bce_cgr_16_03_20_213939.csv
- fig2_figsupp4_1_tablesupp5_1_boundary_prediction/pmaps_root/pmaps_root_unet_ds1x_bce_bcr_15_03_20_230742.csv
- fig2_figsupp4_1_tablesupp5_1_boundary_prediction/pmaps_root/pmaps_root_unet_ds1x_bce_gcr_17_03_20_131650.csv
- fig2_figsupp4_1_tablesupp5_1_boundary_prediction/pmaps_root/pmaps_root_unet_ds1x_dice_gcr_15_03_20_230837.csv
- fig2_figsupp4_1_tablesupp5_1_boundary_prediction/pmaps_root/pmaps_root_unet_ds1x_bce_gcr_13_03_20_234626.csv
- fig2_figsupp4_1_tablesupp5_1_boundary_prediction/pmaps_root/pmaps_root_unet_ds1x_bce_gcr_noise_15_03_20_202654.csv
- fig2_figsupp4_1_tablesupp5_1_boundary_prediction/pmaps_root/pmaps_root_unet_ds1x_dice_gcr_noise_16_03_20_213956.csv
