# Supplementary material for: Accurate and versatile 3D segmentation of plant tissues at cellular resolution
Source: eLife. 2020 Jul 29;9:e57613. doi: 10.7554/eLife.57613 (PMC7447435; doi:10.7554/eLife.57613)
Supplement: Figure 2—source data 1. — The archive contains: 'pmaps_root' - directory containing precision/recall values computed on the test set from the Lateral Root dataset. 'pmaps_ovules' - directory with precision/recall values computed on the test set from the Ovules dataset. 'fig2_precision_recall.ipynb' - Jupyter notebook to generate the plots. [file elife-57613-fig2-data1.zip › fig2_figsupp4_1_tablesupp5_1_boundary_prediction/fig2_precision_recall.ipynb]

# %% [code]
import csv
import numpy as np
import matplotlib.pyplot as plt
import os

# %% [code]
figure_number = "./figure2/"
supplementary = "./supplementary/"
tables = "./tables/"

models_ovules = {"3D-Unet, $L_{bce}$, Group-Norm": "../evaluation_results/pmaps/pmaps_ovules/pmaps_ovules_unet_ds2x_bce_gcr_11_03_20_150430.csv",
                 "3D-Unet, $L_{bce}$, Batch-Norm": "../evaluation_results/pmaps/pmaps_ovules/pmaps_ovules_unet_ds2x_bce_bcr_11_03_20_002629.csv",
                 #"3D-Unet, $L_{bce}$, Group-Norm, Noise": "../evaluation_results/pmaps/pmaps_ovules/pmaps_ovules_unet_ds2x_bce_gcr_noise_12_03_20_072647.csv",
                 "3D-Unet, $L_{dice}$, Group-Norm": "../evaluation_results/pmaps/pmaps_ovules/pmaps_ovules_unet_ds2x_dice_gcr_12_03_20_174801.csv",
                 "3D-Unet, $L_{bce} + L_{dice}$, Group-Norm": "../evaluation_results/pmaps/pmaps_ovules/pmaps_evaluation_ovules_04_03_20_222844.csv",
                 "3D-ResUnet, $L_{dice}$, Group-Norm": "../evaluation_results/pmaps/pmaps_ovules/pmaps_ovules_resunet_ds2x_dice_gcr_10_03_20_032616.csv",
                }

models_root = {"3D-Unet, $L_{bce}$, Group-Norm": "../evaluation_results/pmaps/pmaps_root/pmaps_root_unet_ds1x_bce_gcr_17_03_20_131650.csv",
                 "3D-Unet, $L_{bce}$, Batch-Norm": "../evaluation_results/pmaps/pmaps_root/pmaps_root_unet_ds1x_bce_bcr_15_03_20_230742.csv",
                 #"3D-Unet, $L_{bce}$, Group-Norm, Noise": "../evaluation_results/pmaps/pmaps_root/pmaps_root_unet_ds1x_bce_gcr_noise_15_03_20_202654.csv",
                 "3D-Unet, $L_{dice}$, Group-Norm": "../evaluation_results/pmaps/pmaps_root/pmaps_root_unet_ds1x_dice_gcr_15_03_20_230837.csv",
                 "3D-Unet, $L_{bce} + L_{dice}$, Group-Norm": "../evaluation_results/pmaps/pmaps_root/pmaps_root_generic_light_sheet_3d_unet_14_03_20_125928.csv",
                 "3D-ResUnet, $L_{dice}$, Group-Norm": "../evaluation_results/pmaps/pmaps_root/pmaps_root_resunet_ds1x_dice_gcr_16_03_20_011224.csv",
                }

# %% [code]
def creat_mean_precision_recal_curve(file_path):
    with open(file_path, "r") as f:
        file = f.readlines()
    
    data = []
    for row in csv.reader(file):
        data.append(row)

    #print("header: ", data[0])
    data.pop(0)
    
    data_threshold = {}
    for i in np.arange(0.0, 1.1, 0.1):
        data_threshold[f"{i:.1f}"] = [] 

    for d in data:
        threshold = d[0]
        #data_threshold[threshold].append([d[3], d[4], d[5], d[6]])
        data_threshold[threshold].append([d[4], d[5]])

    del data_threshold["1.0"]
    del data_threshold["0.0"]
    
    precision_mean, recall_mean = [], []
    precision_std, recall_std = [], []
    for d in data_threshold.values():
        _tmp = np.array(d).astype(np.float)
        precision_mean.append(np.average(_tmp[:, 0]))
        recall_mean.append(np.average(_tmp[:, 1]))

        precision_std.append(np.std(_tmp[:, 0]))
        recall_std.append(np.std(_tmp[:, 1]))
        
    return precision_mean, recall_mean, precision_std, recall_std


def creat_precision_recal_curve(file_path, dataset="ovules", only_pr=True):
    with open(file_path, "r") as f:
        file = f.readlines()
    
    data = []
    for row in csv.reader(file):
        data.append(row)

    #print("header: ", data[0])
    data.pop(0)
    

    data_stack = {} 
    for d in data:
        stack = d[1]
        if dataset == "ovules":
            stack = os.path.basename(stack)[2:5]
        elif dataset == "root":
            stack = os.path.basename(stack)[14:16]
            
        #data_threshold[threshold].append([d[3], d[4], d[5], d[6]])
        if stack not in data_stack:
            data_stack[stack] = []
        if only_pr:
            data_stack[stack].append([d[4], d[5]])
        else:
            data_stack[stack].append([d[3], d[4], d[5], d[6]])
    
    for key, value in data_stack.items():
        data_stack[key] = np.array(value).astype(np.float)
        
    
    return data_stack
#data_stack = creat_precision_recal_curve(value, dataset="root")

# %% [code]
fs1 = 30
fs2 = 30
fs3 = 26
dot_size = 100
nb_samples = 7
colors = ['#1f77b4', '#ff7f0e', '#2ca02c', '#d62728', '#9467bd', '#8c564b', '#e377c2']

fig, ax = plt.subplots(1, 1, figsize=(12, 12), sharex=False, sharey=False)
for _c, (key, value) in zip(colors, models_ovules.items()):
    precision_mean, recall_mean, precision_std, recall_std = creat_mean_precision_recal_curve(value)
    precision_std_error, recall_std_error = (precision_std/np.sqrt(nb_samples),
                                             recall_std/np.sqrt(nb_samples))
    ax.set_title("Ovules", fontsize=fs1)
    #ax.plot(recall_mean + recall_std_error, precision_mean + precision_std_error, c=_c)
    #ax.plot(recall_mean - recall_std_error, precision_mean - precision_std_error, c=_c)
    
    ax.fill(np.hstack([(recall_mean + recall_std_error), (recall_mean - recall_std_error)[::-1]]),
            np.hstack([(precision_mean + precision_std_error), (precision_mean - precision_std_error)[::-1]]),
            color=_c,
            alpha=0.3)
    ax.plot(recall_mean, precision_mean, label=key, c=_c, zorder=9)
    ax.scatter(recall_mean, precision_mean, c=_c, s=dot_size, zorder=10)
        
    ax.set_ylabel("Precision", fontsize=fs2)
    ax.set_xlabel("Recall", fontsize=fs2)
    ax.tick_params(axis='x', labelsize=fs2)
    ax.tick_params(axis='y', labelsize=fs2)
    ax.legend(loc=3, fontsize=fs3)
    

plt.tight_layout()
plt.savefig(figure_number + "/precision_recall_main_ovules.pdf", tight_layout=True)
plt.show()

# %% [code]
fs1 = 30
fs2 = 30
fs3 = 26
dot_size = 100
nb_samples = 7
colors = ['#1f77b4', '#ff7f0e', '#2ca02c', '#d62728', '#9467bd', '#8c564b', '#e377c2']

fig, ax = plt.subplots(1, 1, figsize=(12, 12), sharex=False, sharey=False)
for _c, (key, value) in zip(colors, models_root.items()):
    precision_mean, recall_mean, precision_std, recall_std = creat_mean_precision_recal_curve(value)
    precision_std_error, recall_std_error = (precision_std/np.sqrt(nb_samples),
                                             recall_std/np.sqrt(nb_samples))
    ax.set_title("LRP", fontsize=fs1)
    #ax.plot(recall_mean + recall_std_error, precision_mean + precision_std_error, c=_c)
    #ax.plot(recall_mean - recall_std_error, precision_mean - precision_std_error, c=_c)
    
    ax.fill(np.hstack([(recall_mean + recall_std_error), (recall_mean - recall_std_error)[::-1]]),
            np.hstack([(precision_mean + precision_std_error), (precision_mean - precision_std_error)[::-1]]),
            color=_c,
            alpha=0.3)
    ax.plot(recall_mean, precision_mean, label=key, c=_c, zorder=9)
    ax.scatter(recall_mean, precision_mean, c=_c, s=dot_size, zorder=10)
        
    ax.set_ylabel("Precision", fontsize=fs2)
    ax.set_xlabel("Recall", fontsize=fs2)
    ax.tick_params(axis='x', labelsize=fs2)
    ax.tick_params(axis='y', labelsize=fs2)
    #ax.legend(loc=3, fontsize=fs3)
    

plt.tight_layout()
plt.savefig("figure2/precision_recall_main_root.pdf", tight_layout=True)
plt.show()

# %% [code]
fs1 = 20
fs2 = 20
fs21 = 20
fs22 = 20
fs3 = 12

fig, ax = plt.subplots(2, 4, figsize=(22, 11), sharex=False, sharey=False)

for key, value in models_ovules.items():
    data_stack = creat_precision_recal_curve(value)
    for i, (key_stack, value_stack) in enumerate(data_stack.items()):
        ax[i//4, i%4].set_title(f"Stack #{key_stack}", fontsize = fs1)
        ax[i//4, i%4].scatter(value_stack[1:-1, 1], value_stack[1:-1, 0], label=key)
        if i%4 == 0:
            ax[i//4, i%4].set_ylabel("Precision", fontsize=fs2)
        if i//4 != 0:
            ax[i//4, i%4].set_xlabel("Recall", fontsize=fs2)
        ax[i//4, i%4].tick_params(axis='x', labelsize=fs21)
        ax[i//4, i%4].tick_params(axis='y', labelsize=fs22)
        
    ax[0, 0].legend(loc=3, fontsize=fs3)
    #precision_mean, recall_mean, precision_std, recall_std = creat_mean_precision_recal_curve(value)
    #precision, recall = creat_precision_recal_curve(value)
    #plt.plot(precision_mean, recall_mean, label=key)
    #plt.scatter(precision_mean, recall_mean)
    #plt.errorbar(precision_mean, recall_mean, yerr=recall_std, xerr=precision_std, label=key)
    precision_mean, recall_mean, precision_std, recall_std = creat_mean_precision_recal_curve(value)
    ax[1, 3].set_title("Mean Curve", fontsize=fs1)
    ax[1, 3].plot(recall_mean, precision_mean, label=key)
    ax[1, 3].scatter(recall_mean, precision_mean)
    #ax[1, 3].set_ylabel("Precision", fontsize=fs2)
    ax[1, 3].set_xlabel("Recall", fontsize=fs2)
    #ax[1, 3].legend(fontsize=fs3)
    ax[1, 3].tick_params(axis='x', labelsize=fs21)
    ax[1, 3].tick_params(axis='y', labelsize=fs22)
    

plt.tight_layout()

plt.savefig(supplementary + "precision_recall_supp_ovules.pdf", tight_layout=True)
plt.show()

# %% [code]
fs1 = 20
fs2 = 20
fs21 = 20
fs22 = 20
fs3 = 11
fig, ax = plt.subplots(1, 5, figsize=(22, 5), sharex=False, sharey=False)

for key, value in models_root.items():
    data_stack = creat_precision_recal_curve(value, dataset="root")
    for i, (key_stack, value_stack) in enumerate(data_stack.items()):
        ax[i%5].set_title(f"Movie #{i//2 + 1}, T {key_stack}", fontsize=fs1)
        ax[i%5].scatter(value_stack[1:-1, 0], value_stack[1:-1, 1], label=key)
        if i%5 == 0:
            ax[i%5].set_ylabel("Precision", fontsize=fs2)
            #ax[i%5].legend(loc=3, fontsize=fs3)
        ax[i%5].set_xlabel("Recall", fontsize=fs2)
        
        ax[i%5].tick_params(axis='x', labelsize=fs21)
        ax[i%5].tick_params(axis='y', labelsize=fs22)
    
    #precision_mean, recall_mean, precision_std, recall_std = creat_mean_precision_recal_curve(value)
    #precision, recall = creat_precision_recal_curve(value)
    #plt.plot(precision_mean, recall_mean, label=key)
    #plt.scatter(precision_mean, recall_mean)
    #plt.errorbar(precision_mean, recall_mean, yerr=recall_std, xerr=precision_std, label=key)
    precision_mean, recall_mean, precision_std, recall_std = creat_mean_precision_recal_curve(value)
    ax[4].set_title("Mean Curve", fontsize=fs1)
    ax[4].plot(recall_mean, precision_mean, label=key)
    ax[4].scatter(recall_mean, precision_mean)
    #ax[4].set_ylabel("Precision", fontsize=fs2)
    ax[4].set_xlabel("Recall", fontsize=fs2)
    #ax[4].legend(fontsize=fs3)
    ax[4].tick_params(axis='x', labelsize=fs21)
    ax[4].tick_params(axis='y', labelsize=fs22)
    

plt.tight_layout()
plt.savefig(supplementary + "precision_recall_supp_root.pdf", tight_layout=True)
plt.show()


# %% [code]
models_ovules_supp = {"3D-Unet, $L_{bce}$, GN + Conv + ReLU": "../evaluation_results/pmaps/pmaps_ovules/pmaps_ovules_unet_ds2x_bce_gcr_11_03_20_150430.csv",
                      "3D-Unet, $L_{bce}$, BN + Conv + ReLU": "../evaluation_results/pmaps/pmaps_ovules/pmaps_ovules_unet_ds2x_bce_bcr_11_03_20_002629.csv",
                      "3D-Unet, $L_{bce}$, Conv + GN + ReLU": "../evaluation_results/pmaps/old/pmaps_ovules_unet_ds2x_bce_cgr_11_03_20_051518.csv",
                      "3D-Unet, $L_{bce}$, GN + Conv + ReLU, noise": "../evaluation_results/pmaps/pmaps_ovules/pmaps_ovules_unet_ds2x_bce_gcr_noise_12_03_20_072647.csv",
                      "3D-Unet, $L_{dice}$, GN + Conv + ReLU": "../evaluation_results/pmaps/pmaps_ovules/pmaps_ovules_unet_ds2x_dice_gcr_12_03_20_174801.csv",
                      "3D-Unet, $L_{dice}$, GN + Conv + ReLU, noise": "../evaluation_results/pmaps/old/pmaps_ovules_unet_ds2x_dice_gcr_noise_13_03_20_085727.csv",
                      "3D-Unet, $L_{bce} + L_{dice}$, GN + Conv + ReLU": "../evaluation_results/pmaps/pmaps_ovules/pmaps_evaluation_ovules_04_03_20_222844.csv",
                      "3D-Resunet, $L_{bce}$, GN + Conv + ReLU": "../evaluation_results/pmaps/old/pmaps_ovules_resunet_ds2x_bce_gcr_09_03_20_230125.csv",
                      "3D-Resunet, $L_{dice}$, GN + Conv + ReLU": "../evaluation_results/pmaps/pmaps_ovules/pmaps_ovules_resunet_ds2x_dice_gcr_10_03_20_032616.csv",
                     }

models_root_supp = {"3D-Unet, $L_{bce}$, GN + Conv + ReLU": "../evaluation_results/pmaps/pmaps_root/pmaps_root_unet_ds1x_bce_gcr_17_03_20_131650.csv",
                    "3D-Unet, $L_{bce}$, BN + Conv + ReLU": "../evaluation_results/pmaps/pmaps_root/pmaps_root_unet_ds1x_bce_bcr_15_03_20_230742.csv",
                    "3D-Unet, $L_{bce}$, Conv + GN + ReLU": "../evaluation_results/pmaps/pmaps_root/pmaps_root_unet_ds1x_bce_cgr_16_03_20_213939.csv",
                    "3D-Unet, $L_{bce}$, GN + Conv + ReLU, noise": "../evaluation_results/pmaps/pmaps_root/pmaps_root_unet_ds1x_bce_gcr_noise_15_03_20_202654.csv",
                    "3D-Unet, $L_{dice}$, GN + Conv + ReLU": "../evaluation_results/pmaps/pmaps_root/pmaps_root_unet_ds1x_dice_gcr_15_03_20_230837.csv",
                    "3D-Unet, $L_{dice}$, GN + Conv + ReLU, noise": "../evaluation_results/pmaps/pmaps_root/pmaps_root_unet_ds1x_dice_gcr_noise_16_03_20_213956.csv",
                    "3D-Unet, $L_{bce} + L_{dice}$, GN + Conv + ReLU": "../evaluation_results/pmaps/pmaps_root/pmaps_root_generic_light_sheet_3d_unet_14_03_20_125928.csv",
                    "3D-Resunet, $L_{bce}$, GN + Conv + ReLU": "../evaluation_results/pmaps/pmaps_root/pmaps_root_resunet_ds1x_bce_gcr_16_03_20_213906.csv",
                    "3D-Resunet, $L_{dice}$, GN + Conv + ReLU": "../evaluation_results/pmaps/pmaps_root/pmaps_root_resunet_ds1x_dice_gcr_16_03_20_011224.csv",
                    }


# %% [code]
file = tables + "/ovules_pmaps.txt"
lines = []

for key, value in models_ovules_supp.items():
    data_stack = creat_precision_recal_curve(value, only_pr=False)
    value = []
    for i, (key_stack, value_stack) in enumerate(data_stack.items()):
        value.append(value_stack[4])
        
    mean, std = np.mean(value, 0), np.std(value, 0)
    net_string = f"{key}"
    for i, (m, s) in enumerate(zip(mean, std)):
        if i == 0:
            m, s = m * 100, s * 100 
            net_string += f" & {m:.1f} \\textpm\ {s:.1f}"
        else:
            net_string += f" & {m:.3f} \\textpm\ {s:.3f}"
        
    net_string += "\\\ \n"
    lines.append(net_string)
    
    #lines.append("\\midrule \n")

with open(file, "w") as f:
    for line in lines:
        f.write(line)
        
file = tables + "root_pmaps.txt"
lines = []

for key, value in models_root_supp.items():
    data_stack = creat_precision_recal_curve(value, only_pr=False)
    value = []
    for i, (key_stack, value_stack) in enumerate(data_stack.items()):
        value.append(value_stack[4])
        
    mean, std = np.mean(value, 0), np.std(value, 0)
    net_string = f"{key}"
    for i, (m, s) in enumerate(zip(mean, std)):
        if i == 0:
            m, s = m * 100, s * 100 
            net_string += f" & {m:.1f} \\textpm\ {s:.1f}"
        else:
            net_string += f" & {m:.3f} \\textpm\ {s:.3f}"
        
    net_string += "\\\ \n"
    lines.append(net_string)
    
    #lines.append("\\midrule \n")

with open(file, "w") as f:
    for line in lines:
        f.write(line)

# %% [code]
