# Supplementary material for: Accurate and versatile 3D segmentation of plant tissues at cellular resolution
Source: eLife. 2020 Jul 29;9:e57613. doi: 10.7554/eLife.57613 (PMC7447435; doi:10.7554/eLife.57613)
Supplement: Figure 2—source data 1. — The archive contains: 'pmaps_root' - directory containing precision/recall values computed on the test set from the Lateral Root dataset. 'pmaps_ovules' - directory with precision/recall values computed on the test set from the Ovules dataset. 'fig2_precision_recall.ipynb' - Jupyter notebook to generate the plots. [file elife-57613-fig2-data1.zip › fig2_figsupp4_1_tablesupp5_1_boundary_prediction/pmaps_ovules/pmaps_ovules_unet_ds2x_dice_gcr_noise_13_03_20_085727.csv]

threshold	gt	pmap	accuracy	precision	recall	f1 score
0.1	/export/home/lcerrone/Datasets/TUM_Ovules_Dataset/Ovules_test_final/N_294_final_crop_ds2.h5	/export/home/lcerrone/Datasets/TUM_Ovules_Dataset/Ovules_test_final/unet_ds2x_dice_gcr_noise/N_294_final_crop_ds2_predictions.h5	0.9793736263020834	0.7969647037163783	0.9279747344023214	0.8574945797121241
0.2	/export/home/lcerrone/Datasets/TUM_Ovules_Dataset/Ovules_test_final/N_294_final_crop_ds2.h5	/export/home/lcerrone/Datasets/TUM_Ovules_Dataset/Ovules_test_final/unet_ds2x_dice_gcr_noise/N_294_final_crop_ds2_predictions.h5	0.9800662858072917	0.8065455376306849	0.9234047126739697	0.8610281715363514
0.3	/export/home/lcerrone/Datasets/TUM_Ovules_Dataset/Ovules_test_final/N_294_final_crop_ds2.h5	/export/home/lcerrone/Datasets/TUM_Ovules_Dataset/Ovules_test_final/unet_ds2x_dice_gcr_noise/N_294_final_crop_ds2_predictions.h5	0.9808223795572917	0.8187165332219052	0.916066197727319	0.8646599118434904
0.4	/export/home/lcerrone/Datasets/TUM_Ovules_Dataset/Ovules_test_final/N_294_final_crop_ds2.h5	/export/home/lcerrone/Datasets/TUM_Ovules_Dataset/Ovules_test_final/unet_ds2x_dice_gcr_noise/N_294_final_crop_ds2_predictions.h5	0.9811526888020833	0.8248724843682702	0.9117358119042629	0.8661317418179216
0.5	/export/home/lcerrone/Datasets/TUM_Ovules_Dataset/Ovules_test_final/N_294_final_crop_ds2.h5	/export/home/lcerrone/Datasets/TUM_Ovules_Dataset/Ovules_test_final/unet_ds2x_dice_gcr_noise/N_294_final_crop_ds2_predictions.h5	0.9816129361979167	0.8344486741873961	0.904497522496715	0.8680622320487745
0.6	/export/home/lcerrone/Datasets/TUM_Ovules_Dataset/Ovules_test_final/N_294_final_crop_ds2.h5	/export/home/lcerrone/Datasets/TUM_Ovules_Dataset/Ovules_test_final/unet_ds2x_dice_gcr_noise/N_294_final_crop_ds2_predictions.h5	0.9819262174479166	0.8439282082614532	0.8953069525176276	0.868858690671557
0.7	/export/home/lcerrone/Datasets/TUM_Ovules_Dataset/Ovules_test_final/N_294_final_crop_ds2.h5	/export/home/lcerrone/Datasets/TUM_Ovules_Dataset/Ovules_test_final/unet_ds2x_dice_gcr_noise/N_294_final_crop_ds2_predictions.h5	0.9820695247395833	0.8492787011649667	0.8897866135479422	0.869060883538719
0.8	/export/home/lcerrone/Datasets/TUM_Ovules_Dataset/Ovules_test_final/N_294_final_crop_ds2.h5	/export/home/lcerrone/Datasets/TUM_Ovules_Dataset/Ovules_test_final/unet_ds2x_dice_gcr_noise/N_294_final_crop_ds2_predictions.h5	0.9822384147135417	0.8591735172972799	0.8783757971921856	0.8686685516078775
0.9	/export/home/lcerrone/Datasets/TUM_Ovules_Dataset/Ovules_test_final/N_294_final_crop_ds2.h5	/export/home/lcerrone/Datasets/TUM_Ovules_Dataset/Ovules_test_final/unet_ds2x_dice_gcr_noise/N_294_final_crop_ds2_predictions.h5	0.9822563151041667	0.8655222256741384	0.8698141801954918	0.867662895354812
0.1	/export/home/lcerrone/Datasets/TUM_Ovules_Dataset/Ovules_test_final/N_435_final_crop_ds2.h5	/export/home/lcerrone/Datasets/TUM_Ovules_Dataset/Ovules_test_final/unet_ds2x_dice_gcr_noise/N_435_final_crop_ds2_predictions.h5	0.9810199311365074	0.646583664711697	0.9398759058375877	0.7661189971078615
0.2	/export/home/lcerrone/Datasets/TUM_Ovules_Dataset/Ovules_test_final/N_435_final_crop_ds2.h5	/export/home/lcerrone/Datasets/TUM_Ovules_Dataset/Ovules_test_final/unet_ds2x_dice_gcr_noise/N_435_final_crop_ds2_predictions.h5	0.9840681765784999	0.69163468622612	0.9353257482921606	0.7952298245418589
0.3	/export/home/lcerrone/Datasets/TUM_Ovules_Dataset/Ovules_test_final/N_435_final_crop_ds2.h5	/export/home/lcerrone/Datasets/TUM_Ovules_Dataset/Ovules_test_final/unet_ds2x_dice_gcr_noise/N_435_final_crop_ds2_predictions.h5	0.9869400054004959	0.7413686410659257	0.9293480315796058	0.8247831586650421
0.4	/export/home/lcerrone/Datasets/TUM_Ovules_Dataset/Ovules_test_final/N_435_final_crop_ds2.h5	/export/home/lcerrone/Datasets/TUM_Ovules_Dataset/Ovules_test_final/unet_ds2x_dice_gcr_noise/N_435_final_crop_ds2_predictions.h5	0.9877052633408149	0.7570033497643845	0.9252933656723826	0.8327308386224846
0.5	/export/home/lcerrone/Datasets/TUM_Ovules_Dataset/Ovules_test_final/N_435_final_crop_ds2.h5	/export/home/lcerrone/Datasets/TUM_Ovules_Dataset/Ovules_test_final/unet_ds2x_dice_gcr_noise/N_435_final_crop_ds2_predictions.h5	0.9883758881778489	0.7725257086025253	0.9192215367917684	0.8395134332342369
0.6	/export/home/lcerrone/Datasets/TUM_Ovules_Dataset/Ovules_test_final/N_435_final_crop_ds2.h5	/export/home/lcerrone/Datasets/TUM_Ovules_Dataset/Ovules_test_final/unet_ds2x_dice_gcr_noise/N_435_final_crop_ds2_predictions.h5	0.9891966842541297	0.7924744089659084	0.9122627836173159	0.848159954993688
0.7	/export/home/lcerrone/Datasets/TUM_Ovules_Dataset/Ovules_test_final/N_435_final_crop_ds2.h5	/export/home/lcerrone/Datasets/TUM_Ovules_Dataset/Ovules_test_final/unet_ds2x_dice_gcr_noise/N_435_final_crop_ds2_predictions.h5	0.9894718758759884	0.8010393447731953	0.9069566044074717	0.8507138725718785
0.8	/export/home/lcerrone/Datasets/TUM_Ovules_Dataset/Ovules_test_final/N_435_final_crop_ds2.h5	/export/home/lcerrone/Datasets/TUM_Ovules_Dataset/Ovules_test_final/unet_ds2x_dice_gcr_noise/N_435_final_crop_ds2_predictions.h5	0.9898827526366222	0.8153534469143362	0.8973198627110056	0.8543752494235654
0.9	/export/home/lcerrone/Datasets/TUM_Ovules_Dataset/Ovules_test_final/N_435_final_crop_ds2.h5	/export/home/lcerrone/Datasets/TUM_Ovules_Dataset/Ovules_test_final/unet_ds2x_dice_gcr_noise/N_435_final_crop_ds2_predictions.h5	0.990033885538675	0.8241627061780309	0.8881749144781177	0.8549723281734968
0.1	/export/home/lcerrone/Datasets/TUM_Ovules_Dataset/Ovules_test_final/N_441_final_crop_ds2.h5	/export/home/lcerrone/Datasets/TUM_Ovules_Dataset/Ovules_test_final/unet_ds2x_dice_gcr_noise/N_441_final_crop_ds2_predictions.h5	0.9718284372267368	0.4870247549057567	0.965141958733463	0.6473747421512744
0.2	/export/home/lcerrone/Datasets/TUM_Ovules_Dataset/Ovules_test_final/N_441_final_crop_ds2.h5	/export/home/lcerrone/Datasets/TUM_Ovules_Dataset/Ovules_test_final/unet_ds2x_dice_gcr_noise/N_441_final_crop_ds2_predictions.h5	0.973500605370575	0.502870597016178	0.9619769901113306	0.6604781925220217
0.3	/export/home/lcerrone/Datasets/TUM_Ovules_Dataset/Ovules_test_final/N_441_final_crop_ds2.h5	/export/home/lcerrone/Datasets/TUM_Ovules_Dataset/Ovules_test_final/unet_ds2x_dice_gcr_noise/N_441_final_crop_ds2_predictions.h5	0.9757243718319887	0.5258082636579775	0.9573443506471297	0.6787967278369216
0.4	/export/home/lcerrone/Datasets/TUM_Ovules_Dataset/Ovules_test_final/N_441_final_crop_ds2.h5	/export/home/lcerrone/Datasets/TUM_Ovules_Dataset/Ovules_test_final/unet_ds2x_dice_gcr_noise/N_441_final_crop_ds2_predictions.h5	0.976577665027108	0.535290533451158	0.9542676483797	0.6858549666431963
0.5	/export/home/lcerrone/Datasets/TUM_Ovules_Dataset/Ovules_test_final/N_441_final_crop_ds2.h5	/export/home/lcerrone/Datasets/TUM_Ovules_Dataset/Ovules_test_final/unet_ds2x_dice_gcr_noise/N_441_final_crop_ds2_predictions.h5	0.9778046889168365	0.5496731144644039	0.9495616776461947	0.6962865689543363
0.6	/export/home/lcerrone/Datasets/TUM_Ovules_Dataset/Ovules_test_final/N_441_final_crop_ds2.h5	/export/home/lcerrone/Datasets/TUM_Ovules_Dataset/Ovules_test_final/unet_ds2x_dice_gcr_noise/N_441_final_crop_ds2_predictions.h5	0.9792036059565775	0.5672790449235358	0.9436443221360518	0.7085861023522648
0.7	/export/home/lcerrone/Datasets/TUM_Ovules_Dataset/Ovules_test_final/N_441_final_crop_ds2.h5	/export/home/lcerrone/Datasets/TUM_Ovules_Dataset/Ovules_test_final/unet_ds2x_dice_gcr_noise/N_441_final_crop_ds2_predictions.h5	0.9797250297843283	0.5744199317318703	0.938941711796761	0.7127798385757051
0.8	/export/home/lcerrone/Datasets/TUM_Ovules_Dataset/Ovules_test_final/N_441_final_crop_ds2.h5	/export/home/lcerrone/Datasets/TUM_Ovules_Dataset/Ovules_test_final/unet_ds2x_dice_gcr_noise/N_441_final_crop_ds2_predictions.h5	0.9807156818350251	0.5886661188896601	0.930360534455018	0.7210824428654375
0.9	/export/home/lcerrone/Datasets/TUM_Ovules_Dataset/Ovules_test_final/N_441_final_crop_ds2.h5	/export/home/lcerrone/Datasets/TUM_Ovules_Dataset/Ovules_test_final/unet_ds2x_dice_gcr_noise/N_441_final_crop_ds2_predictions.h5	0.9812812739449113	0.5976456063339861	0.922291182489867	0.72529762688641
0.1	/export/home/lcerrone/Datasets/TUM_Ovules_Dataset/Ovules_test_final/N_511_final_crop_ds2.h5	/export/home/lcerrone/Datasets/TUM_Ovules_Dataset/Ovules_test_final/unet_ds2x_dice_gcr_noise/N_511_final_crop_ds2_predictions.h5	0.9745761095504685	0.743672336659187	0.9731131681747643	0.8430608734436467
0.2	/export/home/lcerrone/Datasets/TUM_Ovules_Dataset/Ovules_test_final/N_511_final_crop_ds2.h5	/export/home/lcerrone/Datasets/TUM_Ovules_Dataset/Ovules_test_final/unet_ds2x_dice_gcr_noise/N_511_final_crop_ds2_predictions.h5	0.9781597699546417	0.7752110427252331	0.9700600015104005	0.8617586680999094
0.3	/export/home/lcerrone/Datasets/TUM_Ovules_Dataset/Ovules_test_final/N_511_final_crop_ds2.h5	/export/home/lcerrone/Datasets/TUM_Ovules_Dataset/Ovules_test_final/unet_ds2x_dice_gcr_noise/N_511_final_crop_ds2_predictions.h5	0.981472263728674	0.8078624650545233	0.9656359287552805	0.8797312977246662
0.4	/export/home/lcerrone/Datasets/TUM_Ovules_Dataset/Ovules_test_final/N_511_final_crop_ds2.h5	/export/home/lcerrone/Datasets/TUM_Ovules_Dataset/Ovules_test_final/unet_ds2x_dice_gcr_noise/N_511_final_crop_ds2_predictions.h5	0.9825904408981332	0.8203934782678827	0.9626616890327702	0.8858518636374442
0.5	/export/home/lcerrone/Datasets/TUM_Ovules_Dataset/Ovules_test_final/N_511_final_crop_ds2.h5	/export/home/lcerrone/Datasets/TUM_Ovules_Dataset/Ovules_test_final/unet_ds2x_dice_gcr_noise/N_511_final_crop_ds2_predictions.h5	0.9836889539710052	0.8339833627498513	0.958333199264787	0.8918446228709711
0.6	/export/home/lcerrone/Datasets/TUM_Ovules_Dataset/Ovules_test_final/N_511_final_crop_ds2.h5	/export/home/lcerrone/Datasets/TUM_Ovules_Dataset/Ovules_test_final/unet_ds2x_dice_gcr_noise/N_511_final_crop_ds2_predictions.h5	0.9851638940356889	0.852940399114795	0.9528702056851247	0.9001403484743821
0.7	/export/home/lcerrone/Datasets/TUM_Ovules_Dataset/Ovules_test_final/N_511_final_crop_ds2.h5	/export/home/lcerrone/Datasets/TUM_Ovules_Dataset/Ovules_test_final/unet_ds2x_dice_gcr_noise/N_511_final_crop_ds2_predictions.h5	0.9856710829531342	0.8611116455123919	0.9488481492957048	0.9028534153357174
0.8	/export/home/lcerrone/Datasets/TUM_Ovules_Dataset/Ovules_test_final/N_511_final_crop_ds2.h5	/export/home/lcerrone/Datasets/TUM_Ovules_Dataset/Ovules_test_final/unet_ds2x_dice_gcr_noise/N_511_final_crop_ds2_predictions.h5	0.9863866541815259	0.8742936549581928	0.9413542538309377	0.9065855193710672
0.9	/export/home/lcerrone/Datasets/TUM_Ovules_Dataset/Ovules_test_final/N_511_final_crop_ds2.h5	/export/home/lcerrone/Datasets/TUM_Ovules_Dataset/Ovules_test_final/unet_ds2x_dice_gcr_noise/N_511_final_crop_ds2_predictions.h5	0.9866910392551418	0.8826955345564071	0.9345373887522862	0.9078769918230459
0.1	/export/home/lcerrone/Datasets/TUM_Ovules_Dataset/Ovules_test_final/N_522_final_crop_ds2.h5	/export/home/lcerrone/Datasets/TUM_Ovules_Dataset/Ovules_test_final/unet_ds2x_dice_gcr_noise/N_522_final_crop_ds2_predictions.h5	0.9699590927826222	0.6092582981683117	0.9533879116443918	0.7434305895924117
0.2	/export/home/lcerrone/Datasets/TUM_Ovules_Dataset/Ovules_test_final/N_522_final_crop_ds2.h5	/export/home/lcerrone/Datasets/TUM_Ovules_Dataset/Ovules_test_final/unet_ds2x_dice_gcr_noise/N_522_final_crop_ds2_predictions.h5	0.9714923551001983	0.6232797506208432	0.9493023946275018	0.7524960925888666
0.3	/export/home/lcerrone/Datasets/TUM_Ovules_Dataset/Ovules_test_final/N_522_final_crop_ds2.h5	/export/home/lcerrone/Datasets/TUM_Ovules_Dataset/Ovules_test_final/unet_ds2x_dice_gcr_noise/N_522_final_crop_ds2_predictions.h5	0.9731559545285036	0.6395845230161917	0.943836902639807	0.7624798621502394
0.4	/export/home/lcerrone/Datasets/TUM_Ovules_Dataset/Ovules_test_final/N_522_final_crop_ds2.h5	/export/home/lcerrone/Datasets/TUM_Ovules_Dataset/Ovules_test_final/unet_ds2x_dice_gcr_noise/N_522_final_crop_ds2_predictions.h5	0.9739381877421093	0.6478806336856653	0.9399787887379721	0.7670629335298466
0.5	/export/home/lcerrone/Datasets/TUM_Ovules_Dataset/Ovules_test_final/N_522_final_crop_ds2.h5	/export/home/lcerrone/Datasets/TUM_Ovules_Dataset/Ovules_test_final/unet_ds2x_dice_gcr_noise/N_522_final_crop_ds2_predictions.h5	0.9749431106686008	0.659119251646247	0.9343345167832332	0.7729598180892274
0.6	/export/home/lcerrone/Datasets/TUM_Ovules_Dataset/Ovules_test_final/N_522_final_crop_ds2.h5	/export/home/lcerrone/Datasets/TUM_Ovules_Dataset/Ovules_test_final/unet_ds2x_dice_gcr_noise/N_522_final_crop_ds2_predictions.h5	0.9757917882231608	0.6694787094741921	0.9277288823297148	0.7777257484514705
0.7	/export/home/lcerrone/Datasets/TUM_Ovules_Dataset/Ovules_test_final/N_522_final_crop_ds2.h5	/export/home/lcerrone/Datasets/TUM_Ovules_Dataset/Ovules_test_final/unet_ds2x_dice_gcr_noise/N_522_final_crop_ds2_predictions.h5	0.9763197814570364	0.6764489987297831	0.9225281597991161	0.7805530512646942
0.8	/export/home/lcerrone/Datasets/TUM_Ovules_Dataset/Ovules_test_final/N_522_final_crop_ds2.h5	/export/home/lcerrone/Datasets/TUM_Ovules_Dataset/Ovules_test_final/unet_ds2x_dice_gcr_noise/N_522_final_crop_ds2_predictions.h5	0.9771063362828069	0.6876498960438273	0.9133954505775015	0.7846077413884491
0.9	/export/home/lcerrone/Datasets/TUM_Ovules_Dataset/Ovules_test_final/N_522_final_crop_ds2.h5	/export/home/lcerrone/Datasets/TUM_Ovules_Dataset/Ovules_test_final/unet_ds2x_dice_gcr_noise/N_522_final_crop_ds2_predictions.h5	0.9775707900413783	0.6955898761763285	0.9045258691954456	0.7864169066166662
0.1	/export/home/lcerrone/Datasets/TUM_Ovules_Dataset/Ovules_test_final/N_590_final_crop_ds2.h5	/export/home/lcerrone/Datasets/TUM_Ovules_Dataset/Ovules_test_final/unet_ds2x_dice_gcr_noise/N_590_final_crop_ds2_predictions.h5	0.9633728380787204	0.7355356058273914	0.9599010269374552	0.832872629667549
0.2	/export/home/lcerrone/Datasets/TUM_Ovules_Dataset/Ovules_test_final/N_590_final_crop_ds2.h5	/export/home/lcerrone/Datasets/TUM_Ovules_Dataset/Ovules_test_final/unet_ds2x_dice_gcr_noise/N_590_final_crop_ds2_predictions.h5	0.965339389809978	0.748971669608319	0.95579799673796	0.8398385254699943
0.3	/export/home/lcerrone/Datasets/TUM_Ovules_Dataset/Ovules_test_final/N_590_final_crop_ds2.h5	/export/home/lcerrone/Datasets/TUM_Ovules_Dataset/Ovules_test_final/unet_ds2x_dice_gcr_noise/N_590_final_crop_ds2_predictions.h5	0.9675862187626894	0.7657390575659025	0.9495850352683105	0.8478098722249083
0.4	/export/home/lcerrone/Datasets/TUM_Ovules_Dataset/Ovules_test_final/N_590_final_crop_ds2.h5	/export/home/lcerrone/Datasets/TUM_Ovules_Dataset/Ovules_test_final/unet_ds2x_dice_gcr_noise/N_590_final_crop_ds2_predictions.h5	0.9688093792799675	0.7756825403689056	0.9453197137998539	0.8521406584853596
0.5	/export/home/lcerrone/Datasets/TUM_Ovules_Dataset/Ovules_test_final/N_590_final_crop_ds2.h5	/export/home/lcerrone/Datasets/TUM_Ovules_Dataset/Ovules_test_final/unet_ds2x_dice_gcr_noise/N_590_final_crop_ds2_predictions.h5	0.9703573458867577	0.7893440210273985	0.9387569791760468	0.8575913197470728
0.6	/export/home/lcerrone/Datasets/TUM_Ovules_Dataset/Ovules_test_final/N_590_final_crop_ds2.h5	/export/home/lcerrone/Datasets/TUM_Ovules_Dataset/Ovules_test_final/unet_ds2x_dice_gcr_noise/N_590_final_crop_ds2_predictions.h5	0.9715968864204159	0.8025404881158911	0.9301109516348854	0.8616293848858211
0.7	/export/home/lcerrone/Datasets/TUM_Ovules_Dataset/Ovules_test_final/N_590_final_crop_ds2.h5	/export/home/lcerrone/Datasets/TUM_Ovules_Dataset/Ovules_test_final/unet_ds2x_dice_gcr_noise/N_590_final_crop_ds2_predictions.h5	0.9723098713686948	0.8110782558481182	0.923982827527958	0.863857056521336
0.8	/export/home/lcerrone/Datasets/TUM_Ovules_Dataset/Ovules_test_final/N_590_final_crop_ds2.h5	/export/home/lcerrone/Datasets/TUM_Ovules_Dataset/Ovules_test_final/unet_ds2x_dice_gcr_noise/N_590_final_crop_ds2_predictions.h5	0.9731728091728091	0.8235316763179881	0.9136090711698609	0.866234944943744
0.9	/export/home/lcerrone/Datasets/TUM_Ovules_Dataset/Ovules_test_final/N_590_final_crop_ds2.h5	/export/home/lcerrone/Datasets/TUM_Ovules_Dataset/Ovules_test_final/unet_ds2x_dice_gcr_noise/N_590_final_crop_ds2_predictions.h5	0.9736605482487836	0.8328523186816937	0.9044944113025373	0.867196230535731
0.1	/export/home/lcerrone/Datasets/TUM_Ovules_Dataset/Ovules_test_final/N_593_final_crop_ds2.h5	/export/home/lcerrone/Datasets/TUM_Ovules_Dataset/Ovules_test_final/unet_ds2x_dice_gcr_noise/N_593_final_crop_ds2_predictions.h5	0.9457047485453034	0.7267231852837375	0.9500454169682172	0.8235125951858865
0.2	/export/home/lcerrone/Datasets/TUM_Ovules_Dataset/Ovules_test_final/N_593_final_crop_ds2.h5	/export/home/lcerrone/Datasets/TUM_Ovules_Dataset/Ovules_test_final/unet_ds2x_dice_gcr_noise/N_593_final_crop_ds2_predictions.h5	0.9479771058464949	0.7380338627169651	0.9454063086121723	0.8289476295806059
0.3	/export/home/lcerrone/Datasets/TUM_Ovules_Dataset/Ovules_test_final/N_593_final_crop_ds2.h5	/export/home/lcerrone/Datasets/TUM_Ovules_Dataset/Ovules_test_final/unet_ds2x_dice_gcr_noise/N_593_final_crop_ds2_predictions.h5	0.9503815980881131	0.7509105814300262	0.9395211675727949	0.8346937243980114
0.4	/export/home/lcerrone/Datasets/TUM_Ovules_Dataset/Ovules_test_final/N_593_final_crop_ds2.h5	/export/home/lcerrone/Datasets/TUM_Ovules_Dataset/Ovules_test_final/unet_ds2x_dice_gcr_noise/N_593_final_crop_ds2_predictions.h5	0.9518989851759491	0.7598183456175304	0.9347134908759255	0.8382403245174733
0.5	/export/home/lcerrone/Datasets/TUM_Ovules_Dataset/Ovules_test_final/N_593_final_crop_ds2.h5	/export/home/lcerrone/Datasets/TUM_Ovules_Dataset/Ovules_test_final/unet_ds2x_dice_gcr_noise/N_593_final_crop_ds2_predictions.h5	0.9535940778015279	0.7705101702076291	0.9285079122750687	0.8421626548915547
0.6	/export/home/lcerrone/Datasets/TUM_Ovules_Dataset/Ovules_test_final/N_593_final_crop_ds2.h5	/export/home/lcerrone/Datasets/TUM_Ovules_Dataset/Ovules_test_final/unet_ds2x_dice_gcr_noise/N_593_final_crop_ds2_predictions.h5	0.9549360972568579	0.7805677917807952	0.9209098125978348	0.8449509261819186
0.7	/export/home/lcerrone/Datasets/TUM_Ovules_Dataset/Ovules_test_final/N_593_final_crop_ds2.h5	/export/home/lcerrone/Datasets/TUM_Ovules_Dataset/Ovules_test_final/unet_ds2x_dice_gcr_noise/N_593_final_crop_ds2_predictions.h5	0.9558618335114595	0.7882910851151463	0.9145987512212391	0.8467606379003949
0.8	/export/home/lcerrone/Datasets/TUM_Ovules_Dataset/Ovules_test_final/N_593_final_crop_ds2.h5	/export/home/lcerrone/Datasets/TUM_Ovules_Dataset/Ovules_test_final/unet_ds2x_dice_gcr_noise/N_593_final_crop_ds2_predictions.h5	0.9568592902663975	0.7978445886577636	0.9060108575823886	0.8484943503656878
0.9	/export/home/lcerrone/Datasets/TUM_Ovules_Dataset/Ovules_test_final/N_593_final_crop_ds2.h5	/export/home/lcerrone/Datasets/TUM_Ovules_Dataset/Ovules_test_final/unet_ds2x_dice_gcr_noise/N_593_final_crop_ds2_predictions.h5	0.9575056406602541	0.8057598965303406	0.8976997054739067	0.8492486947702429
