# Supplementary material for: Accurate and versatile 3D segmentation of plant tissues at cellular resolution
Source: eLife. 2020 Jul 29;9:e57613. doi: 10.7554/eLife.57613 (PMC7447435; doi:10.7554/eLife.57613)
Supplement: Figure 2—source data 1. — The archive contains: 'pmaps_root' - directory containing precision/recall values computed on the test set from the Lateral Root dataset. 'pmaps_ovules' - directory with precision/recall values computed on the test set from the Ovules dataset. 'fig2_precision_recall.ipynb' - Jupyter notebook to generate the plots. [file elife-57613-fig2-data1.zip › fig2_figsupp4_1_tablesupp5_1_boundary_prediction/pmaps_ovules/pmaps_ovules_unet_ds2x_bce_gcr_noise_12_03_20_072647.csv]

threshold	gt	pmap	accuracy	precision	recall	f1 score
0.1	/export/home/lcerrone/Datasets/TUM_Ovules_Dataset/Ovules_test_final/N_294_final_crop_ds2.h5	/export/home/lcerrone/Datasets/TUM_Ovules_Dataset/Ovules_test_final/unet_ds2x_bce_gcr_noise/N_294_final_crop_ds2_predictions.h5	0.9647648893229167	0.6712741962530518	0.9271314574526279	0.7787252534794032
0.2	/export/home/lcerrone/Datasets/TUM_Ovules_Dataset/Ovules_test_final/N_294_final_crop_ds2.h5	/export/home/lcerrone/Datasets/TUM_Ovules_Dataset/Ovules_test_final/unet_ds2x_bce_gcr_noise/N_294_final_crop_ds2_predictions.h5	0.9706612434895834	0.7326612599914318	0.8837524909137444	0.8011453913341698
0.3	/export/home/lcerrone/Datasets/TUM_Ovules_Dataset/Ovules_test_final/N_294_final_crop_ds2.h5	/export/home/lcerrone/Datasets/TUM_Ovules_Dataset/Ovules_test_final/unet_ds2x_bce_gcr_noise/N_294_final_crop_ds2_predictions.h5	0.97314544921875	0.7735128615217257	0.8462003811783155	0.8082256303281099
0.4	/export/home/lcerrone/Datasets/TUM_Ovules_Dataset/Ovules_test_final/N_294_final_crop_ds2.h5	/export/home/lcerrone/Datasets/TUM_Ovules_Dataset/Ovules_test_final/unet_ds2x_bce_gcr_noise/N_294_final_crop_ds2_predictions.h5	0.97428806640625	0.8072052181078917	0.8086580068036542	0.8079309593698675
0.5	/export/home/lcerrone/Datasets/TUM_Ovules_Dataset/Ovules_test_final/N_294_final_crop_ds2.h5	/export/home/lcerrone/Datasets/TUM_Ovules_Dataset/Ovules_test_final/unet_ds2x_bce_gcr_noise/N_294_final_crop_ds2_predictions.h5	0.974587822265625	0.8386770301418567	0.7676614777518287	0.8015994700387566
0.6	/export/home/lcerrone/Datasets/TUM_Ovules_Dataset/Ovules_test_final/N_294_final_crop_ds2.h5	/export/home/lcerrone/Datasets/TUM_Ovules_Dataset/Ovules_test_final/unet_ds2x_bce_gcr_noise/N_294_final_crop_ds2_predictions.h5	0.9740359049479167	0.8698056523918157	0.7194315756496431	0.7875043951498539
0.7	/export/home/lcerrone/Datasets/TUM_Ovules_Dataset/Ovules_test_final/N_294_final_crop_ds2.h5	/export/home/lcerrone/Datasets/TUM_Ovules_Dataset/Ovules_test_final/unet_ds2x_bce_gcr_noise/N_294_final_crop_ds2_predictions.h5	0.9723031640625	0.9017951920512698	0.6574284258710202	0.7604628184869741
0.8	/export/home/lcerrone/Datasets/TUM_Ovules_Dataset/Ovules_test_final/N_294_final_crop_ds2.h5	/export/home/lcerrone/Datasets/TUM_Ovules_Dataset/Ovules_test_final/unet_ds2x_bce_gcr_noise/N_294_final_crop_ds2_predictions.h5	0.9685604915364583	0.9353292573105304	0.5692264467305884	0.7077360422508927
0.9	/export/home/lcerrone/Datasets/TUM_Ovules_Dataset/Ovules_test_final/N_294_final_crop_ds2.h5	/export/home/lcerrone/Datasets/TUM_Ovules_Dataset/Ovules_test_final/unet_ds2x_bce_gcr_noise/N_294_final_crop_ds2_predictions.h5	0.9605776009114584	0.970495769049876	0.4233674749190334	0.5895504382371334
0.1	/export/home/lcerrone/Datasets/TUM_Ovules_Dataset/Ovules_test_final/N_435_final_crop_ds2.h5	/export/home/lcerrone/Datasets/TUM_Ovules_Dataset/Ovules_test_final/unet_ds2x_bce_gcr_noise/N_435_final_crop_ds2_predictions.h5	0.9811609454899997	0.6462942049347896	0.9507315148813591	0.7694957706597643
0.2	/export/home/lcerrone/Datasets/TUM_Ovules_Dataset/Ovules_test_final/N_435_final_crop_ds2.h5	/export/home/lcerrone/Datasets/TUM_Ovules_Dataset/Ovules_test_final/unet_ds2x_bce_gcr_noise/N_435_final_crop_ds2_predictions.h5	0.9855295581825821	0.7227305806270221	0.9126097106541797	0.8066467261687967
0.3	/export/home/lcerrone/Datasets/TUM_Ovules_Dataset/Ovules_test_final/N_435_final_crop_ds2.h5	/export/home/lcerrone/Datasets/TUM_Ovules_Dataset/Ovules_test_final/unet_ds2x_bce_gcr_noise/N_435_final_crop_ds2_predictions.h5	0.9872822139536093	0.7708964018291248	0.8757506417767612	0.8199850979197892
0.4	/export/home/lcerrone/Datasets/TUM_Ovules_Dataset/Ovules_test_final/N_435_final_crop_ds2.h5	/export/home/lcerrone/Datasets/TUM_Ovules_Dataset/Ovules_test_final/unet_ds2x_bce_gcr_noise/N_435_final_crop_ds2_predictions.h5	0.9880408646799557	0.8081530586003318	0.8371541322032392	0.8223980011046165
0.5	/export/home/lcerrone/Datasets/TUM_Ovules_Dataset/Ovules_test_final/N_435_final_crop_ds2.h5	/export/home/lcerrone/Datasets/TUM_Ovules_Dataset/Ovules_test_final/unet_ds2x_bce_gcr_noise/N_435_final_crop_ds2_predictions.h5	0.9882137847277318	0.8406589939231294	0.7941824907626931	0.8167601078513548
0.6	/export/home/lcerrone/Datasets/TUM_Ovules_Dataset/Ovules_test_final/N_435_final_crop_ds2.h5	/export/home/lcerrone/Datasets/TUM_Ovules_Dataset/Ovules_test_final/unet_ds2x_bce_gcr_noise/N_435_final_crop_ds2_predictions.h5	0.9878896853818903	0.8712566084016893	0.7437545641372831	0.8024725649603998
0.7	/export/home/lcerrone/Datasets/TUM_Ovules_Dataset/Ovules_test_final/N_435_final_crop_ds2.h5	/export/home/lcerrone/Datasets/TUM_Ovules_Dataset/Ovules_test_final/unet_ds2x_bce_gcr_noise/N_435_final_crop_ds2_predictions.h5	0.9869487826825112	0.9014778071002869	0.6796869405913113	0.7750270091886315
0.8	/export/home/lcerrone/Datasets/TUM_Ovules_Dataset/Ovules_test_final/N_435_final_crop_ds2.h5	/export/home/lcerrone/Datasets/TUM_Ovules_Dataset/Ovules_test_final/unet_ds2x_bce_gcr_noise/N_435_final_crop_ds2_predictions.h5	0.9850431044263737	0.9327609444366423	0.5903426122872617	0.723061186676853
0.9	/export/home/lcerrone/Datasets/TUM_Ovules_Dataset/Ovules_test_final/N_435_final_crop_ds2.h5	/export/home/lcerrone/Datasets/TUM_Ovules_Dataset/Ovules_test_final/unet_ds2x_bce_gcr_noise/N_435_final_crop_ds2_predictions.h5	0.9811176453568093	0.9671027854716647	0.44421370526938236	0.6087937249073542
0.1	/export/home/lcerrone/Datasets/TUM_Ovules_Dataset/Ovules_test_final/N_441_final_crop_ds2.h5	/export/home/lcerrone/Datasets/TUM_Ovules_Dataset/Ovules_test_final/unet_ds2x_bce_gcr_noise/N_441_final_crop_ds2_predictions.h5	0.9673770286997194	0.44840541828040964	0.9454133830014533	0.6082978405267407
0.2	/export/home/lcerrone/Datasets/TUM_Ovules_Dataset/Ovules_test_final/N_441_final_crop_ds2.h5	/export/home/lcerrone/Datasets/TUM_Ovules_Dataset/Ovules_test_final/unet_ds2x_bce_gcr_noise/N_441_final_crop_ds2_predictions.h5	0.9743482462260779	0.5119376472444671	0.9138346384357708	0.6562427387177135
0.3	/export/home/lcerrone/Datasets/TUM_Ovules_Dataset/Ovules_test_final/N_441_final_crop_ds2.h5	/export/home/lcerrone/Datasets/TUM_Ovules_Dataset/Ovules_test_final/unet_ds2x_bce_gcr_noise/N_441_final_crop_ds2_predictions.h5	0.9785025517762312	0.5627508036312912	0.8863398929721911	0.6884158296367252
0.4	/export/home/lcerrone/Datasets/TUM_Ovules_Dataset/Ovules_test_final/N_441_final_crop_ds2.h5	/export/home/lcerrone/Datasets/TUM_Ovules_Dataset/Ovules_test_final/unet_ds2x_bce_gcr_noise/N_441_final_crop_ds2_predictions.h5	0.9813736881970185	0.6082156384526093	0.8566169821180729	0.7113547819344879
0.5	/export/home/lcerrone/Datasets/TUM_Ovules_Dataset/Ovules_test_final/N_441_final_crop_ds2.h5	/export/home/lcerrone/Datasets/TUM_Ovules_Dataset/Ovules_test_final/unet_ds2x_bce_gcr_noise/N_441_final_crop_ds2_predictions.h5	0.9834328325180358	0.6514759711802939	0.820766056374272	0.7263878542802036
0.6	/export/home/lcerrone/Datasets/TUM_Ovules_Dataset/Ovules_test_final/N_441_final_crop_ds2.h5	/export/home/lcerrone/Datasets/TUM_Ovules_Dataset/Ovules_test_final/unet_ds2x_bce_gcr_noise/N_441_final_crop_ds2_predictions.h5	0.9848485525128561	0.695066214655446	0.7741367035249639	0.7324737263812992
0.7	/export/home/lcerrone/Datasets/TUM_Ovules_Dataset/Ovules_test_final/N_441_final_crop_ds2.h5	/export/home/lcerrone/Datasets/TUM_Ovules_Dataset/Ovules_test_final/unet_ds2x_bce_gcr_noise/N_441_final_crop_ds2_predictions.h5	0.985547117662943	0.7396012320368107	0.7108682467090913	0.724950147226084
0.8	/export/home/lcerrone/Datasets/TUM_Ovules_Dataset/Ovules_test_final/N_441_final_crop_ds2.h5	/export/home/lcerrone/Datasets/TUM_Ovules_Dataset/Ovules_test_final/unet_ds2x_bce_gcr_noise/N_441_final_crop_ds2_predictions.h5	0.9853032187082877	0.7865596529473342	0.6196236119518319	0.6931826673527575
0.9	/export/home/lcerrone/Datasets/TUM_Ovules_Dataset/Ovules_test_final/N_441_final_crop_ds2.h5	/export/home/lcerrone/Datasets/TUM_Ovules_Dataset/Ovules_test_final/unet_ds2x_bce_gcr_noise/N_441_final_crop_ds2_predictions.h5	0.9832040858352089	0.8386428762061192	0.46203538629523705	0.595816346659732
0.1	/export/home/lcerrone/Datasets/TUM_Ovules_Dataset/Ovules_test_final/N_511_final_crop_ds2.h5	/export/home/lcerrone/Datasets/TUM_Ovules_Dataset/Ovules_test_final/unet_ds2x_bce_gcr_noise/N_511_final_crop_ds2_predictions.h5	0.9625280085536496	0.6634647195258824	0.9457190840613571	0.7798378848436208
0.2	/export/home/lcerrone/Datasets/TUM_Ovules_Dataset/Ovules_test_final/N_511_final_crop_ds2.h5	/export/home/lcerrone/Datasets/TUM_Ovules_Dataset/Ovules_test_final/unet_ds2x_bce_gcr_noise/N_511_final_crop_ds2_predictions.h5	0.9736445719522643	0.7577156185313894	0.9179469266473443	0.8301704007227668
0.3	/export/home/lcerrone/Datasets/TUM_Ovules_Dataset/Ovules_test_final/N_511_final_crop_ds2.h5	/export/home/lcerrone/Datasets/TUM_Ovules_Dataset/Ovules_test_final/unet_ds2x_bce_gcr_noise/N_511_final_crop_ds2_predictions.h5	0.9781260534337457	0.8137951208652195	0.8925043442940837	0.8513343590244016
0.4	/export/home/lcerrone/Datasets/TUM_Ovules_Dataset/Ovules_test_final/N_511_final_crop_ds2.h5	/export/home/lcerrone/Datasets/TUM_Ovules_Dataset/Ovules_test_final/unet_ds2x_bce_gcr_noise/N_511_final_crop_ds2_predictions.h5	0.9802085881829472	0.854728010763181	0.8649813651029732	0.8598241213511031
0.5	/export/home/lcerrone/Datasets/TUM_Ovules_Dataset/Ovules_test_final/N_511_final_crop_ds2.h5	/export/home/lcerrone/Datasets/TUM_Ovules_Dataset/Ovules_test_final/unet_ds2x_bce_gcr_noise/N_511_final_crop_ds2_predictions.h5	0.980912789964072	0.8879367061017999	0.8331507162004835	0.8596717320027925
0.6	/export/home/lcerrone/Datasets/TUM_Ovules_Dataset/Ovules_test_final/N_511_final_crop_ds2.h5	/export/home/lcerrone/Datasets/TUM_Ovules_Dataset/Ovules_test_final/unet_ds2x_bce_gcr_noise/N_511_final_crop_ds2_predictions.h5	0.980499671268902	0.9168875200483586	0.7940966432958376	0.8510859627445614
0.7	/export/home/lcerrone/Datasets/TUM_Ovules_Dataset/Ovules_test_final/N_511_final_crop_ds2.h5	/export/home/lcerrone/Datasets/TUM_Ovules_Dataset/Ovules_test_final/unet_ds2x_bce_gcr_noise/N_511_final_crop_ds2_predictions.h5	0.9788060021649765	0.9434348122784814	0.7424970667379344	0.8309915596161588
0.8	/export/home/lcerrone/Datasets/TUM_Ovules_Dataset/Ovules_test_final/N_511_final_crop_ds2.h5	/export/home/lcerrone/Datasets/TUM_Ovules_Dataset/Ovules_test_final/unet_ds2x_bce_gcr_noise/N_511_final_crop_ds2_predictions.h5	0.9750243991526043	0.9681800878007963	0.6659783429771204	0.7891364245143307
0.9	/export/home/lcerrone/Datasets/TUM_Ovules_Dataset/Ovules_test_final/N_511_final_crop_ds2.h5	/export/home/lcerrone/Datasets/TUM_Ovules_Dataset/Ovules_test_final/unet_ds2x_bce_gcr_noise/N_511_final_crop_ds2_predictions.h5	0.9662960638601664	0.9893827425856446	0.5253468100928821	0.6862862969289764
0.1	/export/home/lcerrone/Datasets/TUM_Ovules_Dataset/Ovules_test_final/N_522_final_crop_ds2.h5	/export/home/lcerrone/Datasets/TUM_Ovules_Dataset/Ovules_test_final/unet_ds2x_bce_gcr_noise/N_522_final_crop_ds2_predictions.h5	0.9622722865467963	0.549289454140974	0.9670879135439778	0.7006319184886061
0.2	/export/home/lcerrone/Datasets/TUM_Ovules_Dataset/Ovules_test_final/N_522_final_crop_ds2.h5	/export/home/lcerrone/Datasets/TUM_Ovules_Dataset/Ovules_test_final/unet_ds2x_bce_gcr_noise/N_522_final_crop_ds2_predictions.h5	0.9709161353867236	0.6203666603074642	0.935205433972931	0.7459252758626602
0.3	/export/home/lcerrone/Datasets/TUM_Ovules_Dataset/Ovules_test_final/N_522_final_crop_ds2.h5	/export/home/lcerrone/Datasets/TUM_Ovules_Dataset/Ovules_test_final/unet_ds2x_bce_gcr_noise/N_522_final_crop_ds2_predictions.h5	0.9758248051973543	0.6757440861920793	0.9044179914715623	0.7735347124470343
0.4	/export/home/lcerrone/Datasets/TUM_Ovules_Dataset/Ovules_test_final/N_522_final_crop_ds2.h5	/export/home/lcerrone/Datasets/TUM_Ovules_Dataset/Ovules_test_final/unet_ds2x_bce_gcr_noise/N_522_final_crop_ds2_predictions.h5	0.9790342927597829	0.7248929661063293	0.8714748706268579	0.7914541865847147
0.5	/export/home/lcerrone/Datasets/TUM_Ovules_Dataset/Ovules_test_final/N_522_final_crop_ds2.h5	/export/home/lcerrone/Datasets/TUM_Ovules_Dataset/Ovules_test_final/unet_ds2x_bce_gcr_noise/N_522_final_crop_ds2_predictions.h5	0.981245195284411	0.7735032347691433	0.8331233235469476	0.8022070622318175
0.6	/export/home/lcerrone/Datasets/TUM_Ovules_Dataset/Ovules_test_final/N_522_final_crop_ds2.h5	/export/home/lcerrone/Datasets/TUM_Ovules_Dataset/Ovules_test_final/unet_ds2x_bce_gcr_noise/N_522_final_crop_ds2_predictions.h5	0.9825753275557197	0.8247715541283186	0.7851071831633204	0.8044507410592797
0.7	/export/home/lcerrone/Datasets/TUM_Ovules_Dataset/Ovules_test_final/N_522_final_crop_ds2.h5	/export/home/lcerrone/Datasets/TUM_Ovules_Dataset/Ovules_test_final/unet_ds2x_bce_gcr_noise/N_522_final_crop_ds2_predictions.h5	0.9825162845555002	0.8747344497687163	0.7201392310554013	0.7899441838034589
0.8	/export/home/lcerrone/Datasets/TUM_Ovules_Dataset/Ovules_test_final/N_522_final_crop_ds2.h5	/export/home/lcerrone/Datasets/TUM_Ovules_Dataset/Ovules_test_final/unet_ds2x_bce_gcr_noise/N_522_final_crop_ds2_predictions.h5	0.9804745993765601	0.92279798748781	0.6245377576333065	0.744921957204645
0.9	/export/home/lcerrone/Datasets/TUM_Ovules_Dataset/Ovules_test_final/N_522_final_crop_ds2.h5	/export/home/lcerrone/Datasets/TUM_Ovules_Dataset/Ovules_test_final/unet_ds2x_bce_gcr_noise/N_522_final_crop_ds2_predictions.h5	0.9747342458322851	0.9655172132780089	0.4630824058389678	0.6259472955481804
0.1	/export/home/lcerrone/Datasets/TUM_Ovules_Dataset/Ovules_test_final/N_590_final_crop_ds2.h5	/export/home/lcerrone/Datasets/TUM_Ovules_Dataset/Ovules_test_final/unet_ds2x_bce_gcr_noise/N_590_final_crop_ds2_predictions.h5	0.9348127516362811	0.5980215430335696	0.9589970602261306	0.7366654457697981
0.2	/export/home/lcerrone/Datasets/TUM_Ovules_Dataset/Ovules_test_final/N_590_final_crop_ds2.h5	/export/home/lcerrone/Datasets/TUM_Ovules_Dataset/Ovules_test_final/unet_ds2x_bce_gcr_noise/N_590_final_crop_ds2_predictions.h5	0.9501845848904672	0.6756040836358179	0.915766053878385	0.7775630207837471
0.3	/export/home/lcerrone/Datasets/TUM_Ovules_Dataset/Ovules_test_final/N_590_final_crop_ds2.h5	/export/home/lcerrone/Datasets/TUM_Ovules_Dataset/Ovules_test_final/unet_ds2x_bce_gcr_noise/N_590_final_crop_ds2_predictions.h5	0.9590583830583831	0.7423226473308654	0.8721199814573901	0.8020036164574108
0.4	/export/home/lcerrone/Datasets/TUM_Ovules_Dataset/Ovules_test_final/N_590_final_crop_ds2.h5	/export/home/lcerrone/Datasets/TUM_Ovules_Dataset/Ovules_test_final/unet_ds2x_bce_gcr_noise/N_590_final_crop_ds2_predictions.h5	0.962991224991225	0.7939682594986325	0.82477841668001	0.8090801279782178
0.5	/export/home/lcerrone/Datasets/TUM_Ovules_Dataset/Ovules_test_final/N_590_final_crop_ds2.h5	/export/home/lcerrone/Datasets/TUM_Ovules_Dataset/Ovules_test_final/unet_ds2x_bce_gcr_noise/N_590_final_crop_ds2_predictions.h5	0.963777259306671	0.8363810127406834	0.769567245481397	0.8015842712894937
0.6	/export/home/lcerrone/Datasets/TUM_Ovules_Dataset/Ovules_test_final/N_590_final_crop_ds2.h5	/export/home/lcerrone/Datasets/TUM_Ovules_Dataset/Ovules_test_final/unet_ds2x_bce_gcr_noise/N_590_final_crop_ds2_predictions.h5	0.9619503781856723	0.8750822944377289	0.6996838432888869	0.7776150734993025
0.7	/export/home/lcerrone/Datasets/TUM_Ovules_Dataset/Ovules_test_final/N_590_final_crop_ds2.h5	/export/home/lcerrone/Datasets/TUM_Ovules_Dataset/Ovules_test_final/unet_ds2x_bce_gcr_noise/N_590_final_crop_ds2_predictions.h5	0.9564393973805738	0.9102365173699637	0.6011210692866452	0.7240673596453169
0.8	/export/home/lcerrone/Datasets/TUM_Ovules_Dataset/Ovules_test_final/N_590_final_crop_ds2.h5	/export/home/lcerrone/Datasets/TUM_Ovules_Dataset/Ovules_test_final/unet_ds2x_bce_gcr_noise/N_590_final_crop_ds2_predictions.h5	0.9459542598366127	0.9424752410582815	0.4596142303238847	0.6178992729919011
0.9	/export/home/lcerrone/Datasets/TUM_Ovules_Dataset/Ovules_test_final/N_590_final_crop_ds2.h5	/export/home/lcerrone/Datasets/TUM_Ovules_Dataset/Ovules_test_final/unet_ds2x_bce_gcr_noise/N_590_final_crop_ds2_predictions.h5	0.9286349252231605	0.9744129931058945	0.25612674875719055	0.40563213585139785
0.1	/export/home/lcerrone/Datasets/TUM_Ovules_Dataset/Ovules_test_final/N_593_final_crop_ds2.h5	/export/home/lcerrone/Datasets/TUM_Ovules_Dataset/Ovules_test_final/unet_ds2x_bce_gcr_noise/N_593_final_crop_ds2_predictions.h5	0.91057644826426	0.6040794077421071	0.9557240455548287	0.7402640559403174
0.2	/export/home/lcerrone/Datasets/TUM_Ovules_Dataset/Ovules_test_final/N_593_final_crop_ds2.h5	/export/home/lcerrone/Datasets/TUM_Ovules_Dataset/Ovules_test_final/unet_ds2x_bce_gcr_noise/N_593_final_crop_ds2_predictions.h5	0.9308950713494043	0.6790214595802303	0.9135713842392404	0.7790246919220477
0.3	/export/home/lcerrone/Datasets/TUM_Ovules_Dataset/Ovules_test_final/N_593_final_crop_ds2.h5	/export/home/lcerrone/Datasets/TUM_Ovules_Dataset/Ovules_test_final/unet_ds2x_bce_gcr_noise/N_593_final_crop_ds2_predictions.h5	0.9406389161026006	0.7339943686396775	0.8701450439191499	0.7962918398938833
0.4	/export/home/lcerrone/Datasets/TUM_Ovules_Dataset/Ovules_test_final/N_593_final_crop_ds2.h5	/export/home/lcerrone/Datasets/TUM_Ovules_Dataset/Ovules_test_final/unet_ds2x_bce_gcr_noise/N_593_final_crop_ds2_predictions.h5	0.9447342828444761	0.7750436584014663	0.8249553692820241	0.799221019967711
0.5	/export/home/lcerrone/Datasets/TUM_Ovules_Dataset/Ovules_test_final/N_593_final_crop_ds2.h5	/export/home/lcerrone/Datasets/TUM_Ovules_Dataset/Ovules_test_final/unet_ds2x_bce_gcr_noise/N_593_final_crop_ds2_predictions.h5	0.9460574877290899	0.8125105051284504	0.7740508846312524	0.7928145476452294
0.6	/export/home/lcerrone/Datasets/TUM_Ovules_Dataset/Ovules_test_final/N_593_final_crop_ds2.h5	/export/home/lcerrone/Datasets/TUM_Ovules_Dataset/Ovules_test_final/unet_ds2x_bce_gcr_noise/N_593_final_crop_ds2_predictions.h5	0.9448114584570321	0.8504555686461729	0.7111376915748578	0.7745819929940262
0.7	/export/home/lcerrone/Datasets/TUM_Ovules_Dataset/Ovules_test_final/N_593_final_crop_ds2.h5	/export/home/lcerrone/Datasets/TUM_Ovules_Dataset/Ovules_test_final/unet_ds2x_bce_gcr_noise/N_593_final_crop_ds2_predictions.h5	0.9398855787119503	0.8898600742275102	0.6267175161060695	0.7354597601289369
0.8	/export/home/lcerrone/Datasets/TUM_Ovules_Dataset/Ovules_test_final/N_593_final_crop_ds2.h5	/export/home/lcerrone/Datasets/TUM_Ovules_Dataset/Ovules_test_final/unet_ds2x_bce_gcr_noise/N_593_final_crop_ds2_predictions.h5	0.9286198689783478	0.9293974442223571	0.5028554103896916	0.6526117671535795
0.9	/export/home/lcerrone/Datasets/TUM_Ovules_Dataset/Ovules_test_final/N_593_final_crop_ds2.h5	/export/home/lcerrone/Datasets/TUM_Ovules_Dataset/Ovules_test_final/unet_ds2x_bce_gcr_noise/N_593_final_crop_ds2_predictions.h5	0.9066871016902189	0.9705810400222241	0.3095442615282608	0.4693880996229371
