# Supplementary material for: Accurate and versatile 3D segmentation of plant tissues at cellular resolution
Source: eLife. 2020 Jul 29;9:e57613. doi: 10.7554/eLife.57613 (PMC7447435; doi:10.7554/eLife.57613)
Supplement: Figure 2—source data 1. — The archive contains: 'pmaps_root' - directory containing precision/recall values computed on the test set from the Lateral Root dataset. 'pmaps_ovules' - directory with precision/recall values computed on the test set from the Ovules dataset. 'fig2_precision_recall.ipynb' - Jupyter notebook to generate the plots. [file elife-57613-fig2-data1.zip › fig2_figsupp4_1_tablesupp5_1_boundary_prediction/pmaps_ovules/pmaps_ovules_resunet_ds2x_bce_gcr_10_03_20_144522.csv]

threshold	gt	pmap	accuracy	precision	recall	f1 score
0.1	/export/home/lcerrone/Datasets/TUM_Ovules_Dataset/Ovules_test_final/N_294_final_crop_ds2.h5	/export/home/lcerrone/Datasets/TUM_Ovules_Dataset/Ovules_test_final/resunet_ds2x_bce_gcr/N_294_final_crop_ds2_predictions.h5	0.9675206087239583	0.7055547140463867	0.8826851059591798	0.7842425680094721
0.2	/export/home/lcerrone/Datasets/TUM_Ovules_Dataset/Ovules_test_final/N_294_final_crop_ds2.h5	/export/home/lcerrone/Datasets/TUM_Ovules_Dataset/Ovules_test_final/resunet_ds2x_bce_gcr/N_294_final_crop_ds2_predictions.h5	0.97146716796875	0.7583462356057447	0.8414784878219885	0.7977524465502424
0.3	/export/home/lcerrone/Datasets/TUM_Ovules_Dataset/Ovules_test_final/N_294_final_crop_ds2.h5	/export/home/lcerrone/Datasets/TUM_Ovules_Dataset/Ovules_test_final/resunet_ds2x_bce_gcr/N_294_final_crop_ds2_predictions.h5	0.9731192513020833	0.7945950409798801	0.8065280072213012	0.800517056661477
0.4	/export/home/lcerrone/Datasets/TUM_Ovules_Dataset/Ovules_test_final/N_294_final_crop_ds2.h5	/export/home/lcerrone/Datasets/TUM_Ovules_Dataset/Ovules_test_final/resunet_ds2x_bce_gcr/N_294_final_crop_ds2_predictions.h5	0.973788662109375	0.8246654214985547	0.7722357343621143	0.7975898884370818
0.5	/export/home/lcerrone/Datasets/TUM_Ovules_Dataset/Ovules_test_final/N_294_final_crop_ds2.h5	/export/home/lcerrone/Datasets/TUM_Ovules_Dataset/Ovules_test_final/resunet_ds2x_bce_gcr/N_294_final_crop_ds2_predictions.h5	0.9737601529947917	0.851891714827207	0.7354936066425535	0.7894251021888489
0.6	/export/home/lcerrone/Datasets/TUM_Ovules_Dataset/Ovules_test_final/N_294_final_crop_ds2.h5	/export/home/lcerrone/Datasets/TUM_Ovules_Dataset/Ovules_test_final/resunet_ds2x_bce_gcr/N_294_final_crop_ds2_predictions.h5	0.9730494889322917	0.8780456183494304	0.6932879944601903	0.7748048928980529
0.7	/export/home/lcerrone/Datasets/TUM_Ovules_Dataset/Ovules_test_final/N_294_final_crop_ds2.h5	/export/home/lcerrone/Datasets/TUM_Ovules_Dataset/Ovules_test_final/resunet_ds2x_bce_gcr/N_294_final_crop_ds2_predictions.h5	0.971475576171875	0.9048442284688071	0.6408534387192627	0.7503052474348573
0.8	/export/home/lcerrone/Datasets/TUM_Ovules_Dataset/Ovules_test_final/N_294_final_crop_ds2.h5	/export/home/lcerrone/Datasets/TUM_Ovules_Dataset/Ovules_test_final/resunet_ds2x_bce_gcr/N_294_final_crop_ds2_predictions.h5	0.9684631705729166	0.9339337397086384	0.5686389663850648	0.7068824214180018
0.9	/export/home/lcerrone/Datasets/TUM_Ovules_Dataset/Ovules_test_final/N_294_final_crop_ds2.h5	/export/home/lcerrone/Datasets/TUM_Ovules_Dataset/Ovules_test_final/resunet_ds2x_bce_gcr/N_294_final_crop_ds2_predictions.h5	0.9621812174479166	0.9671610506587972	0.44974699257669004	0.6139816566752503
0.1	/export/home/lcerrone/Datasets/TUM_Ovules_Dataset/Ovules_test_final/N_435_final_crop_ds2.h5	/export/home/lcerrone/Datasets/TUM_Ovules_Dataset/Ovules_test_final/resunet_ds2x_bce_gcr/N_435_final_crop_ds2_predictions.h5	0.9841685902031698	0.6921652656406128	0.9389264313832709	0.7968801067177256
0.2	/export/home/lcerrone/Datasets/TUM_Ovules_Dataset/Ovules_test_final/N_435_final_crop_ds2.h5	/export/home/lcerrone/Datasets/TUM_Ovules_Dataset/Ovules_test_final/resunet_ds2x_bce_gcr/N_435_final_crop_ds2_predictions.h5	0.9871433570147017	0.7575158955256154	0.8990894392693733	0.8222532276585338
0.3	/export/home/lcerrone/Datasets/TUM_Ovules_Dataset/Ovules_test_final/N_435_final_crop_ds2.h5	/export/home/lcerrone/Datasets/TUM_Ovules_Dataset/Ovules_test_final/resunet_ds2x_bce_gcr/N_435_final_crop_ds2_predictions.h5	0.9882908590491669	0.7997722471500122	0.8617170892585689	0.8295899320950153
0.4	/export/home/lcerrone/Datasets/TUM_Ovules_Dataset/Ovules_test_final/N_435_final_crop_ds2.h5	/export/home/lcerrone/Datasets/TUM_Ovules_Dataset/Ovules_test_final/resunet_ds2x_bce_gcr/N_435_final_crop_ds2_predictions.h5	0.988707294895671	0.8332114839716633	0.8233953285550791	0.8282743236511202
0.5	/export/home/lcerrone/Datasets/TUM_Ovules_Dataset/Ovules_test_final/N_435_final_crop_ds2.h5	/export/home/lcerrone/Datasets/TUM_Ovules_Dataset/Ovules_test_final/resunet_ds2x_bce_gcr/N_435_final_crop_ds2_predictions.h5	0.988653570422019	0.8625855737142775	0.7814339901652785	0.8200068922974644
0.6	/export/home/lcerrone/Datasets/TUM_Ovules_Dataset/Ovules_test_final/N_435_final_crop_ds2.h5	/export/home/lcerrone/Datasets/TUM_Ovules_Dataset/Ovules_test_final/resunet_ds2x_bce_gcr/N_435_final_crop_ds2_predictions.h5	0.9881766995513168	0.8902608292615068	0.732867393085931	0.8039329538165609
0.7	/export/home/lcerrone/Datasets/TUM_Ovules_Dataset/Ovules_test_final/N_435_final_crop_ds2.h5	/export/home/lcerrone/Datasets/TUM_Ovules_Dataset/Ovules_test_final/resunet_ds2x_bce_gcr/N_435_final_crop_ds2_predictions.h5	0.9871811507847632	0.9175280085354047	0.6729146264272962	0.7764102942507731
0.8	/export/home/lcerrone/Datasets/TUM_Ovules_Dataset/Ovules_test_final/N_435_final_crop_ds2.h5	/export/home/lcerrone/Datasets/TUM_Ovules_Dataset/Ovules_test_final/resunet_ds2x_bce_gcr/N_435_final_crop_ds2_predictions.h5	0.9853113767156296	0.9453642913546196	0.5899960040585553	0.7265540941043763
0.9	/export/home/lcerrone/Datasets/TUM_Ovules_Dataset/Ovules_test_final/N_435_final_crop_ds2.h5	/export/home/lcerrone/Datasets/TUM_Ovules_Dataset/Ovules_test_final/resunet_ds2x_bce_gcr/N_435_final_crop_ds2_predictions.h5	0.9814913188420871	0.9746178417785459	0.45217715047101037	0.6177480589538646
0.1	/export/home/lcerrone/Datasets/TUM_Ovules_Dataset/Ovules_test_final/N_441_final_crop_ds2.h5	/export/home/lcerrone/Datasets/TUM_Ovules_Dataset/Ovules_test_final/resunet_ds2x_bce_gcr/N_441_final_crop_ds2_predictions.h5	0.9693064053072848	0.4639725801391288	0.9372471770074958	0.6206834991105237
0.2	/export/home/lcerrone/Datasets/TUM_Ovules_Dataset/Ovules_test_final/N_441_final_crop_ds2.h5	/export/home/lcerrone/Datasets/TUM_Ovules_Dataset/Ovules_test_final/resunet_ds2x_bce_gcr/N_441_final_crop_ds2_predictions.h5	0.9749955621630906	0.5191271875559597	0.9062028844727833	0.6601061241932002
0.3	/export/home/lcerrone/Datasets/TUM_Ovules_Dataset/Ovules_test_final/N_441_final_crop_ds2.h5	/export/home/lcerrone/Datasets/TUM_Ovules_Dataset/Ovules_test_final/resunet_ds2x_bce_gcr/N_441_final_crop_ds2_predictions.h5	0.978139995707023	0.5587259897743089	0.8759423105443346	0.6822646521643766
0.4	/export/home/lcerrone/Datasets/TUM_Ovules_Dataset/Ovules_test_final/N_441_final_crop_ds2.h5	/export/home/lcerrone/Datasets/TUM_Ovules_Dataset/Ovules_test_final/resunet_ds2x_bce_gcr/N_441_final_crop_ds2_predictions.h5	0.980245697299026	0.5922947818662689	0.843008281654204	0.6957546722838341
0.5	/export/home/lcerrone/Datasets/TUM_Ovules_Dataset/Ovules_test_final/N_441_final_crop_ds2.h5	/export/home/lcerrone/Datasets/TUM_Ovules_Dataset/Ovules_test_final/resunet_ds2x_bce_gcr/N_441_final_crop_ds2_predictions.h5	0.981741534455942	0.6233925934222273	0.8046814921285379	0.7025300540530602
0.6	/export/home/lcerrone/Datasets/TUM_Ovules_Dataset/Ovules_test_final/N_441_final_crop_ds2.h5	/export/home/lcerrone/Datasets/TUM_Ovules_Dataset/Ovules_test_final/resunet_ds2x_bce_gcr/N_441_final_crop_ds2_predictions.h5	0.9827806725759927	0.6541366742637901	0.758244129802022	0.702353489825007
0.7	/export/home/lcerrone/Datasets/TUM_Ovules_Dataset/Ovules_test_final/N_441_final_crop_ds2.h5	/export/home/lcerrone/Datasets/TUM_Ovules_Dataset/Ovules_test_final/resunet_ds2x_bce_gcr/N_441_final_crop_ds2_predictions.h5	0.9833635718496601	0.6862860754129602	0.6982938009090389	0.6922378698498625
0.8	/export/home/lcerrone/Datasets/TUM_Ovules_Dataset/Ovules_test_final/N_441_final_crop_ds2.h5	/export/home/lcerrone/Datasets/TUM_Ovules_Dataset/Ovules_test_final/resunet_ds2x_bce_gcr/N_441_final_crop_ds2_predictions.h5	0.9833515848880169	0.7233384761944026	0.6131667264816837	0.6637117232290547
0.9	/export/home/lcerrone/Datasets/TUM_Ovules_Dataset/Ovules_test_final/N_441_final_crop_ds2.h5	/export/home/lcerrone/Datasets/TUM_Ovules_Dataset/Ovules_test_final/resunet_ds2x_bce_gcr/N_441_final_crop_ds2_predictions.h5	0.9821620945341696	0.7751317902189596	0.47084178472478294	0.5858301377219651
0.1	/export/home/lcerrone/Datasets/TUM_Ovules_Dataset/Ovules_test_final/N_511_final_crop_ds2.h5	/export/home/lcerrone/Datasets/TUM_Ovules_Dataset/Ovules_test_final/resunet_ds2x_bce_gcr/N_511_final_crop_ds2_predictions.h5	0.9777446523087548	0.7887878583640163	0.9325662972116077	0.854672433301815
0.2	/export/home/lcerrone/Datasets/TUM_Ovules_Dataset/Ovules_test_final/N_511_final_crop_ds2.h5	/export/home/lcerrone/Datasets/TUM_Ovules_Dataset/Ovules_test_final/resunet_ds2x_bce_gcr/N_511_final_crop_ds2_predictions.h5	0.9813891246455348	0.8437571696074435	0.9017761779562162	0.871802439745719
0.3	/export/home/lcerrone/Datasets/TUM_Ovules_Dataset/Ovules_test_final/N_511_final_crop_ds2.h5	/export/home/lcerrone/Datasets/TUM_Ovules_Dataset/Ovules_test_final/resunet_ds2x_bce_gcr/N_511_final_crop_ds2_predictions.h5	0.9827652195857324	0.8795139882719001	0.8741507073046412	0.8768241464534298
0.4	/export/home/lcerrone/Datasets/TUM_Ovules_Dataset/Ovules_test_final/N_511_final_crop_ds2.h5	/export/home/lcerrone/Datasets/TUM_Ovules_Dataset/Ovules_test_final/resunet_ds2x_bce_gcr/N_511_final_crop_ds2_predictions.h5	0.9830248839479608	0.9066181606282842	0.845150355824231	0.8748058363366232
0.5	/export/home/lcerrone/Datasets/TUM_Ovules_Dataset/Ovules_test_final/N_511_final_crop_ds2.h5	/export/home/lcerrone/Datasets/TUM_Ovules_Dataset/Ovules_test_final/resunet_ds2x_bce_gcr/N_511_final_crop_ds2_predictions.h5	0.9824505409120794	0.9287435935892716	0.8122324267839051	0.8665893775140262
0.6	/export/home/lcerrone/Datasets/TUM_Ovules_Dataset/Ovules_test_final/N_511_final_crop_ds2.h5	/export/home/lcerrone/Datasets/TUM_Ovules_Dataset/Ovules_test_final/resunet_ds2x_bce_gcr/N_511_final_crop_ds2_predictions.h5	0.9810178975820002	0.9474863207288676	0.7723039115018888	0.8509728429429222
0.7	/export/home/lcerrone/Datasets/TUM_Ovules_Dataset/Ovules_test_final/N_511_final_crop_ds2.h5	/export/home/lcerrone/Datasets/TUM_Ovules_Dataset/Ovules_test_final/resunet_ds2x_bce_gcr/N_511_final_crop_ds2_predictions.h5	0.9785031511698178	0.9638769178426194	0.7206722531294911	0.824718401921496
0.8	/export/home/lcerrone/Datasets/TUM_Ovules_Dataset/Ovules_test_final/N_511_final_crop_ds2.h5	/export/home/lcerrone/Datasets/TUM_Ovules_Dataset/Ovules_test_final/resunet_ds2x_bce_gcr/N_511_final_crop_ds2_predictions.h5	0.9741784445374189	0.9785682428834064	0.6461876488988935	0.7783799589269949
0.9	/export/home/lcerrone/Datasets/TUM_Ovules_Dataset/Ovules_test_final/N_511_final_crop_ds2.h5	/export/home/lcerrone/Datasets/TUM_Ovules_Dataset/Ovules_test_final/resunet_ds2x_bce_gcr/N_511_final_crop_ds2_predictions.h5	0.965504027786079	0.9916221274957141	0.5127545559488864	0.6759726726007571
0.1	/export/home/lcerrone/Datasets/TUM_Ovules_Dataset/Ovules_test_final/N_522_final_crop_ds2.h5	/export/home/lcerrone/Datasets/TUM_Ovules_Dataset/Ovules_test_final/resunet_ds2x_bce_gcr/N_522_final_crop_ds2_predictions.h5	0.9670293287940347	0.5849527801024874	0.9562907604840145	0.7258877967054823
0.2	/export/home/lcerrone/Datasets/TUM_Ovules_Dataset/Ovules_test_final/N_522_final_crop_ds2.h5	/export/home/lcerrone/Datasets/TUM_Ovules_Dataset/Ovules_test_final/resunet_ds2x_bce_gcr/N_522_final_crop_ds2_predictions.h5	0.9734150514150515	0.6449018609549229	0.9293905901388347	0.7614413963785601
0.3	/export/home/lcerrone/Datasets/TUM_Ovules_Dataset/Ovules_test_final/N_522_final_crop_ds2.h5	/export/home/lcerrone/Datasets/TUM_Ovules_Dataset/Ovules_test_final/resunet_ds2x_bce_gcr/N_522_final_crop_ds2_predictions.h5	0.9766082838631859	0.6852750685055855	0.901731914319134	0.7787418783235013
0.4	/export/home/lcerrone/Datasets/TUM_Ovules_Dataset/Ovules_test_final/N_522_final_crop_ds2.h5	/export/home/lcerrone/Datasets/TUM_Ovules_Dataset/Ovules_test_final/resunet_ds2x_bce_gcr/N_522_final_crop_ds2_predictions.h5	0.9785239214258822	0.718334447527144	0.8711401369937652	0.7873922302629999
0.5	/export/home/lcerrone/Datasets/TUM_Ovules_Dataset/Ovules_test_final/N_522_final_crop_ds2.h5	/export/home/lcerrone/Datasets/TUM_Ovules_Dataset/Ovules_test_final/resunet_ds2x_bce_gcr/N_522_final_crop_ds2_predictions.h5	0.9796836158796943	0.7485700040125741	0.8356350765513618	0.7897100700932327
0.6	/export/home/lcerrone/Datasets/TUM_Ovules_Dataset/Ovules_test_final/N_522_final_crop_ds2.h5	/export/home/lcerrone/Datasets/TUM_Ovules_Dataset/Ovules_test_final/resunet_ds2x_bce_gcr/N_522_final_crop_ds2_predictions.h5	0.9802668301099674	0.778952537091416	0.792680199379922	0.785756415071188
0.7	/export/home/lcerrone/Datasets/TUM_Ovules_Dataset/Ovules_test_final/N_522_final_crop_ds2.h5	/export/home/lcerrone/Datasets/TUM_Ovules_Dataset/Ovules_test_final/resunet_ds2x_bce_gcr/N_522_final_crop_ds2_predictions.h5	0.9802231714780735	0.8121958092159495	0.7372568461509658	0.7729141238172074
0.8	/export/home/lcerrone/Datasets/TUM_Ovules_Dataset/Ovules_test_final/N_522_final_crop_ds2.h5	/export/home/lcerrone/Datasets/TUM_Ovules_Dataset/Ovules_test_final/resunet_ds2x_bce_gcr/N_522_final_crop_ds2_predictions.h5	0.9791388215309784	0.8510224624396396	0.6582609594973086	0.7423322280454786
0.9	/export/home/lcerrone/Datasets/TUM_Ovules_Dataset/Ovules_test_final/N_522_final_crop_ds2.h5	/export/home/lcerrone/Datasets/TUM_Ovules_Dataset/Ovules_test_final/resunet_ds2x_bce_gcr/N_522_final_crop_ds2_predictions.h5	0.9757468448840998	0.9022825774836498	0.5256535181700873	0.6642986512932381
0.1	/export/home/lcerrone/Datasets/TUM_Ovules_Dataset/Ovules_test_final/N_590_final_crop_ds2.h5	/export/home/lcerrone/Datasets/TUM_Ovules_Dataset/Ovules_test_final/resunet_ds2x_bce_gcr/N_590_final_crop_ds2_predictions.h5	0.9500609639433168	0.6649156333732972	0.957070267631477	0.7846812759478622
0.2	/export/home/lcerrone/Datasets/TUM_Ovules_Dataset/Ovules_test_final/N_590_final_crop_ds2.h5	/export/home/lcerrone/Datasets/TUM_Ovules_Dataset/Ovules_test_final/resunet_ds2x_bce_gcr/N_590_final_crop_ds2_predictions.h5	0.9612054866172514	0.7375811938081209	0.9188977976162728	0.8183161248192606
0.3	/export/home/lcerrone/Datasets/TUM_Ovules_Dataset/Ovules_test_final/N_590_final_crop_ds2.h5	/export/home/lcerrone/Datasets/TUM_Ovules_Dataset/Ovules_test_final/resunet_ds2x_bce_gcr/N_590_final_crop_ds2_predictions.h5	0.9657140792434911	0.7850425187487423	0.880479501932294	0.8300266670997566
0.4	/export/home/lcerrone/Datasets/TUM_Ovules_Dataset/Ovules_test_final/N_590_final_crop_ds2.h5	/export/home/lcerrone/Datasets/TUM_Ovules_Dataset/Ovules_test_final/resunet_ds2x_bce_gcr/N_590_final_crop_ds2_predictions.h5	0.967586425233484	0.8236564695832147	0.8386325317409004	0.831077038735289
0.5	/export/home/lcerrone/Datasets/TUM_Ovules_Dataset/Ovules_test_final/N_590_final_crop_ds2.h5	/export/home/lcerrone/Datasets/TUM_Ovules_Dataset/Ovules_test_final/resunet_ds2x_bce_gcr/N_590_final_crop_ds2_predictions.h5	0.9675953034776564	0.8577066888569017	0.7902839214087519	0.8226161014098048
0.6	/export/home/lcerrone/Datasets/TUM_Ovules_Dataset/Ovules_test_final/N_590_final_crop_ds2.h5	/export/home/lcerrone/Datasets/TUM_Ovules_Dataset/Ovules_test_final/resunet_ds2x_bce_gcr/N_590_final_crop_ds2_predictions.h5	0.9658418020770962	0.8896982658271406	0.7314109901157234	0.8028269373298873
0.7	/export/home/lcerrone/Datasets/TUM_Ovules_Dataset/Ovules_test_final/N_590_final_crop_ds2.h5	/export/home/lcerrone/Datasets/TUM_Ovules_Dataset/Ovules_test_final/resunet_ds2x_bce_gcr/N_590_final_crop_ds2_predictions.h5	0.9618321530086236	0.920659794821392	0.6550077063017367	0.7654397391078306
0.8	/export/home/lcerrone/Datasets/TUM_Ovules_Dataset/Ovules_test_final/N_590_final_crop_ds2.h5	/export/home/lcerrone/Datasets/TUM_Ovules_Dataset/Ovules_test_final/resunet_ds2x_bce_gcr/N_590_final_crop_ds2_predictions.h5	0.9541811712399948	0.9513323857581212	0.5460228215401195	0.6938222687072537
0.9	/export/home/lcerrone/Datasets/TUM_Ovules_Dataset/Ovules_test_final/N_590_final_crop_ds2.h5	/export/home/lcerrone/Datasets/TUM_Ovules_Dataset/Ovules_test_final/resunet_ds2x_bce_gcr/N_590_final_crop_ds2_predictions.h5	0.9382135871547637	0.9805108162426818	0.3572478180438357	0.5236899104118288
0.1	/export/home/lcerrone/Datasets/TUM_Ovules_Dataset/Ovules_test_final/N_593_final_crop_ds2.h5	/export/home/lcerrone/Datasets/TUM_Ovules_Dataset/Ovules_test_final/resunet_ds2x_bce_gcr/N_593_final_crop_ds2_predictions.h5	0.9139170179709456	0.6138652435020271	0.9552736331746948	0.7474281469359881
0.2	/export/home/lcerrone/Datasets/TUM_Ovules_Dataset/Ovules_test_final/N_593_final_crop_ds2.h5	/export/home/lcerrone/Datasets/TUM_Ovules_Dataset/Ovules_test_final/resunet_ds2x_bce_gcr/N_593_final_crop_ds2_predictions.h5	0.9318633970628983	0.6828550107564036	0.9130282917421645	0.7813427748788115
0.3	/export/home/lcerrone/Datasets/TUM_Ovules_Dataset/Ovules_test_final/N_593_final_crop_ds2.h5	/export/home/lcerrone/Datasets/TUM_Ovules_Dataset/Ovules_test_final/resunet_ds2x_bce_gcr/N_593_final_crop_ds2_predictions.h5	0.9406622827851008	0.7347868949769646	0.8684184476664881	0.7960333935133177
0.4	/export/home/lcerrone/Datasets/TUM_Ovules_Dataset/Ovules_test_final/N_593_final_crop_ds2.h5	/export/home/lcerrone/Datasets/TUM_Ovules_Dataset/Ovules_test_final/resunet_ds2x_bce_gcr/N_593_final_crop_ds2_predictions.h5	0.9452661624708071	0.7813384296436089	0.8185869742595123	0.7995291023372855
0.5	/export/home/lcerrone/Datasets/TUM_Ovules_Dataset/Ovules_test_final/N_593_final_crop_ds2.h5	/export/home/lcerrone/Datasets/TUM_Ovules_Dataset/Ovules_test_final/resunet_ds2x_bce_gcr/N_593_final_crop_ds2_predictions.h5	0.9464090765150616	0.8245395601739071	0.759745305019171	0.7908174513405497
0.6	/export/home/lcerrone/Datasets/TUM_Ovules_Dataset/Ovules_test_final/N_593_final_crop_ds2.h5	/export/home/lcerrone/Datasets/TUM_Ovules_Dataset/Ovules_test_final/resunet_ds2x_bce_gcr/N_593_final_crop_ds2_predictions.h5	0.9437449159838499	0.8649714641826293	0.6850303798743688	0.7645561622541223
0.7	/export/home/lcerrone/Datasets/TUM_Ovules_Dataset/Ovules_test_final/N_593_final_crop_ds2.h5	/export/home/lcerrone/Datasets/TUM_Ovules_Dataset/Ovules_test_final/resunet_ds2x_bce_gcr/N_593_final_crop_ds2_predictions.h5	0.9365976304278985	0.9032958124580187	0.5873701214332187	0.7118549622564809
0.8	/export/home/lcerrone/Datasets/TUM_Ovules_Dataset/Ovules_test_final/N_593_final_crop_ds2.h5	/export/home/lcerrone/Datasets/TUM_Ovules_Dataset/Ovules_test_final/resunet_ds2x_bce_gcr/N_593_final_crop_ds2_predictions.h5	0.9236947809048807	0.9404303791615614	0.45664291464216894	0.6147721401060666
0.9	/export/home/lcerrone/Datasets/TUM_Ovules_Dataset/Ovules_test_final/N_593_final_crop_ds2.h5	/export/home/lcerrone/Datasets/TUM_Ovules_Dataset/Ovules_test_final/resunet_ds2x_bce_gcr/N_593_final_crop_ds2_predictions.h5	0.9011227882674266	0.9753938919401011	0.26511801500156185	0.41691577650929934
