# Supplementary material for: Accurate and versatile 3D segmentation of plant tissues at cellular resolution
Source: eLife. 2020 Jul 29;9:e57613. doi: 10.7554/eLife.57613 (PMC7447435; doi:10.7554/eLife.57613)
Supplement: Figure 2—source data 1. — The archive contains: 'pmaps_root' - directory containing precision/recall values computed on the test set from the Lateral Root dataset. 'pmaps_ovules' - directory with precision/recall values computed on the test set from the Ovules dataset. 'fig2_precision_recall.ipynb' - Jupyter notebook to generate the plots. [file elife-57613-fig2-data1.zip › fig2_figsupp4_1_tablesupp5_1_boundary_prediction/pmaps_ovules/pmaps_evaluation_ovules_04_03_20_222844.csv]

threshold	gt	pmap	accuracy	precision	recall	f1 score
0.0	/export/home/lcerrone/Datasets/TUM_Ovules_Dataset/Ovules_test_final/N_294_final_crop_ds2.h5	/export/home/lcerrone/Datasets/TUM_Ovules_Dataset/Ovules_test_final/generic_confocal/generic_confocal_3d_unet/N_294_final_crop_ds2_predictions.h5	0.06687391276041667	0.06687391276041667	1.0	0.12536422900694594
0.1	/export/home/lcerrone/Datasets/TUM_Ovules_Dataset/Ovules_test_final/N_294_final_crop_ds2.h5	/export/home/lcerrone/Datasets/TUM_Ovules_Dataset/Ovules_test_final/generic_confocal/generic_confocal_3d_unet/N_294_final_crop_ds2_predictions.h5	0.957809453125	0.6161289941189436	0.9791486582774467	0.756334644331236
0.2	/export/home/lcerrone/Datasets/TUM_Ovules_Dataset/Ovules_test_final/N_294_final_crop_ds2.h5	/export/home/lcerrone/Datasets/TUM_Ovules_Dataset/Ovules_test_final/generic_confocal/generic_confocal_3d_unet/N_294_final_crop_ds2_predictions.h5	0.9688790397135416	0.6916375333297436	0.9647686055643623	0.8056842617499747
0.3	/export/home/lcerrone/Datasets/TUM_Ovules_Dataset/Ovules_test_final/N_294_final_crop_ds2.h5	/export/home/lcerrone/Datasets/TUM_Ovules_Dataset/Ovules_test_final/generic_confocal/generic_confocal_3d_unet/N_294_final_crop_ds2_predictions.h5	0.9750140885416667	0.7479117452270609	0.9448354057158056	0.8349191393973019
0.4	/export/home/lcerrone/Datasets/TUM_Ovules_Dataset/Ovules_test_final/N_294_final_crop_ds2.h5	/export/home/lcerrone/Datasets/TUM_Ovules_Dataset/Ovules_test_final/generic_confocal/generic_confocal_3d_unet/N_294_final_crop_ds2_predictions.h5	0.9786468587239583	0.7941952241261955	0.9187863548794066	0.8519598155411968
0.5	/export/home/lcerrone/Datasets/TUM_Ovules_Dataset/Ovules_test_final/N_294_final_crop_ds2.h5	/export/home/lcerrone/Datasets/TUM_Ovules_Dataset/Ovules_test_final/generic_confocal/generic_confocal_3d_unet/N_294_final_crop_ds2_predictions.h5	0.98059158203125	0.8345190412989949	0.8853330754111753	0.8591753932142667
0.6	/export/home/lcerrone/Datasets/TUM_Ovules_Dataset/Ovules_test_final/N_294_final_crop_ds2.h5	/export/home/lcerrone/Datasets/TUM_Ovules_Dataset/Ovules_test_final/generic_confocal/generic_confocal_3d_unet/N_294_final_crop_ds2_predictions.h5	0.981110341796875	0.8715413596127015	0.8415750626008036	0.8562961218100295
0.7	/export/home/lcerrone/Datasets/TUM_Ovules_Dataset/Ovules_test_final/N_294_final_crop_ds2.h5	/export/home/lcerrone/Datasets/TUM_Ovules_Dataset/Ovules_test_final/generic_confocal/generic_confocal_3d_unet/N_294_final_crop_ds2_predictions.h5	0.9800068196614583	0.9077911718909938	0.7802895549411678	0.8392252316316764
0.8	/export/home/lcerrone/Datasets/TUM_Ovules_Dataset/Ovules_test_final/N_294_final_crop_ds2.h5	/export/home/lcerrone/Datasets/TUM_Ovules_Dataset/Ovules_test_final/generic_confocal/generic_confocal_3d_unet/N_294_final_crop_ds2_predictions.h5	0.9759409342447917	0.9436875579921351	0.68086129320833	0.7910138628879565
0.8	/export/home/lcerrone/Datasets/TUM_Ovules_Dataset/Ovules_test_final/N_294_final_crop_ds2.h5	/export/home/lcerrone/Datasets/TUM_Ovules_Dataset/Ovules_test_final/generic_confocal/generic_confocal_3d_unet/N_294_final_crop_ds2_predictions.h5	0.9759409342447917	0.9436875579921351	0.68086129320833	0.7910138628879565
0.9	/export/home/lcerrone/Datasets/TUM_Ovules_Dataset/Ovules_test_final/N_294_final_crop_ds2.h5	/export/home/lcerrone/Datasets/TUM_Ovules_Dataset/Ovules_test_final/generic_confocal/generic_confocal_3d_unet/N_294_final_crop_ds2_predictions.h5	0.9645724609375	0.9776847648030799	0.4812173737637674	0.6449766333875687
1.0	/export/home/lcerrone/Datasets/TUM_Ovules_Dataset/Ovules_test_final/N_294_final_crop_ds2.h5	/export/home/lcerrone/Datasets/TUM_Ovules_Dataset/Ovules_test_final/generic_confocal/generic_confocal_3d_unet/N_294_final_crop_ds2_predictions.h5	0.9331260872395833	0.0	0.0	nan
0.0	/export/home/lcerrone/Datasets/TUM_Ovules_Dataset/Ovules_test_final/N_435_final_crop_ds2.h5	/export/home/lcerrone/Datasets/TUM_Ovules_Dataset/Ovules_test_final/generic_confocal/generic_confocal_3d_unet/N_435_final_crop_ds2_predictions.h5	0.0330749012165625	0.0330749012165625	1.0	0.06403195194774951
0.1	/export/home/lcerrone/Datasets/TUM_Ovules_Dataset/Ovules_test_final/N_435_final_crop_ds2.h5	/export/home/lcerrone/Datasets/TUM_Ovules_Dataset/Ovules_test_final/generic_confocal/generic_confocal_3d_unet/N_435_final_crop_ds2_predictions.h5	0.9777382061968708	0.5987487124723808	0.9911402575447066	0.7465225110380619
0.2	/export/home/lcerrone/Datasets/TUM_Ovules_Dataset/Ovules_test_final/N_435_final_crop_ds2.h5	/export/home/lcerrone/Datasets/TUM_Ovules_Dataset/Ovules_test_final/generic_confocal/generic_confocal_3d_unet/N_435_final_crop_ds2_predictions.h5	0.9838148395874736	0.6771100749015648	0.9761362529954417	0.7995804136708806
0.3	/export/home/lcerrone/Datasets/TUM_Ovules_Dataset/Ovules_test_final/N_435_final_crop_ds2.h5	/export/home/lcerrone/Datasets/TUM_Ovules_Dataset/Ovules_test_final/generic_confocal/generic_confocal_3d_unet/N_435_final_crop_ds2_predictions.h5	0.9868950223573949	0.730652994648754	0.9563126980077614	0.8283899781265676
0.4	/export/home/lcerrone/Datasets/TUM_Ovules_Dataset/Ovules_test_final/N_435_final_crop_ds2.h5	/export/home/lcerrone/Datasets/TUM_Ovules_Dataset/Ovules_test_final/generic_confocal/generic_confocal_3d_unet/N_435_final_crop_ds2_predictions.h5	0.9887512002859344	0.773879777209796	0.9323117359722657	0.845739992198996
0.5	/export/home/lcerrone/Datasets/TUM_Ovules_Dataset/Ovules_test_final/N_435_final_crop_ds2.h5	/export/home/lcerrone/Datasets/TUM_Ovules_Dataset/Ovules_test_final/generic_confocal/generic_confocal_3d_unet/N_435_final_crop_ds2_predictions.h5	0.9898851420312698	0.8122276222583559	0.90292272479211	0.8551772491573331
0.6	/export/home/lcerrone/Datasets/TUM_Ovules_Dataset/Ovules_test_final/N_435_final_crop_ds2.h5	/export/home/lcerrone/Datasets/TUM_Ovules_Dataset/Ovules_test_final/generic_confocal/generic_confocal_3d_unet/N_435_final_crop_ds2_predictions.h5	0.9904585398061339	0.8485961818866347	0.8660347718956327	0.8572267976272865
0.7	/export/home/lcerrone/Datasets/TUM_Ovules_Dataset/Ovules_test_final/N_435_final_crop_ds2.h5	/export/home/lcerrone/Datasets/TUM_Ovules_Dataset/Ovules_test_final/generic_confocal/generic_confocal_3d_unet/N_435_final_crop_ds2_predictions.h5	0.9904217815107166	0.8851293064411737	0.8163533026899183	0.8493512995585573
0.8	/export/home/lcerrone/Datasets/TUM_Ovules_Dataset/Ovules_test_final/N_435_final_crop_ds2.h5	/export/home/lcerrone/Datasets/TUM_Ovules_Dataset/Ovules_test_final/generic_confocal/generic_confocal_3d_unet/N_435_final_crop_ds2_predictions.h5	0.9893522311041062	0.9240029153403038	0.7388387973969697	0.8211114714430885
0.8	/export/home/lcerrone/Datasets/TUM_Ovules_Dataset/Ovules_test_final/N_435_final_crop_ds2.h5	/export/home/lcerrone/Datasets/TUM_Ovules_Dataset/Ovules_test_final/generic_confocal/generic_confocal_3d_unet/N_435_final_crop_ds2_predictions.h5	0.9893522311041062	0.9240029153403038	0.7388387973969697	0.8211114714430885
0.9	/export/home/lcerrone/Datasets/TUM_Ovules_Dataset/Ovules_test_final/N_435_final_crop_ds2.h5	/export/home/lcerrone/Datasets/TUM_Ovules_Dataset/Ovules_test_final/generic_confocal/generic_confocal_3d_unet/N_435_final_crop_ds2_predictions.h5	0.9850407529920999	0.9657353359133128	0.5678640867265308	0.7151886032976718
1.0	/export/home/lcerrone/Datasets/TUM_Ovules_Dataset/Ovules_test_final/N_435_final_crop_ds2.h5	/export/home/lcerrone/Datasets/TUM_Ovules_Dataset/Ovules_test_final/generic_confocal/generic_confocal_3d_unet/N_435_final_crop_ds2_predictions.h5	0.9669250987834375	0.0	0.0	nan
0.0	/export/home/lcerrone/Datasets/TUM_Ovules_Dataset/Ovules_test_final/N_441_final_crop_ds2.h5	/export/home/lcerrone/Datasets/TUM_Ovules_Dataset/Ovules_test_final/generic_confocal/generic_confocal_3d_unet/N_441_final_crop_ds2_predictions.h5	0.026793662432754165	0.026793662432754165	1.0	0.05218899066687395
0.1	/export/home/lcerrone/Datasets/TUM_Ovules_Dataset/Ovules_test_final/N_441_final_crop_ds2.h5	/export/home/lcerrone/Datasets/TUM_Ovules_Dataset/Ovules_test_final/generic_confocal/generic_confocal_3d_unet/N_441_final_crop_ds2_predictions.h5	0.9595304648500107	0.39737497207321265	0.988189409142632	0.5668184664454441
0.2	/export/home/lcerrone/Datasets/TUM_Ovules_Dataset/Ovules_test_final/N_441_final_crop_ds2.h5	/export/home/lcerrone/Datasets/TUM_Ovules_Dataset/Ovules_test_final/generic_confocal/generic_confocal_3d_unet/N_441_final_crop_ds2_predictions.h5	0.9681459049529781	0.4561885960282324	0.9832927173685932	0.6232341052940178
0.3	/export/home/lcerrone/Datasets/TUM_Ovules_Dataset/Ovules_test_final/N_441_final_crop_ds2.h5	/export/home/lcerrone/Datasets/TUM_Ovules_Dataset/Ovules_test_final/generic_confocal/generic_confocal_3d_unet/N_441_final_crop_ds2_predictions.h5	0.9735927174976267	0.5037253980201277	0.974930488378786	0.6642481902893161
0.4	/export/home/lcerrone/Datasets/TUM_Ovules_Dataset/Ovules_test_final/N_441_final_crop_ds2.h5	/export/home/lcerrone/Datasets/TUM_Ovules_Dataset/Ovules_test_final/generic_confocal/generic_confocal_3d_unet/N_441_final_crop_ds2_predictions.h5	0.9775828310854429	0.5464438496462856	0.9609074139705477	0.6966948701576148
0.5	/export/home/lcerrone/Datasets/TUM_Ovules_Dataset/Ovules_test_final/N_441_final_crop_ds2.h5	/export/home/lcerrone/Datasets/TUM_Ovules_Dataset/Ovules_test_final/generic_confocal/generic_confocal_3d_unet/N_441_final_crop_ds2_predictions.h5	0.9805897417058869	0.5860378888332842	0.9384918670245711	0.7215231979894099
0.6	/export/home/lcerrone/Datasets/TUM_Ovules_Dataset/Ovules_test_final/N_441_final_crop_ds2.h5	/export/home/lcerrone/Datasets/TUM_Ovules_Dataset/Ovules_test_final/generic_confocal/generic_confocal_3d_unet/N_441_final_crop_ds2_predictions.h5	0.9827551280025828	0.6228567536218065	0.9033903091906185	0.7373416387763717
0.7	/export/home/lcerrone/Datasets/TUM_Ovules_Dataset/Ovules_test_final/N_441_final_crop_ds2.h5	/export/home/lcerrone/Datasets/TUM_Ovules_Dataset/Ovules_test_final/generic_confocal/generic_confocal_3d_unet/N_441_final_crop_ds2_predictions.h5	0.9842023390321722	0.6595159169498148	0.8483869286340385	0.7421229886328248
0.8	/export/home/lcerrone/Datasets/TUM_Ovules_Dataset/Ovules_test_final/N_441_final_crop_ds2.h5	/export/home/lcerrone/Datasets/TUM_Ovules_Dataset/Ovules_test_final/generic_confocal/generic_confocal_3d_unet/N_441_final_crop_ds2_predictions.h5	0.9848936971991447	0.7025071279948031	0.7565972379351766	0.7285496021826697
0.8	/export/home/lcerrone/Datasets/TUM_Ovules_Dataset/Ovules_test_final/N_441_final_crop_ds2.h5	/export/home/lcerrone/Datasets/TUM_Ovules_Dataset/Ovules_test_final/generic_confocal/generic_confocal_3d_unet/N_441_final_crop_ds2_predictions.h5	0.9848936971991447	0.7025071279948031	0.7565972379351766	0.7285496021826697
0.9	/export/home/lcerrone/Datasets/TUM_Ovules_Dataset/Ovules_test_final/N_441_final_crop_ds2.h5	/export/home/lcerrone/Datasets/TUM_Ovules_Dataset/Ovules_test_final/generic_confocal/generic_confocal_3d_unet/N_441_final_crop_ds2_predictions.h5	0.9839082713116614	0.7701629498050433	0.5693207508225872	0.6546847096882115
1.0	/export/home/lcerrone/Datasets/TUM_Ovules_Dataset/Ovules_test_final/N_441_final_crop_ds2.h5	/export/home/lcerrone/Datasets/TUM_Ovules_Dataset/Ovules_test_final/generic_confocal/generic_confocal_3d_unet/N_441_final_crop_ds2_predictions.h5	0.9732063375672458	0.0	0.0	nan
0.0	/export/home/lcerrone/Datasets/TUM_Ovules_Dataset/Ovules_test_final/N_511_final_crop_ds2.h5	/export/home/lcerrone/Datasets/TUM_Ovules_Dataset/Ovules_test_final/generic_confocal/generic_confocal_3d_unet/N_511_final_crop_ds2_predictions.h5	0.07017402160991905	0.07017402160991905	1.0	0.13114506648993884
0.1	/export/home/lcerrone/Datasets/TUM_Ovules_Dataset/Ovules_test_final/N_511_final_crop_ds2.h5	/export/home/lcerrone/Datasets/TUM_Ovules_Dataset/Ovules_test_final/generic_confocal/generic_confocal_3d_unet/N_511_final_crop_ds2_predictions.h5	0.9553810425092476	0.6118748545618983	0.9958656099415392	0.7580142923557952
0.2	/export/home/lcerrone/Datasets/TUM_Ovules_Dataset/Ovules_test_final/N_511_final_crop_ds2.h5	/export/home/lcerrone/Datasets/TUM_Ovules_Dataset/Ovules_test_final/generic_confocal/generic_confocal_3d_unet/N_511_final_crop_ds2_predictions.h5	0.9701398999860539	0.704887091920487	0.9882200119734252	0.8228463855777709
0.3	/export/home/lcerrone/Datasets/TUM_Ovules_Dataset/Ovules_test_final/N_511_final_crop_ds2.h5	/export/home/lcerrone/Datasets/TUM_Ovules_Dataset/Ovules_test_final/generic_confocal/generic_confocal_3d_unet/N_511_final_crop_ds2_predictions.h5	0.9775264147059018	0.7671499356178639	0.9759805631522475	0.8590560795245162
0.4	/export/home/lcerrone/Datasets/TUM_Ovules_Dataset/Ovules_test_final/N_511_final_crop_ds2.h5	/export/home/lcerrone/Datasets/TUM_Ovules_Dataset/Ovules_test_final/generic_confocal/generic_confocal_3d_unet/N_511_final_crop_ds2_predictions.h5	0.981750164365549	0.8141653953295801	0.9587770450169372	0.8805735303359022
0.5	/export/home/lcerrone/Datasets/TUM_Ovules_Dataset/Ovules_test_final/N_511_final_crop_ds2.h5	/export/home/lcerrone/Datasets/TUM_Ovules_Dataset/Ovules_test_final/generic_confocal/generic_confocal_3d_unet/N_511_final_crop_ds2_predictions.h5	0.9842473518883775	0.8537632388446966	0.9358104405770032	0.89290601653226
0.6	/export/home/lcerrone/Datasets/TUM_Ovules_Dataset/Ovules_test_final/N_511_final_crop_ds2.h5	/export/home/lcerrone/Datasets/TUM_Ovules_Dataset/Ovules_test_final/generic_confocal/generic_confocal_3d_unet/N_511_final_crop_ds2_predictions.h5	0.9853513903001082	0.8882026786806229	0.905188395960379	0.8966150990391948
0.7	/export/home/lcerrone/Datasets/TUM_Ovules_Dataset/Ovules_test_final/N_511_final_crop_ds2.h5	/export/home/lcerrone/Datasets/TUM_Ovules_Dataset/Ovules_test_final/generic_confocal/generic_confocal_3d_unet/N_511_final_crop_ds2_predictions.h5	0.9850715106356132	0.9195370798951533	0.8627593918802158	0.8902438673083342
0.8	/export/home/lcerrone/Datasets/TUM_Ovules_Dataset/Ovules_test_final/N_511_final_crop_ds2.h5	/export/home/lcerrone/Datasets/TUM_Ovules_Dataset/Ovules_test_final/generic_confocal/generic_confocal_3d_unet/N_511_final_crop_ds2_predictions.h5	0.9828340007570777	0.9489061382394887	0.7983676886349178	0.8671520040713122
0.8	/export/home/lcerrone/Datasets/TUM_Ovules_Dataset/Ovules_test_final/N_511_final_crop_ds2.h5	/export/home/lcerrone/Datasets/TUM_Ovules_Dataset/Ovules_test_final/generic_confocal/generic_confocal_3d_unet/N_511_final_crop_ds2_predictions.h5	0.9828340007570777	0.9489061382394887	0.7983676886349178	0.8671520040713122
0.9	/export/home/lcerrone/Datasets/TUM_Ovules_Dataset/Ovules_test_final/N_511_final_crop_ds2.h5	/export/home/lcerrone/Datasets/TUM_Ovules_Dataset/Ovules_test_final/generic_confocal/generic_confocal_3d_unet/N_511_final_crop_ds2_predictions.h5	0.9758119193247399	0.9767944316992018	0.6712599181544647	0.7957054939776255
1.0	/export/home/lcerrone/Datasets/TUM_Ovules_Dataset/Ovules_test_final/N_511_final_crop_ds2.h5	/export/home/lcerrone/Datasets/TUM_Ovules_Dataset/Ovules_test_final/generic_confocal/generic_confocal_3d_unet/N_511_final_crop_ds2_predictions.h5	0.929825978390081	0.0	0.0	nan
0.0	/export/home/lcerrone/Datasets/TUM_Ovules_Dataset/Ovules_test_final/N_522_final_crop_ds2.h5	/export/home/lcerrone/Datasets/TUM_Ovules_Dataset/Ovules_test_final/generic_confocal/generic_confocal_3d_unet/N_522_final_crop_ds2_predictions.h5	0.0456508594155653	0.0456508594155653	1.0	0.08731568286776038
0.1	/export/home/lcerrone/Datasets/TUM_Ovules_Dataset/Ovules_test_final/N_522_final_crop_ds2.h5	/export/home/lcerrone/Datasets/TUM_Ovules_Dataset/Ovules_test_final/generic_confocal/generic_confocal_3d_unet/N_522_final_crop_ds2_predictions.h5	0.9529055115721783	0.49216418241472953	0.9931213880016988	0.6581613471507691
0.2	/export/home/lcerrone/Datasets/TUM_Ovules_Dataset/Ovules_test_final/N_522_final_crop_ds2.h5	/export/home/lcerrone/Datasets/TUM_Ovules_Dataset/Ovules_test_final/generic_confocal/generic_confocal_3d_unet/N_522_final_crop_ds2_predictions.h5	0.9635325450227411	0.5568876664399887	0.9846326618883089	0.7114142775842743
0.3	/export/home/lcerrone/Datasets/TUM_Ovules_Dataset/Ovules_test_final/N_522_final_crop_ds2.h5	/export/home/lcerrone/Datasets/TUM_Ovules_Dataset/Ovules_test_final/generic_confocal/generic_confocal_3d_unet/N_522_final_crop_ds2_predictions.h5	0.9699952394462198	0.6071385772403021	0.971111439955767	0.7471556617423795
0.4	/export/home/lcerrone/Datasets/TUM_Ovules_Dataset/Ovules_test_final/N_522_final_crop_ds2.h5	/export/home/lcerrone/Datasets/TUM_Ovules_Dataset/Ovules_test_final/generic_confocal/generic_confocal_3d_unet/N_522_final_crop_ds2_predictions.h5	0.9743842701881917	0.6496939853469188	0.9523962964795668	0.7724485349028175
0.5	/export/home/lcerrone/Datasets/TUM_Ovules_Dataset/Ovules_test_final/N_522_final_crop_ds2.h5	/export/home/lcerrone/Datasets/TUM_Ovules_Dataset/Ovules_test_final/generic_confocal/generic_confocal_3d_unet/N_522_final_crop_ds2_predictions.h5	0.9774405350091625	0.6874641659774849	0.9274766986070719	0.7896350994071676
0.6	/export/home/lcerrone/Datasets/TUM_Ovules_Dataset/Ovules_test_final/N_522_final_crop_ds2.h5	/export/home/lcerrone/Datasets/TUM_Ovules_Dataset/Ovules_test_final/generic_confocal/generic_confocal_3d_unet/N_522_final_crop_ds2_predictions.h5	0.9795417235417235	0.723335884284066	0.8936660219800081	0.7995299198589382
0.7	/export/home/lcerrone/Datasets/TUM_Ovules_Dataset/Ovules_test_final/N_522_final_crop_ds2.h5	/export/home/lcerrone/Datasets/TUM_Ovules_Dataset/Ovules_test_final/generic_confocal/generic_confocal_3d_unet/N_522_final_crop_ds2_predictions.h5	0.980790994202759	0.760952192382537	0.8445188852854081	0.8005606655958739
0.8	/export/home/lcerrone/Datasets/TUM_Ovules_Dataset/Ovules_test_final/N_522_final_crop_ds2.h5	/export/home/lcerrone/Datasets/TUM_Ovules_Dataset/Ovules_test_final/generic_confocal/generic_confocal_3d_unet/N_522_final_crop_ds2_predictions.h5	0.9807126127910442	0.8059255367247267	0.7606814776527777	0.7826501764993964
0.8	/export/home/lcerrone/Datasets/TUM_Ovules_Dataset/Ovules_test_final/N_522_final_crop_ds2.h5	/export/home/lcerrone/Datasets/TUM_Ovules_Dataset/Ovules_test_final/generic_confocal/generic_confocal_3d_unet/N_522_final_crop_ds2_predictions.h5	0.9807126127910442	0.8059255367247267	0.7606814776527777	0.7826501764993964
0.9	/export/home/lcerrone/Datasets/TUM_Ovules_Dataset/Ovules_test_final/N_522_final_crop_ds2.h5	/export/home/lcerrone/Datasets/TUM_Ovules_Dataset/Ovules_test_final/generic_confocal/generic_confocal_3d_unet/N_522_final_crop_ds2_predictions.h5	0.9766067636263714	0.8694810244822306	0.573677475780083	0.6912638899649381
1.0	/export/home/lcerrone/Datasets/TUM_Ovules_Dataset/Ovules_test_final/N_522_final_crop_ds2.h5	/export/home/lcerrone/Datasets/TUM_Ovules_Dataset/Ovules_test_final/generic_confocal/generic_confocal_3d_unet/N_522_final_crop_ds2_predictions.h5	0.9543491405844347	0.0	0.0	nan
0.0	/export/home/lcerrone/Datasets/TUM_Ovules_Dataset/Ovules_test_final/N_590_final_crop_ds2.h5	/export/home/lcerrone/Datasets/TUM_Ovules_Dataset/Ovules_test_final/generic_confocal/generic_confocal_3d_unet/N_590_final_crop_ds2_predictions.h5	0.09507751601869249	0.09507751601869249	1.0	0.17364527100211152
0.1	/export/home/lcerrone/Datasets/TUM_Ovules_Dataset/Ovules_test_final/N_590_final_crop_ds2.h5	/export/home/lcerrone/Datasets/TUM_Ovules_Dataset/Ovules_test_final/generic_confocal/generic_confocal_3d_unet/N_590_final_crop_ds2_predictions.h5	0.9271160021748257	0.5664806160944685	0.9945081561134875	0.7218112045601438
0.2	/export/home/lcerrone/Datasets/TUM_Ovules_Dataset/Ovules_test_final/N_590_final_crop_ds2.h5	/export/home/lcerrone/Datasets/TUM_Ovules_Dataset/Ovules_test_final/generic_confocal/generic_confocal_3d_unet/N_590_final_crop_ds2_predictions.h5	0.9490534552887494	0.6543630465393493	0.9838096724438111	0.7859594864634406
0.3	/export/home/lcerrone/Datasets/TUM_Ovules_Dataset/Ovules_test_final/N_590_final_crop_ds2.h5	/export/home/lcerrone/Datasets/TUM_Ovules_Dataset/Ovules_test_final/generic_confocal/generic_confocal_3d_unet/N_590_final_crop_ds2_predictions.h5	0.9610730424848072	0.7199998360508268	0.9663986134158273	0.8251986278085114
0.4	/export/home/lcerrone/Datasets/TUM_Ovules_Dataset/Ovules_test_final/N_590_final_crop_ds2.h5	/export/home/lcerrone/Datasets/TUM_Ovules_Dataset/Ovules_test_final/generic_confocal/generic_confocal_3d_unet/N_590_final_crop_ds2_predictions.h5	0.9681837177131295	0.7731530641197801	0.9416494120597035	0.8491230195591897
0.5	/export/home/lcerrone/Datasets/TUM_Ovules_Dataset/Ovules_test_final/N_590_final_crop_ds2.h5	/export/home/lcerrone/Datasets/TUM_Ovules_Dataset/Ovules_test_final/generic_confocal/generic_confocal_3d_unet/N_590_final_crop_ds2_predictions.h5	0.9721724168782993	0.8188700100953958	0.9082080003659878	0.861228375236782
0.6	/export/home/lcerrone/Datasets/TUM_Ovules_Dataset/Ovules_test_final/N_590_final_crop_ds2.h5	/export/home/lcerrone/Datasets/TUM_Ovules_Dataset/Ovules_test_final/generic_confocal/generic_confocal_3d_unet/N_590_final_crop_ds2_predictions.h5	0.9736585248349954	0.8606557649365543	0.8626076283556	0.861630591251852
0.7	/export/home/lcerrone/Datasets/TUM_Ovules_Dataset/Ovules_test_final/N_590_final_crop_ds2.h5	/export/home/lcerrone/Datasets/TUM_Ovules_Dataset/Ovules_test_final/generic_confocal/generic_confocal_3d_unet/N_590_final_crop_ds2_predictions.h5	0.9722721973310209	0.9005907025143541	0.7962593093080486	0.8452175805251833
0.8	/export/home/lcerrone/Datasets/TUM_Ovules_Dataset/Ovules_test_final/N_590_final_crop_ds2.h5	/export/home/lcerrone/Datasets/TUM_Ovules_Dataset/Ovules_test_final/generic_confocal/generic_confocal_3d_unet/N_590_final_crop_ds2_predictions.h5	0.9653178067295715	0.9402238517853804	0.6783489838481822	0.7881015675130626
0.8	/export/home/lcerrone/Datasets/TUM_Ovules_Dataset/Ovules_test_final/N_590_final_crop_ds2.h5	/export/home/lcerrone/Datasets/TUM_Ovules_Dataset/Ovules_test_final/generic_confocal/generic_confocal_3d_unet/N_590_final_crop_ds2_predictions.h5	0.9653178067295715	0.9402238517853804	0.6783489838481822	0.7881015675130626
0.9	/export/home/lcerrone/Datasets/TUM_Ovules_Dataset/Ovules_test_final/N_590_final_crop_ds2.h5	/export/home/lcerrone/Datasets/TUM_Ovules_Dataset/Ovules_test_final/generic_confocal/generic_confocal_3d_unet/N_590_final_crop_ds2_predictions.h5	0.9423564098858217	0.9758548237859872	0.40370886944224793	0.5711389036754362
1.0	/export/home/lcerrone/Datasets/TUM_Ovules_Dataset/Ovules_test_final/N_590_final_crop_ds2.h5	/export/home/lcerrone/Datasets/TUM_Ovules_Dataset/Ovules_test_final/generic_confocal/generic_confocal_3d_unet/N_590_final_crop_ds2_predictions.h5	0.9049224839813075	0.0	0.0	nan
0.0	/export/home/lcerrone/Datasets/TUM_Ovules_Dataset/Ovules_test_final/N_593_final_crop_ds2.h5	/export/home/lcerrone/Datasets/TUM_Ovules_Dataset/Ovules_test_final/generic_confocal/generic_confocal_3d_unet/N_593_final_crop_ds2_predictions.h5	0.1333349537861695	0.1333349537861695	1.0	0.23529664083990884
0.1	/export/home/lcerrone/Datasets/TUM_Ovules_Dataset/Ovules_test_final/N_593_final_crop_ds2.h5	/export/home/lcerrone/Datasets/TUM_Ovules_Dataset/Ovules_test_final/generic_confocal/generic_confocal_3d_unet/N_593_final_crop_ds2_predictions.h5	0.8942112353045957	0.5580805564855097	0.9925528418145226	0.714449260422732
0.2	/export/home/lcerrone/Datasets/TUM_Ovules_Dataset/Ovules_test_final/N_593_final_crop_ds2.h5	/export/home/lcerrone/Datasets/TUM_Ovules_Dataset/Ovules_test_final/generic_confocal/generic_confocal_3d_unet/N_593_final_crop_ds2_predictions.h5	0.9238457922653683	0.639892470091996	0.9808180917525736	0.7744974657636154
0.3	/export/home/lcerrone/Datasets/TUM_Ovules_Dataset/Ovules_test_final/N_593_final_crop_ds2.h5	/export/home/lcerrone/Datasets/TUM_Ovules_Dataset/Ovules_test_final/generic_confocal/generic_confocal_3d_unet/N_593_final_crop_ds2_predictions.h5	0.9404814847801132	0.7020246684205556	0.9618936282744307	0.8116661218119738
0.4	/export/home/lcerrone/Datasets/TUM_Ovules_Dataset/Ovules_test_final/N_593_final_crop_ds2.h5	/export/home/lcerrone/Datasets/TUM_Ovules_Dataset/Ovules_test_final/generic_confocal/generic_confocal_3d_unet/N_593_final_crop_ds2_predictions.h5	0.9506587202628349	0.7537378236219138	0.9356376016315412	0.8348948836482346
0.5	/export/home/lcerrone/Datasets/TUM_Ovules_Dataset/Ovules_test_final/N_593_final_crop_ds2.h5	/export/home/lcerrone/Datasets/TUM_Ovules_Dataset/Ovules_test_final/generic_confocal/generic_confocal_3d_unet/N_593_final_crop_ds2_predictions.h5	0.956594500851047	0.7994166227428665	0.9003787082135829	0.8468992625184811
0.6	/export/home/lcerrone/Datasets/TUM_Ovules_Dataset/Ovules_test_final/N_593_final_crop_ds2.h5	/export/home/lcerrone/Datasets/TUM_Ovules_Dataset/Ovules_test_final/generic_confocal/generic_confocal_3d_unet/N_593_final_crop_ds2_predictions.h5	0.9590254893520168	0.8420349730588856	0.8526516022666644	0.8473100328953812
0.7	/export/home/lcerrone/Datasets/TUM_Ovules_Dataset/Ovules_test_final/N_593_final_crop_ds2.h5	/export/home/lcerrone/Datasets/TUM_Ovules_Dataset/Ovules_test_final/generic_confocal/generic_confocal_3d_unet/N_593_final_crop_ds2_predictions.h5	0.9575179734196255	0.8844881682675717	0.7837435178422213	0.8310738541411762
0.8	/export/home/lcerrone/Datasets/TUM_Ovules_Dataset/Ovules_test_final/N_593_final_crop_ds2.h5	/export/home/lcerrone/Datasets/TUM_Ovules_Dataset/Ovules_test_final/generic_confocal/generic_confocal_3d_unet/N_593_final_crop_ds2_predictions.h5	0.9485919254443257	0.9289239178302204	0.6653532499410196	0.7753514384707874
0.8	/export/home/lcerrone/Datasets/TUM_Ovules_Dataset/Ovules_test_final/N_593_final_crop_ds2.h5	/export/home/lcerrone/Datasets/TUM_Ovules_Dataset/Ovules_test_final/generic_confocal/generic_confocal_3d_unet/N_593_final_crop_ds2_predictions.h5	0.9485919254443257	0.9289239178302204	0.6653532499410196	0.7753514384707874
0.9	/export/home/lcerrone/Datasets/TUM_Ovules_Dataset/Ovules_test_final/N_593_final_crop_ds2.h5	/export/home/lcerrone/Datasets/TUM_Ovules_Dataset/Ovules_test_final/generic_confocal/generic_confocal_3d_unet/N_593_final_crop_ds2_predictions.h5	0.9204736793927879	0.9701863461455316	0.4163543390019734	0.5826605727262736
1.0	/export/home/lcerrone/Datasets/TUM_Ovules_Dataset/Ovules_test_final/N_593_final_crop_ds2.h5	/export/home/lcerrone/Datasets/TUM_Ovules_Dataset/Ovules_test_final/generic_confocal/generic_confocal_3d_unet/N_593_final_crop_ds2_predictions.h5	0.8666650462138304	0.0	0.0	nan
