# Supplementary material for: Accurate and versatile 3D segmentation of plant tissues at cellular resolution
Source: eLife. 2020 Jul 29;9:e57613. doi: 10.7554/eLife.57613 (PMC7447435; doi:10.7554/eLife.57613)
Supplement: Figure 2—source data 1. — The archive contains: 'pmaps_root' - directory containing precision/recall values computed on the test set from the Lateral Root dataset. 'pmaps_ovules' - directory with precision/recall values computed on the test set from the Ovules dataset. 'fig2_precision_recall.ipynb' - Jupyter notebook to generate the plots. [file elife-57613-fig2-data1.zip › fig2_figsupp4_1_tablesupp5_1_boundary_prediction/pmaps_ovules/pmaps_ovules_unet_ds2x_bce_bcr_11_03_20_002629.csv]

threshold	gt	pmap	accuracy	precision	recall	f1 score
0.1	/export/home/lcerrone/Datasets/TUM_Ovules_Dataset/Ovules_test_final/N_294_final_crop_ds2.h5	/export/home/lcerrone/Datasets/TUM_Ovules_Dataset/Ovules_test_final/unet_ds2x_bce_bcr/N_294_final_crop_ds2_predictions.h5	0.967624501953125	0.6805019842607382	0.9724333037735329	0.8006880820677283
0.2	/export/home/lcerrone/Datasets/TUM_Ovules_Dataset/Ovules_test_final/N_294_final_crop_ds2.h5	/export/home/lcerrone/Datasets/TUM_Ovules_Dataset/Ovules_test_final/unet_ds2x_bce_bcr/N_294_final_crop_ds2_predictions.h5	0.9745596419270833	0.7412327969567083	0.9518833688203459	0.8334539426282773
0.3	/export/home/lcerrone/Datasets/TUM_Ovules_Dataset/Ovules_test_final/N_294_final_crop_ds2.h5	/export/home/lcerrone/Datasets/TUM_Ovules_Dataset/Ovules_test_final/unet_ds2x_bce_bcr/N_294_final_crop_ds2_predictions.h5	0.9782000358072916	0.7855111050150977	0.9271888474043533	0.8504900523333452
0.4	/export/home/lcerrone/Datasets/TUM_Ovules_Dataset/Ovules_test_final/N_294_final_crop_ds2.h5	/export/home/lcerrone/Datasets/TUM_Ovules_Dataset/Ovules_test_final/unet_ds2x_bce_bcr/N_294_final_crop_ds2_predictions.h5	0.9801542024739583	0.8211172968443188	0.8991090003118236	0.8583451527568763
0.5	/export/home/lcerrone/Datasets/TUM_Ovules_Dataset/Ovules_test_final/N_294_final_crop_ds2.h5	/export/home/lcerrone/Datasets/TUM_Ovules_Dataset/Ovules_test_final/unet_ds2x_bce_bcr/N_294_final_crop_ds2_predictions.h5	0.981046708984375	0.8524887072849237	0.8665210970622284	0.8594476285145299
0.6	/export/home/lcerrone/Datasets/TUM_Ovules_Dataset/Ovules_test_final/N_294_final_crop_ds2.h5	/export/home/lcerrone/Datasets/TUM_Ovules_Dataset/Ovules_test_final/unet_ds2x_bce_bcr/N_294_final_crop_ds2_predictions.h5	0.9810264453125	0.8822075324675325	0.8266535777986266	0.8535275438055896
0.7	/export/home/lcerrone/Datasets/TUM_Ovules_Dataset/Ovules_test_final/N_294_final_crop_ds2.h5	/export/home/lcerrone/Datasets/TUM_Ovules_Dataset/Ovules_test_final/unet_ds2x_bce_bcr/N_294_final_crop_ds2_predictions.h5	0.9799182454427083	0.9116368135938606	0.7748078166769261	0.8376715327197596
0.8	/export/home/lcerrone/Datasets/TUM_Ovules_Dataset/Ovules_test_final/N_294_final_crop_ds2.h5	/export/home/lcerrone/Datasets/TUM_Ovules_Dataset/Ovules_test_final/unet_ds2x_bce_bcr/N_294_final_crop_ds2_predictions.h5	0.9770965201822917	0.9420431579036244	0.7006161412476235	0.8035879899382501
0.9	/export/home/lcerrone/Datasets/TUM_Ovules_Dataset/Ovules_test_final/N_294_final_crop_ds2.h5	/export/home/lcerrone/Datasets/TUM_Ovules_Dataset/Ovules_test_final/unet_ds2x_bce_bcr/N_294_final_crop_ds2_predictions.h5	0.9701800358072916	0.9739063221160111	0.5693409832500197	0.7185948500916725
0.1	/export/home/lcerrone/Datasets/TUM_Ovules_Dataset/Ovules_test_final/N_435_final_crop_ds2.h5	/export/home/lcerrone/Datasets/TUM_Ovules_Dataset/Ovules_test_final/unet_ds2x_bce_bcr/N_435_final_crop_ds2_predictions.h5	0.9818587183211189	0.6475407718354051	0.9908127778054432	0.7832151625943802
0.2	/export/home/lcerrone/Datasets/TUM_Ovules_Dataset/Ovules_test_final/N_435_final_crop_ds2.h5	/export/home/lcerrone/Datasets/TUM_Ovules_Dataset/Ovules_test_final/unet_ds2x_bce_bcr/N_435_final_crop_ds2_predictions.h5	0.9865390362974564	0.7182267874947811	0.9758650747767721	0.8274550551768441
0.3	/export/home/lcerrone/Datasets/TUM_Ovules_Dataset/Ovules_test_final/N_435_final_crop_ds2.h5	/export/home/lcerrone/Datasets/TUM_Ovules_Dataset/Ovules_test_final/unet_ds2x_bce_bcr/N_435_final_crop_ds2_predictions.h5	0.989013964103152	0.7683788186397881	0.9560310628815297	0.8519946754558997
0.4	/export/home/lcerrone/Datasets/TUM_Ovules_Dataset/Ovules_test_final/N_435_final_crop_ds2.h5	/export/home/lcerrone/Datasets/TUM_Ovules_Dataset/Ovules_test_final/unet_ds2x_bce_bcr/N_435_final_crop_ds2_predictions.h5	0.9904811283375288	0.809165917170481	0.9320077205133857	0.8662535035648281
0.5	/export/home/lcerrone/Datasets/TUM_Ovules_Dataset/Ovules_test_final/N_435_final_crop_ds2.h5	/export/home/lcerrone/Datasets/TUM_Ovules_Dataset/Ovules_test_final/unet_ds2x_bce_bcr/N_435_final_crop_ds2_predictions.h5	0.9913064227181196	0.8450747433348731	0.9026319079909456	0.8729055615742584
0.6	/export/home/lcerrone/Datasets/TUM_Ovules_Dataset/Ovules_test_final/N_435_final_crop_ds2.h5	/export/home/lcerrone/Datasets/TUM_Ovules_Dataset/Ovules_test_final/unet_ds2x_bce_bcr/N_435_final_crop_ds2_predictions.h5	0.9916026043178491	0.8790096265434908	0.8651991757151329	0.8720497263243701
0.7	/export/home/lcerrone/Datasets/TUM_Ovules_Dataset/Ovules_test_final/N_435_final_crop_ds2.h5	/export/home/lcerrone/Datasets/TUM_Ovules_Dataset/Ovules_test_final/unet_ds2x_bce_bcr/N_435_final_crop_ds2_predictions.h5	0.9912600267055448	0.9120485200881753	0.8142749923119413	0.8603929638314369
0.8	/export/home/lcerrone/Datasets/TUM_Ovules_Dataset/Ovules_test_final/N_435_final_crop_ds2.h5	/export/home/lcerrone/Datasets/TUM_Ovules_Dataset/Ovules_test_final/unet_ds2x_bce_bcr/N_435_final_crop_ds2_predictions.h5	0.989889220662557	0.9443007159098226	0.7378270915903318	0.8283920492841013
0.9	/export/home/lcerrone/Datasets/TUM_Ovules_Dataset/Ovules_test_final/N_435_final_crop_ds2.h5	/export/home/lcerrone/Datasets/TUM_Ovules_Dataset/Ovules_test_final/unet_ds2x_bce_bcr/N_435_final_crop_ds2_predictions.h5	0.9862407415702452	0.9750949145551143	0.5993039270214972	0.7423509165268081
0.1	/export/home/lcerrone/Datasets/TUM_Ovules_Dataset/Ovules_test_final/N_441_final_crop_ds2.h5	/export/home/lcerrone/Datasets/TUM_Ovules_Dataset/Ovules_test_final/unet_ds2x_bce_bcr/N_441_final_crop_ds2_predictions.h5	0.9667242825150186	0.4454416675827966	0.9875984278134303	0.6139639665360905
0.2	/export/home/lcerrone/Datasets/TUM_Ovules_Dataset/Ovules_test_final/N_441_final_crop_ds2.h5	/export/home/lcerrone/Datasets/TUM_Ovules_Dataset/Ovules_test_final/unet_ds2x_bce_bcr/N_441_final_crop_ds2_predictions.h5	0.9735218681716736	0.5030186444651651	0.9811864222749033	0.6650766462944357
0.3	/export/home/lcerrone/Datasets/TUM_Ovules_Dataset/Ovules_test_final/N_441_final_crop_ds2.h5	/export/home/lcerrone/Datasets/TUM_Ovules_Dataset/Ovules_test_final/unet_ds2x_bce_bcr/N_441_final_crop_ds2_predictions.h5	0.9778430668022108	0.5489621810540389	0.9701331149226444	0.7011625828757195
0.4	/export/home/lcerrone/Datasets/TUM_Ovules_Dataset/Ovules_test_final/N_441_final_crop_ds2.h5	/export/home/lcerrone/Datasets/TUM_Ovules_Dataset/Ovules_test_final/unet_ds2x_bce_bcr/N_441_final_crop_ds2_predictions.h5	0.9808661701251382	0.588289270234195	0.9524456426365623	0.7273328427411359
0.5	/export/home/lcerrone/Datasets/TUM_Ovules_Dataset/Ovules_test_final/N_441_final_crop_ds2.h5	/export/home/lcerrone/Datasets/TUM_Ovules_Dataset/Ovules_test_final/unet_ds2x_bce_bcr/N_441_final_crop_ds2_predictions.h5	0.9830363804185829	0.6235873883880675	0.9255854142761195	0.7451504315411719
0.6	/export/home/lcerrone/Datasets/TUM_Ovules_Dataset/Ovules_test_final/N_441_final_crop_ds2.h5	/export/home/lcerrone/Datasets/TUM_Ovules_Dataset/Ovules_test_final/unet_ds2x_bce_bcr/N_441_final_crop_ds2_predictions.h5	0.9845385221851028	0.6566871872237138	0.8862915779709283	0.7544061351024182
0.7	/export/home/lcerrone/Datasets/TUM_Ovules_Dataset/Ovules_test_final/N_441_final_crop_ds2.h5	/export/home/lcerrone/Datasets/TUM_Ovules_Dataset/Ovules_test_final/unet_ds2x_bce_bcr/N_441_final_crop_ds2_predictions.h5	0.9854467541204656	0.6897528571915098	0.830308157110527	0.7535321521016338
0.8	/export/home/lcerrone/Datasets/TUM_Ovules_Dataset/Ovules_test_final/N_441_final_crop_ds2.h5	/export/home/lcerrone/Datasets/TUM_Ovules_Dataset/Ovules_test_final/unet_ds2x_bce_bcr/N_441_final_crop_ds2_predictions.h5	0.9857157354572205	0.7266849626106919	0.7483379863591891	0.7373525435890586
0.9	/export/home/lcerrone/Datasets/TUM_Ovules_Dataset/Ovules_test_final/N_441_final_crop_ds2.h5	/export/home/lcerrone/Datasets/TUM_Ovules_Dataset/Ovules_test_final/unet_ds2x_bce_bcr/N_441_final_crop_ds2_predictions.h5	0.9849000978485014	0.7780806522676254	0.610584748918065	0.6842313192179902
0.1	/export/home/lcerrone/Datasets/TUM_Ovules_Dataset/Ovules_test_final/N_511_final_crop_ds2.h5	/export/home/lcerrone/Datasets/TUM_Ovules_Dataset/Ovules_test_final/unet_ds2x_bce_bcr/N_511_final_crop_ds2_predictions.h5	0.9786711759275862	0.7701278864054631	0.9922221946724503	0.8671806922269512
0.2	/export/home/lcerrone/Datasets/TUM_Ovules_Dataset/Ovules_test_final/N_511_final_crop_ds2.h5	/export/home/lcerrone/Datasets/TUM_Ovules_Dataset/Ovules_test_final/unet_ds2x_bce_bcr/N_511_final_crop_ds2_predictions.h5	0.9838918441482544	0.8212356889400827	0.9848289925723501	0.895623201629785
0.3	/export/home/lcerrone/Datasets/TUM_Ovules_Dataset/Ovules_test_final/N_511_final_crop_ds2.h5	/export/home/lcerrone/Datasets/TUM_Ovules_Dataset/Ovules_test_final/unet_ds2x_bce_bcr/N_511_final_crop_ds2_predictions.h5	0.9865710424428373	0.853870113670107	0.9755952028318305	0.9106831151419034
0.4	/export/home/lcerrone/Datasets/TUM_Ovules_Dataset/Ovules_test_final/N_511_final_crop_ds2.h5	/export/home/lcerrone/Datasets/TUM_Ovules_Dataset/Ovules_test_final/unet_ds2x_bce_bcr/N_511_final_crop_ds2_predictions.h5	0.9882879219545886	0.880375455628745	0.9641005442173523	0.9203377609229871
0.5	/export/home/lcerrone/Datasets/TUM_Ovules_Dataset/Ovules_test_final/N_511_final_crop_ds2.h5	/export/home/lcerrone/Datasets/TUM_Ovules_Dataset/Ovules_test_final/unet_ds2x_bce_bcr/N_511_final_crop_ds2_predictions.h5	0.9893103752847343	0.9031021277449857	0.9495513940258172	0.9257444786851211
0.6	/export/home/lcerrone/Datasets/TUM_Ovules_Dataset/Ovules_test_final/N_511_final_crop_ds2.h5	/export/home/lcerrone/Datasets/TUM_Ovules_Dataset/Ovules_test_final/unet_ds2x_bce_bcr/N_511_final_crop_ds2_predictions.h5	0.989767304869869	0.9238876495234102	0.9308686108687888	0.9273649926689898
0.7	/export/home/lcerrone/Datasets/TUM_Ovules_Dataset/Ovules_test_final/N_511_final_crop_ds2.h5	/export/home/lcerrone/Datasets/TUM_Ovules_Dataset/Ovules_test_final/unet_ds2x_bce_bcr/N_511_final_crop_ds2_predictions.h5	0.9895768865512455	0.9438359937812273	0.9053409501933142	0.9241877887574521
0.8	/export/home/lcerrone/Datasets/TUM_Ovules_Dataset/Ovules_test_final/N_511_final_crop_ds2.h5	/export/home/lcerrone/Datasets/TUM_Ovules_Dataset/Ovules_test_final/unet_ds2x_bce_bcr/N_511_final_crop_ds2_predictions.h5	0.9883619761055659	0.9636534852604737	0.866850154456429	0.9126921732531579
0.9	/export/home/lcerrone/Datasets/TUM_Ovules_Dataset/Ovules_test_final/N_511_final_crop_ds2.h5	/export/home/lcerrone/Datasets/TUM_Ovules_Dataset/Ovules_test_final/unet_ds2x_bce_bcr/N_511_final_crop_ds2_predictions.h5	0.9846222979299902	0.9836039977395172	0.7941004287606748	0.87875165825333
0.1	/export/home/lcerrone/Datasets/TUM_Ovules_Dataset/Ovules_test_final/N_522_final_crop_ds2.h5	/export/home/lcerrone/Datasets/TUM_Ovules_Dataset/Ovules_test_final/unet_ds2x_bce_bcr/N_522_final_crop_ds2_predictions.h5	0.9644696175676568	0.5629478306470505	0.9913098239630976	0.7180993617678035
0.2	/export/home/lcerrone/Datasets/TUM_Ovules_Dataset/Ovules_test_final/N_522_final_crop_ds2.h5	/export/home/lcerrone/Datasets/TUM_Ovules_Dataset/Ovules_test_final/unet_ds2x_bce_bcr/N_522_final_crop_ds2_predictions.h5	0.9714387542622837	0.6178249707666885	0.9814798963216901	0.7583079383194694
0.3	/export/home/lcerrone/Datasets/TUM_Ovules_Dataset/Ovules_test_final/N_522_final_crop_ds2.h5	/export/home/lcerrone/Datasets/TUM_Ovules_Dataset/Ovules_test_final/unet_ds2x_bce_bcr/N_522_final_crop_ds2_predictions.h5	0.9757149413227845	0.659648710195244	0.966913276706909	0.784259193300253
0.4	/export/home/lcerrone/Datasets/TUM_Ovules_Dataset/Ovules_test_final/N_522_final_crop_ds2.h5	/export/home/lcerrone/Datasets/TUM_Ovules_Dataset/Ovules_test_final/unet_ds2x_bce_bcr/N_522_final_crop_ds2_predictions.h5	0.9785898304721834	0.6945421094144245	0.9478748127481139	0.8016709558009858
0.5	/export/home/lcerrone/Datasets/TUM_Ovules_Dataset/Ovules_test_final/N_522_final_crop_ds2.h5	/export/home/lcerrone/Datasets/TUM_Ovules_Dataset/Ovules_test_final/unet_ds2x_bce_bcr/N_522_final_crop_ds2_predictions.h5	0.9805859585075272	0.7259389255117721	0.9232965931511248	0.8128092430415423
0.6	/export/home/lcerrone/Datasets/TUM_Ovules_Dataset/Ovules_test_final/N_522_final_crop_ds2.h5	/export/home/lcerrone/Datasets/TUM_Ovules_Dataset/Ovules_test_final/unet_ds2x_bce_bcr/N_522_final_crop_ds2_predictions.h5	0.9818963312688803	0.7559602679749745	0.8910965778449955	0.8179846487859671
0.7	/export/home/lcerrone/Datasets/TUM_Ovules_Dataset/Ovules_test_final/N_522_final_crop_ds2.h5	/export/home/lcerrone/Datasets/TUM_Ovules_Dataset/Ovules_test_final/unet_ds2x_bce_bcr/N_522_final_crop_ds2_predictions.h5	0.982520417030221	0.786393801930624	0.8472352932761457	0.8156815832481318
0.8	/export/home/lcerrone/Datasets/TUM_Ovules_Dataset/Ovules_test_final/N_522_final_crop_ds2.h5	/export/home/lcerrone/Datasets/TUM_Ovules_Dataset/Ovules_test_final/unet_ds2x_bce_bcr/N_522_final_crop_ds2_predictions.h5	0.9822098176607981	0.8193601216980092	0.782901005537645	0.8007157538441267
0.9	/export/home/lcerrone/Datasets/TUM_Ovules_Dataset/Ovules_test_final/N_522_final_crop_ds2.h5	/export/home/lcerrone/Datasets/TUM_Ovules_Dataset/Ovules_test_final/unet_ds2x_bce_bcr/N_522_final_crop_ds2_predictions.h5	0.9800650026140222	0.8629085316229261	0.6697145250554222	0.7541350430608902
0.1	/export/home/lcerrone/Datasets/TUM_Ovules_Dataset/Ovules_test_final/N_590_final_crop_ds2.h5	/export/home/lcerrone/Datasets/TUM_Ovules_Dataset/Ovules_test_final/unet_ds2x_bce_bcr/N_590_final_crop_ds2_predictions.h5	0.945314159078865	0.6374852567280717	0.9849134268011362	0.7739993814263272
0.2	/export/home/lcerrone/Datasets/TUM_Ovules_Dataset/Ovules_test_final/N_590_final_crop_ds2.h5	/export/home/lcerrone/Datasets/TUM_Ovules_Dataset/Ovules_test_final/unet_ds2x_bce_bcr/N_590_final_crop_ds2_predictions.h5	0.9573707596060538	0.6995341373403045	0.9669746677951291	0.8117950388039156
0.3	/export/home/lcerrone/Datasets/TUM_Ovules_Dataset/Ovules_test_final/N_590_final_crop_ds2.h5	/export/home/lcerrone/Datasets/TUM_Ovules_Dataset/Ovules_test_final/unet_ds2x_bce_bcr/N_590_final_crop_ds2_predictions.h5	0.9648708800473507	0.7507521896090111	0.9438905082626668	0.8363153680942109
0.4	/export/home/lcerrone/Datasets/TUM_Ovules_Dataset/Ovules_test_final/N_590_final_crop_ds2.h5	/export/home/lcerrone/Datasets/TUM_Ovules_Dataset/Ovules_test_final/unet_ds2x_bce_bcr/N_590_final_crop_ds2_predictions.h5	0.9695832042890866	0.7957501997346944	0.9149227473291432	0.8511854474329419
0.5	/export/home/lcerrone/Datasets/TUM_Ovules_Dataset/Ovules_test_final/N_590_final_crop_ds2.h5	/export/home/lcerrone/Datasets/TUM_Ovules_Dataset/Ovules_test_final/unet_ds2x_bce_bcr/N_590_final_crop_ds2_predictions.h5	0.9718600128011893	0.835539222180271	0.8765675729594081	0.8555618027778457
0.6	/export/home/lcerrone/Datasets/TUM_Ovules_Dataset/Ovules_test_final/N_590_final_crop_ds2.h5	/export/home/lcerrone/Datasets/TUM_Ovules_Dataset/Ovules_test_final/unet_ds2x_bce_bcr/N_590_final_crop_ds2_predictions.h5	0.9716356341062223	0.86976686274441	0.8252366253029026	0.8469168065705537
0.7	/export/home/lcerrone/Datasets/TUM_Ovules_Dataset/Ovules_test_final/N_590_final_crop_ds2.h5	/export/home/lcerrone/Datasets/TUM_Ovules_Dataset/Ovules_test_final/unet_ds2x_bce_bcr/N_590_final_crop_ds2_predictions.h5	0.9690198418433713	0.9012461907969759	0.7571201855882458	0.8229203063369426
0.8	/export/home/lcerrone/Datasets/TUM_Ovules_Dataset/Ovules_test_final/N_590_final_crop_ds2.h5	/export/home/lcerrone/Datasets/TUM_Ovules_Dataset/Ovules_test_final/unet_ds2x_bce_bcr/N_590_final_crop_ds2_predictions.h5	0.9633759076112017	0.931445069697902	0.6636420071767197	0.7750624835358292
0.9	/export/home/lcerrone/Datasets/TUM_Ovules_Dataset/Ovules_test_final/N_590_final_crop_ds2.h5	/export/home/lcerrone/Datasets/TUM_Ovules_Dataset/Ovules_test_final/unet_ds2x_bce_bcr/N_590_final_crop_ds2_predictions.h5	0.9522876964053435	0.962850713364333	0.5181669222886862	0.6737494257419518
0.1	/export/home/lcerrone/Datasets/TUM_Ovules_Dataset/Ovules_test_final/N_593_final_crop_ds2.h5	/export/home/lcerrone/Datasets/TUM_Ovules_Dataset/Ovules_test_final/unet_ds2x_bce_bcr/N_593_final_crop_ds2_predictions.h5	0.9173819543403396	0.6204686270716602	0.9795455260227492	0.7597148644092779
0.2	/export/home/lcerrone/Datasets/TUM_Ovules_Dataset/Ovules_test_final/N_593_final_crop_ds2.h5	/export/home/lcerrone/Datasets/TUM_Ovules_Dataset/Ovules_test_final/unet_ds2x_bce_bcr/N_593_final_crop_ds2_predictions.h5	0.9329521310810276	0.6750331954473994	0.9586489892254494	0.7922224978401939
0.3	/export/home/lcerrone/Datasets/TUM_Ovules_Dataset/Ovules_test_final/N_593_final_crop_ds2.h5	/export/home/lcerrone/Datasets/TUM_Ovules_Dataset/Ovules_test_final/unet_ds2x_bce_bcr/N_593_final_crop_ds2_predictions.h5	0.9420488708783596	0.718291280275354	0.9301829268009839	0.8106190348797058
0.4	/export/home/lcerrone/Datasets/TUM_Ovules_Dataset/Ovules_test_final/N_593_final_crop_ds2.h5	/export/home/lcerrone/Datasets/TUM_Ovules_Dataset/Ovules_test_final/unet_ds2x_bce_bcr/N_593_final_crop_ds2_predictions.h5	0.9474382248743222	0.7570360194218707	0.892104479715254	0.8190390383177409
0.5	/export/home/lcerrone/Datasets/TUM_Ovules_Dataset/Ovules_test_final/N_593_final_crop_ds2.h5	/export/home/lcerrone/Datasets/TUM_Ovules_Dataset/Ovules_test_final/unet_ds2x_bce_bcr/N_593_final_crop_ds2_predictions.h5	0.9501115019989709	0.7942177925495563	0.8447040271134337	0.8186833071875315
0.6	/export/home/lcerrone/Datasets/TUM_Ovules_Dataset/Ovules_test_final/N_593_final_crop_ds2.h5	/export/home/lcerrone/Datasets/TUM_Ovules_Dataset/Ovules_test_final/unet_ds2x_bce_bcr/N_593_final_crop_ds2_predictions.h5	0.9504817816569687	0.831312548217447	0.7886479566631855	0.8094184278257631
0.7	/export/home/lcerrone/Datasets/TUM_Ovules_Dataset/Ovules_test_final/N_593_final_crop_ds2.h5	/export/home/lcerrone/Datasets/TUM_Ovules_Dataset/Ovules_test_final/unet_ds2x_bce_bcr/N_593_final_crop_ds2_predictions.h5	0.9481924776352769	0.8682609797603099	0.7208158522150131	0.7876979457223489
0.8	/export/home/lcerrone/Datasets/TUM_Ovules_Dataset/Ovules_test_final/N_593_final_crop_ds2.h5	/export/home/lcerrone/Datasets/TUM_Ovules_Dataset/Ovules_test_final/unet_ds2x_bce_bcr/N_593_final_crop_ds2_predictions.h5	0.9421212469817519	0.9052176084986754	0.632099735309668	0.744397782324113
0.9	/export/home/lcerrone/Datasets/TUM_Ovules_Dataset/Ovules_test_final/N_593_final_crop_ds2.h5	/export/home/lcerrone/Datasets/TUM_Ovules_Dataset/Ovules_test_final/unet_ds2x_bce_bcr/N_593_final_crop_ds2_predictions.h5	0.9283728303249812	0.9443601588401604	0.4917773068419728	0.6467554906141036
