# Supplementary material for: Accurate and versatile 3D segmentation of plant tissues at cellular resolution
Source: eLife. 2020 Jul 29;9:e57613. doi: 10.7554/eLife.57613 (PMC7447435; doi:10.7554/eLife.57613)
Supplement: Figure 2—source data 1. — The archive contains: 'pmaps_root' - directory containing precision/recall values computed on the test set from the Lateral Root dataset. 'pmaps_ovules' - directory with precision/recall values computed on the test set from the Ovules dataset. 'fig2_precision_recall.ipynb' - Jupyter notebook to generate the plots. [file elife-57613-fig2-data1.zip › fig2_figsupp4_1_tablesupp5_1_boundary_prediction/pmaps_ovules/pmaps_ovules_resunet_ds2x_dice_gcr_10_03_20_032616.csv]

threshold	gt	pmap	accuracy	precision	recall	f1 score
0.1	/export/home/lcerrone/Datasets/TUM_Ovules_Dataset/Ovules_test_final/N_294_final_crop_ds2.h5	/export/home/lcerrone/Datasets/TUM_Ovules_Dataset/Ovules_test_final/resunet_ds2x_dice_gcr/N_294_final_crop_ds2_predictions.h5	0.979902080078125	0.8074090852554943	0.9185720309121069	0.8594107968768839
0.2	/export/home/lcerrone/Datasets/TUM_Ovules_Dataset/Ovules_test_final/N_294_final_crop_ds2.h5	/export/home/lcerrone/Datasets/TUM_Ovules_Dataset/Ovules_test_final/resunet_ds2x_dice_gcr/N_294_final_crop_ds2_predictions.h5	0.9802545638020833	0.8136278998714196	0.9141296884402229	0.8609557540332197
0.3	/export/home/lcerrone/Datasets/TUM_Ovules_Dataset/Ovules_test_final/N_294_final_crop_ds2.h5	/export/home/lcerrone/Datasets/TUM_Ovules_Dataset/Ovules_test_final/resunet_ds2x_dice_gcr/N_294_final_crop_ds2_predictions.h5	0.98057220703125	0.8198600497838361	0.9092717434171681	0.8622542015088337
0.4	/export/home/lcerrone/Datasets/TUM_Ovules_Dataset/Ovules_test_final/N_294_final_crop_ds2.h5	/export/home/lcerrone/Datasets/TUM_Ovules_Dataset/Ovules_test_final/resunet_ds2x_dice_gcr/N_294_final_crop_ds2_predictions.h5	0.98078544921875	0.8244514203839339	0.9054758775770595	0.8630661811877234
0.5	/export/home/lcerrone/Datasets/TUM_Ovules_Dataset/Ovules_test_final/N_294_final_crop_ds2.h5	/export/home/lcerrone/Datasets/TUM_Ovules_Dataset/Ovules_test_final/resunet_ds2x_dice_gcr/N_294_final_crop_ds2_predictions.h5	0.981068720703125	0.8310143488471454	0.8999054014994208	0.8640889343383343
0.6	/export/home/lcerrone/Datasets/TUM_Ovules_Dataset/Ovules_test_final/N_294_final_crop_ds2.h5	/export/home/lcerrone/Datasets/TUM_Ovules_Dataset/Ovules_test_final/resunet_ds2x_dice_gcr/N_294_final_crop_ds2_predictions.h5	0.9812634244791667	0.837666939489353	0.8928493093686395	0.8643783020212309
0.7	/export/home/lcerrone/Datasets/TUM_Ovules_Dataset/Ovules_test_final/N_294_final_crop_ds2.h5	/export/home/lcerrone/Datasets/TUM_Ovules_Dataset/Ovules_test_final/resunet_ds2x_dice_gcr/N_294_final_crop_ds2_predictions.h5	0.9813819303385417	0.8419459569182365	0.8883618921764013	0.8645313650857128
0.8	/export/home/lcerrone/Datasets/TUM_Ovules_Dataset/Ovules_test_final/N_294_final_crop_ds2.h5	/export/home/lcerrone/Datasets/TUM_Ovules_Dataset/Ovules_test_final/resunet_ds2x_dice_gcr/N_294_final_crop_ds2_predictions.h5	0.981500732421875	0.8476059972392105	0.8819375276058323	0.8644310210765007
0.9	/export/home/lcerrone/Datasets/TUM_Ovules_Dataset/Ovules_test_final/N_294_final_crop_ds2.h5	/export/home/lcerrone/Datasets/TUM_Ovules_Dataset/Ovules_test_final/resunet_ds2x_dice_gcr/N_294_final_crop_ds2_predictions.h5	0.9815896516927083	0.8530455308530774	0.8755281554908457	0.8641406334920978
0.1	/export/home/lcerrone/Datasets/TUM_Ovules_Dataset/Ovules_test_final/N_435_final_crop_ds2.h5	/export/home/lcerrone/Datasets/TUM_Ovules_Dataset/Ovules_test_final/resunet_ds2x_dice_gcr/N_435_final_crop_ds2_predictions.h5	0.9888111987658323	0.7734465154304778	0.9358316330762954	0.8469256057181801
0.2	/export/home/lcerrone/Datasets/TUM_Ovules_Dataset/Ovules_test_final/N_435_final_crop_ds2.h5	/export/home/lcerrone/Datasets/TUM_Ovules_Dataset/Ovules_test_final/resunet_ds2x_dice_gcr/N_435_final_crop_ds2_predictions.h5	0.9891792709870465	0.7826001328741939	0.9316449805919158	0.8506432130100668
0.3	/export/home/lcerrone/Datasets/TUM_Ovules_Dataset/Ovules_test_final/N_435_final_crop_ds2.h5	/export/home/lcerrone/Datasets/TUM_Ovules_Dataset/Ovules_test_final/resunet_ds2x_dice_gcr/N_435_final_crop_ds2_predictions.h5	0.9895178395620824	0.7915232633637329	0.9273225795941228	0.8540584339176389
0.4	/export/home/lcerrone/Datasets/TUM_Ovules_Dataset/Ovules_test_final/N_435_final_crop_ds2.h5	/export/home/lcerrone/Datasets/TUM_Ovules_Dataset/Ovules_test_final/resunet_ds2x_dice_gcr/N_435_final_crop_ds2_predictions.h5	0.9897092631832372	0.7972275363697604	0.9238422147016087	0.8558775172969793
0.5	/export/home/lcerrone/Datasets/TUM_Ovules_Dataset/Ovules_test_final/N_435_final_crop_ds2.h5	/export/home/lcerrone/Datasets/TUM_Ovules_Dataset/Ovules_test_final/resunet_ds2x_dice_gcr/N_435_final_crop_ds2_predictions.h5	0.989930953875868	0.8045761899060905	0.9187155244843709	0.8578659435598366
0.6	/export/home/lcerrone/Datasets/TUM_Ovules_Dataset/Ovules_test_final/N_435_final_crop_ds2.h5	/export/home/lcerrone/Datasets/TUM_Ovules_Dataset/Ovules_test_final/resunet_ds2x_dice_gcr/N_435_final_crop_ds2_predictions.h5	0.9901270170982803	0.8122287438016726	0.9124326446035694	0.8594197396803538
0.7	/export/home/lcerrone/Datasets/TUM_Ovules_Dataset/Ovules_test_final/N_435_final_crop_ds2.h5	/export/home/lcerrone/Datasets/TUM_Ovules_Dataset/Ovules_test_final/resunet_ds2x_dice_gcr/N_435_final_crop_ds2_predictions.h5	0.9902495700565871	0.8173236385412457	0.908186183708865	0.8603625740870744
0.8	/export/home/lcerrone/Datasets/TUM_Ovules_Dataset/Ovules_test_final/N_435_final_crop_ds2.h5	/export/home/lcerrone/Datasets/TUM_Ovules_Dataset/Ovules_test_final/resunet_ds2x_dice_gcr/N_435_final_crop_ds2_predictions.h5	0.9903804047031385	0.8237228468221856	0.9022363308292652	0.8611938087068358
0.9	/export/home/lcerrone/Datasets/TUM_Ovules_Dataset/Ovules_test_final/N_435_final_crop_ds2.h5	/export/home/lcerrone/Datasets/TUM_Ovules_Dataset/Ovules_test_final/resunet_ds2x_dice_gcr/N_435_final_crop_ds2_predictions.h5	0.9904848041670705	0.8299259766260878	0.8959095191843766	0.8616563797449671
0.1	/export/home/lcerrone/Datasets/TUM_Ovules_Dataset/Ovules_test_final/N_441_final_crop_ds2.h5	/export/home/lcerrone/Datasets/TUM_Ovules_Dataset/Ovules_test_final/resunet_ds2x_dice_gcr/N_441_final_crop_ds2_predictions.h5	0.9785358275497393	0.5578406955644382	0.9591803206951147	0.7054217595318224
0.2	/export/home/lcerrone/Datasets/TUM_Ovules_Dataset/Ovules_test_final/N_441_final_crop_ds2.h5	/export/home/lcerrone/Datasets/TUM_Ovules_Dataset/Ovules_test_final/resunet_ds2x_dice_gcr/N_441_final_crop_ds2_predictions.h5	0.9790705788940158	0.5646066691275733	0.9563534077309678	0.710029829531161
0.3	/export/home/lcerrone/Datasets/TUM_Ovules_Dataset/Ovules_test_final/N_441_final_crop_ds2.h5	/export/home/lcerrone/Datasets/TUM_Ovules_Dataset/Ovules_test_final/resunet_ds2x_dice_gcr/N_441_final_crop_ds2_predictions.h5	0.979616578894336	0.5717321058980837	0.9534354654213195	0.7148193768789394
0.4	/export/home/lcerrone/Datasets/TUM_Ovules_Dataset/Ovules_test_final/N_441_final_crop_ds2.h5	/export/home/lcerrone/Datasets/TUM_Ovules_Dataset/Ovules_test_final/resunet_ds2x_dice_gcr/N_441_final_crop_ds2_predictions.h5	0.9799622719836195	0.5764224573365893	0.9509183808037556	0.7177582057673816
0.5	/export/home/lcerrone/Datasets/TUM_Ovules_Dataset/Ovules_test_final/N_441_final_crop_ds2.h5	/export/home/lcerrone/Datasets/TUM_Ovules_Dataset/Ovules_test_final/resunet_ds2x_dice_gcr/N_441_final_crop_ds2_predictions.h5	0.9804585434002843	0.5833380237674413	0.9472947557090484	0.7220452327037924
0.6	/export/home/lcerrone/Datasets/TUM_Ovules_Dataset/Ovules_test_final/N_441_final_crop_ds2.h5	/export/home/lcerrone/Datasets/TUM_Ovules_Dataset/Ovules_test_final/resunet_ds2x_dice_gcr/N_441_final_crop_ds2_predictions.h5	0.9809639485976035	0.5907458516984537	0.9424098626524742	0.7262468016138229
0.7	/export/home/lcerrone/Datasets/TUM_Ovules_Dataset/Ovules_test_final/N_441_final_crop_ds2.h5	/export/home/lcerrone/Datasets/TUM_Ovules_Dataset/Ovules_test_final/resunet_ds2x_dice_gcr/N_441_final_crop_ds2_predictions.h5	0.9812466276040979	0.5950844884747402	0.9390281112657888	0.7285007154631489
0.8	/export/home/lcerrone/Datasets/TUM_Ovules_Dataset/Ovules_test_final/N_441_final_crop_ds2.h5	/export/home/lcerrone/Datasets/TUM_Ovules_Dataset/Ovules_test_final/resunet_ds2x_dice_gcr/N_441_final_crop_ds2_predictions.h5	0.9816441301383468	0.6013382614769609	0.9343555204481482	0.7317392710457569
0.9	/export/home/lcerrone/Datasets/TUM_Ovules_Dataset/Ovules_test_final/N_441_final_crop_ds2.h5	/export/home/lcerrone/Datasets/TUM_Ovules_Dataset/Ovules_test_final/resunet_ds2x_dice_gcr/N_441_final_crop_ds2_predictions.h5	0.9819832124913144	0.6070002921723804	0.9291413087585464	0.7342930437455493
0.1	/export/home/lcerrone/Datasets/TUM_Ovules_Dataset/Ovules_test_final/N_511_final_crop_ds2.h5	/export/home/lcerrone/Datasets/TUM_Ovules_Dataset/Ovules_test_final/resunet_ds2x_dice_gcr/N_511_final_crop_ds2_predictions.h5	0.986433579715631	0.856899124005831	0.9683951540750434	0.9092418347915616
0.2	/export/home/lcerrone/Datasets/TUM_Ovules_Dataset/Ovules_test_final/N_511_final_crop_ds2.h5	/export/home/lcerrone/Datasets/TUM_Ovules_Dataset/Ovules_test_final/resunet_ds2x_dice_gcr/N_511_final_crop_ds2_predictions.h5	0.9869753617702336	0.8648116904605112	0.965290410452274	0.9122927417352159
0.3	/export/home/lcerrone/Datasets/TUM_Ovules_Dataset/Ovules_test_final/N_511_final_crop_ds2.h5	/export/home/lcerrone/Datasets/TUM_Ovules_Dataset/Ovules_test_final/resunet_ds2x_dice_gcr/N_511_final_crop_ds2_predictions.h5	0.9874801466339928	0.8725848099164516	0.962070399425215	0.9151452679873634
0.4	/export/home/lcerrone/Datasets/TUM_Ovules_Dataset/Ovules_test_final/N_511_final_crop_ds2.h5	/export/home/lcerrone/Datasets/TUM_Ovules_Dataset/Ovules_test_final/resunet_ds2x_dice_gcr/N_511_final_crop_ds2_predictions.h5	0.9878205858718679	0.8784142461181293	0.9592087772816085	0.9170353704067952
0.5	/export/home/lcerrone/Datasets/TUM_Ovules_Dataset/Ovules_test_final/N_511_final_crop_ds2.h5	/export/home/lcerrone/Datasets/TUM_Ovules_Dataset/Ovules_test_final/resunet_ds2x_dice_gcr/N_511_final_crop_ds2_predictions.h5	0.9882129380590919	0.8856254519947773	0.9554190537965657	0.919199322668525
0.6	/export/home/lcerrone/Datasets/TUM_Ovules_Dataset/Ovules_test_final/N_511_final_crop_ds2.h5	/export/home/lcerrone/Datasets/TUM_Ovules_Dataset/Ovules_test_final/resunet_ds2x_dice_gcr/N_511_final_crop_ds2_predictions.h5	0.9885410581820838	0.8928044378808639	0.9508746032596259	0.9209250056162129
0.7	/export/home/lcerrone/Datasets/TUM_Ovules_Dataset/Ovules_test_final/N_511_final_crop_ds2.h5	/export/home/lcerrone/Datasets/TUM_Ovules_Dataset/Ovules_test_final/resunet_ds2x_dice_gcr/N_511_final_crop_ds2_predictions.h5	0.9887441874364952	0.8981029024236867	0.9470522301403631	0.9219282884403875
0.8	/export/home/lcerrone/Datasets/TUM_Ovules_Dataset/Ovules_test_final/N_511_final_crop_ds2.h5	/export/home/lcerrone/Datasets/TUM_Ovules_Dataset/Ovules_test_final/resunet_ds2x_dice_gcr/N_511_final_crop_ds2_predictions.h5	0.9889297843656818	0.9043120111458253	0.9419128938042729	0.9227295559024528
0.9	/export/home/lcerrone/Datasets/TUM_Ovules_Dataset/Ovules_test_final/N_511_final_crop_ds2.h5	/export/home/lcerrone/Datasets/TUM_Ovules_Dataset/Ovules_test_final/resunet_ds2x_dice_gcr/N_511_final_crop_ds2_predictions.h5	0.989062558524097	0.9105547234308768	0.9360921737975045	0.9231468687352201
0.1	/export/home/lcerrone/Datasets/TUM_Ovules_Dataset/Ovules_test_final/N_522_final_crop_ds2.h5	/export/home/lcerrone/Datasets/TUM_Ovules_Dataset/Ovules_test_final/resunet_ds2x_dice_gcr/N_522_final_crop_ds2_predictions.h5	0.9756850932929364	0.6632847280363982	0.9492651064577247	0.7809160802385723
0.2	/export/home/lcerrone/Datasets/TUM_Ovules_Dataset/Ovules_test_final/N_522_final_crop_ds2.h5	/export/home/lcerrone/Datasets/TUM_Ovules_Dataset/Ovules_test_final/resunet_ds2x_dice_gcr/N_522_final_crop_ds2_predictions.h5	0.9761649849492987	0.6690067232508254	0.945844131854408	0.7836960067952574
0.3	/export/home/lcerrone/Datasets/TUM_Ovules_Dataset/Ovules_test_final/N_522_final_crop_ds2.h5	/export/home/lcerrone/Datasets/TUM_Ovules_Dataset/Ovules_test_final/resunet_ds2x_dice_gcr/N_522_final_crop_ds2_predictions.h5	0.9766140793199617	0.6745390475192962	0.9424472343083056	0.786299137985263
0.4	/export/home/lcerrone/Datasets/TUM_Ovules_Dataset/Ovules_test_final/N_522_final_crop_ds2.h5	/export/home/lcerrone/Datasets/TUM_Ovules_Dataset/Ovules_test_final/resunet_ds2x_dice_gcr/N_522_final_crop_ds2_predictions.h5	0.9769444631797572	0.6788092341153441	0.9395013125513934	0.7881579561313997
0.5	/export/home/lcerrone/Datasets/TUM_Ovules_Dataset/Ovules_test_final/N_522_final_crop_ds2.h5	/export/home/lcerrone/Datasets/TUM_Ovules_Dataset/Ovules_test_final/resunet_ds2x_dice_gcr/N_522_final_crop_ds2_predictions.h5	0.9773577962989728	0.6843624866763789	0.9354615263087581	0.7904497910917397
0.6	/export/home/lcerrone/Datasets/TUM_Ovules_Dataset/Ovules_test_final/N_522_final_crop_ds2.h5	/export/home/lcerrone/Datasets/TUM_Ovules_Dataset/Ovules_test_final/resunet_ds2x_dice_gcr/N_522_final_crop_ds2_predictions.h5	0.9777565836781523	0.6902056924180818	0.9303150553291557	0.7924721085157986
0.7	/export/home/lcerrone/Datasets/TUM_Ovules_Dataset/Ovules_test_final/N_522_final_crop_ds2.h5	/export/home/lcerrone/Datasets/TUM_Ovules_Dataset/Ovules_test_final/resunet_ds2x_dice_gcr/N_522_final_crop_ds2_predictions.h5	0.9780252766135119	0.6942872446004843	0.9266735567699877	0.7938225647776423
0.8	/export/home/lcerrone/Datasets/TUM_Ovules_Dataset/Ovules_test_final/N_522_final_crop_ds2.h5	/export/home/lcerrone/Datasets/TUM_Ovules_Dataset/Ovules_test_final/resunet_ds2x_dice_gcr/N_522_final_crop_ds2_predictions.h5	0.9783351586880998	0.6993157843357161	0.9217451082337985	0.7952704383613854
0.9	/export/home/lcerrone/Datasets/TUM_Ovules_Dataset/Ovules_test_final/N_522_final_crop_ds2.h5	/export/home/lcerrone/Datasets/TUM_Ovules_Dataset/Ovules_test_final/resunet_ds2x_dice_gcr/N_522_final_crop_ds2_predictions.h5	0.9786269121171082	0.7044002368278054	0.9163638859463547	0.7965217507112891
0.1	/export/home/lcerrone/Datasets/TUM_Ovules_Dataset/Ovules_test_final/N_590_final_crop_ds2.h5	/export/home/lcerrone/Datasets/TUM_Ovules_Dataset/Ovules_test_final/resunet_ds2x_dice_gcr/N_590_final_crop_ds2_predictions.h5	0.9702865676983324	0.7861110113625766	0.9444536777865382	0.8580383507015003
0.2	/export/home/lcerrone/Datasets/TUM_Ovules_Dataset/Ovules_test_final/N_590_final_crop_ds2.h5	/export/home/lcerrone/Datasets/TUM_Ovules_Dataset/Ovules_test_final/resunet_ds2x_dice_gcr/N_590_final_crop_ds2_predictions.h5	0.9710313766784355	0.7932201295429853	0.9404852870876086	0.860598177868945
0.3	/export/home/lcerrone/Datasets/TUM_Ovules_Dataset/Ovules_test_final/N_590_final_crop_ds2.h5	/export/home/lcerrone/Datasets/TUM_Ovules_Dataset/Ovules_test_final/resunet_ds2x_dice_gcr/N_590_final_crop_ds2_predictions.h5	0.9716813880343292	0.7998189959094807	0.9365564195969096	0.8628037559678542
0.4	/export/home/lcerrone/Datasets/TUM_Ovules_Dataset/Ovules_test_final/N_590_final_crop_ds2.h5	/export/home/lcerrone/Datasets/TUM_Ovules_Dataset/Ovules_test_final/resunet_ds2x_dice_gcr/N_590_final_crop_ds2_predictions.h5	0.9722144130379424	0.8057541043339971	0.9325784738366496	0.8645398956949768
0.5	/export/home/lcerrone/Datasets/TUM_Ovules_Dataset/Ovules_test_final/N_590_final_crop_ds2.h5	/export/home/lcerrone/Datasets/TUM_Ovules_Dataset/Ovules_test_final/resunet_ds2x_dice_gcr/N_590_final_crop_ds2_predictions.h5	0.9728096408096408	0.8126960227496075	0.9278666704114786	0.8664710046333751
0.6	/export/home/lcerrone/Datasets/TUM_Ovules_Dataset/Ovules_test_final/N_590_final_crop_ds2.h5	/export/home/lcerrone/Datasets/TUM_Ovules_Dataset/Ovules_test_final/resunet_ds2x_dice_gcr/N_590_final_crop_ds2_predictions.h5	0.9732985911809441	0.8196745934541838	0.9219978359233824	0.8678304698159793
0.7	/export/home/lcerrone/Datasets/TUM_Ovules_Dataset/Ovules_test_final/N_590_final_crop_ds2.h5	/export/home/lcerrone/Datasets/TUM_Ovules_Dataset/Ovules_test_final/resunet_ds2x_dice_gcr/N_590_final_crop_ds2_predictions.h5	0.9736692888457594	0.8252520165032273	0.9172997859955809	0.8688447563456005
0.8	/export/home/lcerrone/Datasets/TUM_Ovules_Dataset/Ovules_test_final/N_590_final_crop_ds2.h5	/export/home/lcerrone/Datasets/TUM_Ovules_Dataset/Ovules_test_final/resunet_ds2x_dice_gcr/N_590_final_crop_ds2_predictions.h5	0.9740062216532804	0.8311004220939135	0.9119305653961427	0.8696413124731085
0.9	/export/home/lcerrone/Datasets/TUM_Ovules_Dataset/Ovules_test_final/N_590_final_crop_ds2.h5	/export/home/lcerrone/Datasets/TUM_Ovules_Dataset/Ovules_test_final/resunet_ds2x_dice_gcr/N_590_final_crop_ds2_predictions.h5	0.9743117984294455	0.8373071361707793	0.9058244468850066	0.8702191858232106
0.1	/export/home/lcerrone/Datasets/TUM_Ovules_Dataset/Ovules_test_final/N_593_final_crop_ds2.h5	/export/home/lcerrone/Datasets/TUM_Ovules_Dataset/Ovules_test_final/resunet_ds2x_dice_gcr/N_593_final_crop_ds2_predictions.h5	0.9539506516446978	0.7690687683213114	0.9355575386276163	0.8441827760054811
0.2	/export/home/lcerrone/Datasets/TUM_Ovules_Dataset/Ovules_test_final/N_593_final_crop_ds2.h5	/export/home/lcerrone/Datasets/TUM_Ovules_Dataset/Ovules_test_final/resunet_ds2x_dice_gcr/N_593_final_crop_ds2_predictions.h5	0.9549068919961999	0.7755264796352687	0.931394911833748	0.8463440914557656
0.3	/export/home/lcerrone/Datasets/TUM_Ovules_Dataset/Ovules_test_final/N_593_final_crop_ds2.h5	/export/home/lcerrone/Datasets/TUM_Ovules_Dataset/Ovules_test_final/resunet_ds2x_dice_gcr/N_593_final_crop_ds2_predictions.h5	0.9557224498278114	0.7813498537864865	0.9274593003012985	0.8481581304147308
0.4	/export/home/lcerrone/Datasets/TUM_Ovules_Dataset/Ovules_test_final/N_593_final_crop_ds2.h5	/export/home/lcerrone/Datasets/TUM_Ovules_Dataset/Ovules_test_final/resunet_ds2x_dice_gcr/N_593_final_crop_ds2_predictions.h5	0.9564076663499981	0.7866154065079289	0.9236079265528164	0.8496249706744982
0.5	/export/home/lcerrone/Datasets/TUM_Ovules_Dataset/Ovules_test_final/N_593_final_crop_ds2.h5	/export/home/lcerrone/Datasets/TUM_Ovules_Dataset/Ovules_test_final/resunet_ds2x_dice_gcr/N_593_final_crop_ds2_predictions.h5	0.9571988555397222	0.7930881647435533	0.9186709244475212	0.8512728713684311
0.6	/export/home/lcerrone/Datasets/TUM_Ovules_Dataset/Ovules_test_final/N_593_final_crop_ds2.h5	/export/home/lcerrone/Datasets/TUM_Ovules_Dataset/Ovules_test_final/resunet_ds2x_dice_gcr/N_593_final_crop_ds2_predictions.h5	0.9578363985868662	0.7996974089953975	0.9122777590634242	0.8522859137429748
0.7	/export/home/lcerrone/Datasets/TUM_Ovules_Dataset/Ovules_test_final/N_593_final_crop_ds2.h5	/export/home/lcerrone/Datasets/TUM_Ovules_Dataset/Ovules_test_final/resunet_ds2x_dice_gcr/N_593_final_crop_ds2_predictions.h5	0.958331824209318	0.8049641429455748	0.907330923031807	0.8530876171268059
0.8	/export/home/lcerrone/Datasets/TUM_Ovules_Dataset/Ovules_test_final/N_593_final_crop_ds2.h5	/export/home/lcerrone/Datasets/TUM_Ovules_Dataset/Ovules_test_final/resunet_ds2x_dice_gcr/N_593_final_crop_ds2_predictions.h5	0.9587933316510312	0.810251852355437	0.902245298757001	0.8537776826337578
0.9	/export/home/lcerrone/Datasets/TUM_Ovules_Dataset/Ovules_test_final/N_593_final_crop_ds2.h5	/export/home/lcerrone/Datasets/TUM_Ovules_Dataset/Ovules_test_final/resunet_ds2x_dice_gcr/N_593_final_crop_ds2_predictions.h5	0.95922934479278	0.8160552192336095	0.8962436349679948	0.8542717811506771
