# Supplementary material for: Accurate and versatile 3D segmentation of plant tissues at cellular resolution
Source: eLife. 2020 Jul 29;9:e57613. doi: 10.7554/eLife.57613 (PMC7447435; doi:10.7554/eLife.57613)
Supplement: Figure 2—source data 1. — The archive contains: 'pmaps_root' - directory containing precision/recall values computed on the test set from the Lateral Root dataset. 'pmaps_ovules' - directory with precision/recall values computed on the test set from the Ovules dataset. 'fig2_precision_recall.ipynb' - Jupyter notebook to generate the plots. [file elife-57613-fig2-data1.zip › fig2_figsupp4_1_tablesupp5_1_boundary_prediction/pmaps_ovules/pmaps_ovules_unet_ds2x_dice_gcr_12_03_20_174801.csv]

threshold	gt	pmap	accuracy	precision	recall	f1 score
0.1	/export/home/lcerrone/Datasets/TUM_Ovules_Dataset/Ovules_test_final/N_294_final_crop_ds2.h5	/export/home/lcerrone/Datasets/TUM_Ovules_Dataset/Ovules_test_final/unet_ds2x_dice_gcr/N_294_final_crop_ds2_predictions.h5	0.9672856705729167	0.7158786135382148	0.8469457690754902	0.7759161805420657
0.2	/export/home/lcerrone/Datasets/TUM_Ovules_Dataset/Ovules_test_final/N_294_final_crop_ds2.h5	/export/home/lcerrone/Datasets/TUM_Ovules_Dataset/Ovules_test_final/unet_ds2x_dice_gcr/N_294_final_crop_ds2_predictions.h5	0.96907056640625	0.7346528178116549	0.8413987065404976	0.7844108153978628
0.3	/export/home/lcerrone/Datasets/TUM_Ovules_Dataset/Ovules_test_final/N_294_final_crop_ds2.h5	/export/home/lcerrone/Datasets/TUM_Ovules_Dataset/Ovules_test_final/unet_ds2x_dice_gcr/N_294_final_crop_ds2_predictions.h5	0.972769501953125	0.7761887429075928	0.8330013250799541	0.8035921476482444
0.4	/export/home/lcerrone/Datasets/TUM_Ovules_Dataset/Ovules_test_final/N_294_final_crop_ds2.h5	/export/home/lcerrone/Datasets/TUM_Ovules_Dataset/Ovules_test_final/unet_ds2x_dice_gcr/N_294_final_crop_ds2_predictions.h5	0.9735217317708333	0.787477517548127	0.8273363186492615	0.8069149963707504
0.5	/export/home/lcerrone/Datasets/TUM_Ovules_Dataset/Ovules_test_final/N_294_final_crop_ds2.h5	/export/home/lcerrone/Datasets/TUM_Ovules_Dataset/Ovules_test_final/unet_ds2x_dice_gcr/N_294_final_crop_ds2_predictions.h5	0.9741400553385416	0.7991436548236608	0.8192003316253292	0.8090477086818716
0.6	/export/home/lcerrone/Datasets/TUM_Ovules_Dataset/Ovules_test_final/N_294_final_crop_ds2.h5	/export/home/lcerrone/Datasets/TUM_Ovules_Dataset/Ovules_test_final/unet_ds2x_dice_gcr/N_294_final_crop_ds2_predictions.h5	0.9757681477864584	0.8260937621432803	0.8076780940655869	0.8167821385730315
0.7	/export/home/lcerrone/Datasets/TUM_Ovules_Dataset/Ovules_test_final/N_294_final_crop_ds2.h5	/export/home/lcerrone/Datasets/TUM_Ovules_Dataset/Ovules_test_final/unet_ds2x_dice_gcr/N_294_final_crop_ds2_predictions.h5	0.975791064453125	0.8304502255017775	0.8016639289209628	0.8158032190885809
0.8	/export/home/lcerrone/Datasets/TUM_Ovules_Dataset/Ovules_test_final/N_294_final_crop_ds2.h5	/export/home/lcerrone/Datasets/TUM_Ovules_Dataset/Ovules_test_final/unet_ds2x_dice_gcr/N_294_final_crop_ds2_predictions.h5	0.9758214095052083	0.8377903570919193	0.7917383392039181	0.814113611417606
0.9	/export/home/lcerrone/Datasets/TUM_Ovules_Dataset/Ovules_test_final/N_294_final_crop_ds2.h5	/export/home/lcerrone/Datasets/TUM_Ovules_Dataset/Ovules_test_final/unet_ds2x_dice_gcr/N_294_final_crop_ds2_predictions.h5	0.9757639876302083	0.8421527030803391	0.7846571785191602	0.8123889230763649
0.1	/export/home/lcerrone/Datasets/TUM_Ovules_Dataset/Ovules_test_final/N_435_final_crop_ds2.h5	/export/home/lcerrone/Datasets/TUM_Ovules_Dataset/Ovules_test_final/unet_ds2x_dice_gcr/N_435_final_crop_ds2_predictions.h5	0.9644731412217858	0.47983526698665246	0.8820314812853555	0.6215436449273798
0.2	/export/home/lcerrone/Datasets/TUM_Ovules_Dataset/Ovules_test_final/N_435_final_crop_ds2.h5	/export/home/lcerrone/Datasets/TUM_Ovules_Dataset/Ovules_test_final/unet_ds2x_dice_gcr/N_435_final_crop_ds2_predictions.h5	0.9714875729967446	0.5427168361786109	0.8762864307660584	0.6702950026543477
0.3	/export/home/lcerrone/Datasets/TUM_Ovules_Dataset/Ovules_test_final/N_435_final_crop_ds2.h5	/export/home/lcerrone/Datasets/TUM_Ovules_Dataset/Ovules_test_final/unet_ds2x_dice_gcr/N_435_final_crop_ds2_predictions.h5	0.9816504107692062	0.6727682971095625	0.8668369569812387	0.7575713604125034
0.4	/export/home/lcerrone/Datasets/TUM_Ovules_Dataset/Ovules_test_final/N_435_final_crop_ds2.h5	/export/home/lcerrone/Datasets/TUM_Ovules_Dataset/Ovules_test_final/unet_ds2x_dice_gcr/N_435_final_crop_ds2_predictions.h5	0.9821758688096226	0.6827495931872588	0.8613273781669845	0.7617119197481266
0.5	/export/home/lcerrone/Datasets/TUM_Ovules_Dataset/Ovules_test_final/N_435_final_crop_ds2.h5	/export/home/lcerrone/Datasets/TUM_Ovules_Dataset/Ovules_test_final/unet_ds2x_dice_gcr/N_435_final_crop_ds2_predictions.h5	0.9833724177561083	0.7057974370712184	0.8527204505804955	0.7723336553611951
0.6	/export/home/lcerrone/Datasets/TUM_Ovules_Dataset/Ovules_test_final/N_435_final_crop_ds2.h5	/export/home/lcerrone/Datasets/TUM_Ovules_Dataset/Ovules_test_final/unet_ds2x_dice_gcr/N_435_final_crop_ds2_predictions.h5	0.9877135155043242	0.7988152546916858	0.8401105677699108	0.8189426610587474
0.7	/export/home/lcerrone/Datasets/TUM_Ovules_Dataset/Ovules_test_final/N_435_final_crop_ds2.h5	/export/home/lcerrone/Datasets/TUM_Ovules_Dataset/Ovules_test_final/unet_ds2x_dice_gcr/N_435_final_crop_ds2_predictions.h5	0.9877507799380605	0.8035715537317457	0.8333628655956455	0.8181961168660573
0.8	/export/home/lcerrone/Datasets/TUM_Ovules_Dataset/Ovules_test_final/N_435_final_crop_ds2.h5	/export/home/lcerrone/Datasets/TUM_Ovules_Dataset/Ovules_test_final/unet_ds2x_dice_gcr/N_435_final_crop_ds2_predictions.h5	0.9879131406751565	0.8153506967443858	0.8203402537445134	0.8178378651029831
0.9	/export/home/lcerrone/Datasets/TUM_Ovules_Dataset/Ovules_test_final/N_435_final_crop_ds2.h5	/export/home/lcerrone/Datasets/TUM_Ovules_Dataset/Ovules_test_final/unet_ds2x_dice_gcr/N_435_final_crop_ds2_predictions.h5	0.9878757075286472	0.8200819000797891	0.8114545603052091	0.8157454201010934
0.1	/export/home/lcerrone/Datasets/TUM_Ovules_Dataset/Ovules_test_final/N_441_final_crop_ds2.h5	/export/home/lcerrone/Datasets/TUM_Ovules_Dataset/Ovules_test_final/unet_ds2x_dice_gcr/N_441_final_crop_ds2_predictions.h5	0.8674891511094273	0.1560015703554394	0.8946558978726913	0.26567692938264237
0.2	/export/home/lcerrone/Datasets/TUM_Ovules_Dataset/Ovules_test_final/N_441_final_crop_ds2.h5	/export/home/lcerrone/Datasets/TUM_Ovules_Dataset/Ovules_test_final/unet_ds2x_dice_gcr/N_441_final_crop_ds2_predictions.h5	0.8818633188649446	0.171435729824257	0.8893941926115236	0.2874616171491763
0.3	/export/home/lcerrone/Datasets/TUM_Ovules_Dataset/Ovules_test_final/N_441_final_crop_ds2.h5	/export/home/lcerrone/Datasets/TUM_Ovules_Dataset/Ovules_test_final/unet_ds2x_dice_gcr/N_441_final_crop_ds2_predictions.h5	0.9069532700975588	0.2077961600186825	0.8792158572373109	0.33614656703178236
0.4	/export/home/lcerrone/Datasets/TUM_Ovules_Dataset/Ovules_test_final/N_441_final_crop_ds2.h5	/export/home/lcerrone/Datasets/TUM_Ovules_Dataset/Ovules_test_final/unet_ds2x_dice_gcr/N_441_final_crop_ds2_predictions.h5	0.916820398299264	0.22690254479425062	0.8742395614581004	0.3602935173004681
0.5	/export/home/lcerrone/Datasets/TUM_Ovules_Dataset/Ovules_test_final/N_441_final_crop_ds2.h5	/export/home/lcerrone/Datasets/TUM_Ovules_Dataset/Ovules_test_final/unet_ds2x_dice_gcr/N_441_final_crop_ds2_predictions.h5	0.9260830382912095	0.24818135828652574	0.8666722523886056	0.385865722149461
0.6	/export/home/lcerrone/Datasets/TUM_Ovules_Dataset/Ovules_test_final/N_441_final_crop_ds2.h5	/export/home/lcerrone/Datasets/TUM_Ovules_Dataset/Ovules_test_final/unet_ds2x_dice_gcr/N_441_final_crop_ds2_predictions.h5	0.948528504918756	0.3249036692633208	0.8545205441807456	0.4708006790101069
0.7	/export/home/lcerrone/Datasets/TUM_Ovules_Dataset/Ovules_test_final/N_441_final_crop_ds2.h5	/export/home/lcerrone/Datasets/TUM_Ovules_Dataset/Ovules_test_final/unet_ds2x_dice_gcr/N_441_final_crop_ds2_predictions.h5	0.9533880984016905	0.34829758186325455	0.849104111434854	0.4939710882624893
0.8	/export/home/lcerrone/Datasets/TUM_Ovules_Dataset/Ovules_test_final/N_441_final_crop_ds2.h5	/export/home/lcerrone/Datasets/TUM_Ovules_Dataset/Ovules_test_final/unet_ds2x_dice_gcr/N_441_final_crop_ds2_predictions.h5	0.9619712791518665	0.3998104836499504	0.8366525813876278	0.5410634295030897
0.9	/export/home/lcerrone/Datasets/TUM_Ovules_Dataset/Ovules_test_final/N_441_final_crop_ds2.h5	/export/home/lcerrone/Datasets/TUM_Ovules_Dataset/Ovules_test_final/unet_ds2x_dice_gcr/N_441_final_crop_ds2_predictions.h5	0.964235628411312	0.4159556021937969	0.8285198299849619	0.553851777061669
0.1	/export/home/lcerrone/Datasets/TUM_Ovules_Dataset/Ovules_test_final/N_511_final_crop_ds2.h5	/export/home/lcerrone/Datasets/TUM_Ovules_Dataset/Ovules_test_final/unet_ds2x_dice_gcr/N_511_final_crop_ds2_predictions.h5	0.9755543601697448	0.7743941258420232	0.9195317115013968	0.8407451379676656
0.2	/export/home/lcerrone/Datasets/TUM_Ovules_Dataset/Ovules_test_final/N_511_final_crop_ds2.h5	/export/home/lcerrone/Datasets/TUM_Ovules_Dataset/Ovules_test_final/unet_ds2x_dice_gcr/N_511_final_crop_ds2_predictions.h5	0.9766657966914377	0.7876994034874435	0.9137563224360526	0.8460582301959023
0.3	/export/home/lcerrone/Datasets/TUM_Ovules_Dataset/Ovules_test_final/N_511_final_crop_ds2.h5	/export/home/lcerrone/Datasets/TUM_Ovules_Dataset/Ovules_test_final/unet_ds2x_dice_gcr/N_511_final_crop_ds2_predictions.h5	0.9783280470716368	0.8095865175904605	0.9037225693388327	0.8540684379258455
0.4	/export/home/lcerrone/Datasets/TUM_Ovules_Dataset/Ovules_test_final/N_511_final_crop_ds2.h5	/export/home/lcerrone/Datasets/TUM_Ovules_Dataset/Ovules_test_final/unet_ds2x_dice_gcr/N_511_final_crop_ds2_predictions.h5	0.9786732412886259	0.8167086971603323	0.8975136499130195	0.8552066830251296
0.5	/export/home/lcerrone/Datasets/TUM_Ovules_Dataset/Ovules_test_final/N_511_final_crop_ds2.h5	/export/home/lcerrone/Datasets/TUM_Ovules_Dataset/Ovules_test_final/unet_ds2x_dice_gcr/N_511_final_crop_ds2_predictions.h5	0.979590387769875	0.8309315780394777	0.8903065034096628	0.8595949575949003
0.6	/export/home/lcerrone/Datasets/TUM_Ovules_Dataset/Ovules_test_final/N_511_final_crop_ds2.h5	/export/home/lcerrone/Datasets/TUM_Ovules_Dataset/Ovules_test_final/unet_ds2x_dice_gcr/N_511_final_crop_ds2_predictions.h5	0.9808405355328432	0.8541710294173652	0.8766365274265445	0.8652579798325032
0.7	/export/home/lcerrone/Datasets/TUM_Ovules_Dataset/Ovules_test_final/N_511_final_crop_ds2.h5	/export/home/lcerrone/Datasets/TUM_Ovules_Dataset/Ovules_test_final/unet_ds2x_dice_gcr/N_511_final_crop_ds2_predictions.h5	0.9808974159743391	0.859797708571513	0.8695801370603253	0.8646612550892334
0.8	/export/home/lcerrone/Datasets/TUM_Ovules_Dataset/Ovules_test_final/N_511_final_crop_ds2.h5	/export/home/lcerrone/Datasets/TUM_Ovules_Dataset/Ovules_test_final/unet_ds2x_dice_gcr/N_511_final_crop_ds2_predictions.h5	0.9807681881271625	0.868483599347888	0.8554898798436679	0.8619377722686722
0.9	/export/home/lcerrone/Datasets/TUM_Ovules_Dataset/Ovules_test_final/N_511_final_crop_ds2.h5	/export/home/lcerrone/Datasets/TUM_Ovules_Dataset/Ovules_test_final/unet_ds2x_dice_gcr/N_511_final_crop_ds2_predictions.h5	0.9807066456810046	0.8742900440556182	0.8468250454681645	0.8603384059744853
0.1	/export/home/lcerrone/Datasets/TUM_Ovules_Dataset/Ovules_test_final/N_522_final_crop_ds2.h5	/export/home/lcerrone/Datasets/TUM_Ovules_Dataset/Ovules_test_final/unet_ds2x_dice_gcr/N_522_final_crop_ds2_predictions.h5	0.9746072775092383	0.6651924627615105	0.8934651974346052	0.762613023052726
0.2	/export/home/lcerrone/Datasets/TUM_Ovules_Dataset/Ovules_test_final/N_522_final_crop_ds2.h5	/export/home/lcerrone/Datasets/TUM_Ovules_Dataset/Ovules_test_final/unet_ds2x_dice_gcr/N_522_final_crop_ds2_predictions.h5	0.9751960088430677	0.6730258267236846	0.8881425261726602	0.7657634832487588
0.3	/export/home/lcerrone/Datasets/TUM_Ovules_Dataset/Ovules_test_final/N_522_final_crop_ds2.h5	/export/home/lcerrone/Datasets/TUM_Ovules_Dataset/Ovules_test_final/unet_ds2x_dice_gcr/N_522_final_crop_ds2_predictions.h5	0.9758818925877749	0.6833424216088381	0.8790144291146029	0.7689252917374761
0.4	/export/home/lcerrone/Datasets/TUM_Ovules_Dataset/Ovules_test_final/N_522_final_crop_ds2.h5	/export/home/lcerrone/Datasets/TUM_Ovules_Dataset/Ovules_test_final/unet_ds2x_dice_gcr/N_522_final_crop_ds2_predictions.h5	0.9760750019181391	0.68685354855422	0.8747034632892496	0.7694796579775602
0.5	/export/home/lcerrone/Datasets/TUM_Ovules_Dataset/Ovules_test_final/N_522_final_crop_ds2.h5	/export/home/lcerrone/Datasets/TUM_Ovules_Dataset/Ovules_test_final/unet_ds2x_dice_gcr/N_522_final_crop_ds2_predictions.h5	0.9765191858525192	0.6942075408362397	0.8679822902300071	0.7714297445896358
0.6	/export/home/lcerrone/Datasets/TUM_Ovules_Dataset/Ovules_test_final/N_522_final_crop_ds2.h5	/export/home/lcerrone/Datasets/TUM_Ovules_Dataset/Ovules_test_final/unet_ds2x_dice_gcr/N_522_final_crop_ds2_predictions.h5	0.9769054223564028	0.7023754803796599	0.8574326305568656	0.7721971075262364
0.7	/export/home/lcerrone/Datasets/TUM_Ovules_Dataset/Ovules_test_final/N_522_final_crop_ds2.h5	/export/home/lcerrone/Datasets/TUM_Ovules_Dataset/Ovules_test_final/unet_ds2x_dice_gcr/N_522_final_crop_ds2_predictions.h5	0.9770007404909365	0.7052430884832456	0.8524918308030144	0.7719079340376155
0.8	/export/home/lcerrone/Datasets/TUM_Ovules_Dataset/Ovules_test_final/N_522_final_crop_ds2.h5	/export/home/lcerrone/Datasets/TUM_Ovules_Dataset/Ovules_test_final/unet_ds2x_dice_gcr/N_522_final_crop_ds2_predictions.h5	0.9772782550821767	0.7124535037814973	0.8421723102741572	0.7719010038528817
0.9	/export/home/lcerrone/Datasets/TUM_Ovules_Dataset/Ovules_test_final/N_522_final_crop_ds2.h5	/export/home/lcerrone/Datasets/TUM_Ovules_Dataset/Ovules_test_final/unet_ds2x_dice_gcr/N_522_final_crop_ds2_predictions.h5	0.9773614006163026	0.7161605131469228	0.8350535530818203	0.7710507454772542
0.1	/export/home/lcerrone/Datasets/TUM_Ovules_Dataset/Ovules_test_final/N_590_final_crop_ds2.h5	/export/home/lcerrone/Datasets/TUM_Ovules_Dataset/Ovules_test_final/unet_ds2x_dice_gcr/N_590_final_crop_ds2_predictions.h5	0.9612492171315701	0.7579485692493405	0.8703889228463543	0.8102866168275866
0.2	/export/home/lcerrone/Datasets/TUM_Ovules_Dataset/Ovules_test_final/N_590_final_crop_ds2.h5	/export/home/lcerrone/Datasets/TUM_Ovules_Dataset/Ovules_test_final/unet_ds2x_dice_gcr/N_590_final_crop_ds2_predictions.h5	0.9619630692571869	0.7655798578265874	0.8647120582268064	0.8121320213631396
0.3	/export/home/lcerrone/Datasets/TUM_Ovules_Dataset/Ovules_test_final/N_590_final_crop_ds2.h5	/export/home/lcerrone/Datasets/TUM_Ovules_Dataset/Ovules_test_final/unet_ds2x_dice_gcr/N_590_final_crop_ds2_predictions.h5	0.9626902181019829	0.7746121512822985	0.856923525053226	0.8136915237020944
0.4	/export/home/lcerrone/Datasets/TUM_Ovules_Dataset/Ovules_test_final/N_590_final_crop_ds2.h5	/export/home/lcerrone/Datasets/TUM_Ovules_Dataset/Ovules_test_final/unet_ds2x_dice_gcr/N_590_final_crop_ds2_predictions.h5	0.9632294096999979	0.7816706596900137	0.8509313434097728	0.8148318613980925
0.5	/export/home/lcerrone/Datasets/TUM_Ovules_Dataset/Ovules_test_final/N_590_final_crop_ds2.h5	/export/home/lcerrone/Datasets/TUM_Ovules_Dataset/Ovules_test_final/unet_ds2x_dice_gcr/N_590_final_crop_ds2_predictions.h5	0.9639890157537216	0.7916639705766406	0.8431245687554706	0.816584319907659
0.6	/export/home/lcerrone/Datasets/TUM_Ovules_Dataset/Ovules_test_final/N_590_final_crop_ds2.h5	/export/home/lcerrone/Datasets/TUM_Ovules_Dataset/Ovules_test_final/unet_ds2x_dice_gcr/N_590_final_crop_ds2_predictions.h5	0.9642740830976125	0.8013348324142517	0.8300213946509608	0.8154258942933905
0.7	/export/home/lcerrone/Datasets/TUM_Ovules_Dataset/Ovules_test_final/N_590_final_crop_ds2.h5	/export/home/lcerrone/Datasets/TUM_Ovules_Dataset/Ovules_test_final/unet_ds2x_dice_gcr/N_590_final_crop_ds2_predictions.h5	0.9646336726336726	0.8084423858176973	0.8230437387275612	0.8156777232226702
0.8	/export/home/lcerrone/Datasets/TUM_Ovules_Dataset/Ovules_test_final/N_590_final_crop_ds2.h5	/export/home/lcerrone/Datasets/TUM_Ovules_Dataset/Ovules_test_final/unet_ds2x_dice_gcr/N_590_final_crop_ds2_predictions.h5	0.9648356974239327	0.8162382723822458	0.8132373503293745	0.8147350480333517
0.9	/export/home/lcerrone/Datasets/TUM_Ovules_Dataset/Ovules_test_final/N_590_final_crop_ds2.h5	/export/home/lcerrone/Datasets/TUM_Ovules_Dataset/Ovules_test_final/unet_ds2x_dice_gcr/N_590_final_crop_ds2_predictions.h5	0.9649257737493031	0.8219639970072595	0.8055875103187423	0.8136933632393947
0.1	/export/home/lcerrone/Datasets/TUM_Ovules_Dataset/Ovules_test_final/N_593_final_crop_ds2.h5	/export/home/lcerrone/Datasets/TUM_Ovules_Dataset/Ovules_test_final/unet_ds2x_dice_gcr/N_593_final_crop_ds2_predictions.h5	0.945665511320904	0.7615605949233067	0.8625569637140179	0.8089185304941044
0.2	/export/home/lcerrone/Datasets/TUM_Ovules_Dataset/Ovules_test_final/N_593_final_crop_ds2.h5	/export/home/lcerrone/Datasets/TUM_Ovules_Dataset/Ovules_test_final/unet_ds2x_dice_gcr/N_593_final_crop_ds2_predictions.h5	0.9460945354866801	0.7659976853437888	0.8577433495521992	0.8092785810738597
0.3	/export/home/lcerrone/Datasets/TUM_Ovules_Dataset/Ovules_test_final/N_593_final_crop_ds2.h5	/export/home/lcerrone/Datasets/TUM_Ovules_Dataset/Ovules_test_final/unet_ds2x_dice_gcr/N_593_final_crop_ds2_predictions.h5	0.9466371026798084	0.7724739740610916	0.8502038823413391	0.8094772097407655
0.4	/export/home/lcerrone/Datasets/TUM_Ovules_Dataset/Ovules_test_final/N_593_final_crop_ds2.h5	/export/home/lcerrone/Datasets/TUM_Ovules_Dataset/Ovules_test_final/unet_ds2x_dice_gcr/N_593_final_crop_ds2_predictions.h5	0.946954958833076	0.7760390454376463	0.8464475080320448	0.8097155748274536
0.5	/export/home/lcerrone/Datasets/TUM_Ovules_Dataset/Ovules_test_final/N_593_final_crop_ds2.h5	/export/home/lcerrone/Datasets/TUM_Ovules_Dataset/Ovules_test_final/unet_ds2x_dice_gcr/N_593_final_crop_ds2_predictions.h5	0.9476574313224875	0.78363244414772	0.8391250366105016	0.8104299147367229
0.6	/export/home/lcerrone/Datasets/TUM_Ovules_Dataset/Ovules_test_final/N_593_final_crop_ds2.h5	/export/home/lcerrone/Datasets/TUM_Ovules_Dataset/Ovules_test_final/unet_ds2x_dice_gcr/N_593_final_crop_ds2_predictions.h5	0.9476863891857658	0.7906720899108008	0.8264536514528096	0.8081670077895031
0.7	/export/home/lcerrone/Datasets/TUM_Ovules_Dataset/Ovules_test_final/N_593_final_crop_ds2.h5	/export/home/lcerrone/Datasets/TUM_Ovules_Dataset/Ovules_test_final/unet_ds2x_dice_gcr/N_593_final_crop_ds2_predictions.h5	0.9479082304160235	0.7941404689871228	0.8225370583627756	0.8080893737148217
0.8	/export/home/lcerrone/Datasets/TUM_Ovules_Dataset/Ovules_test_final/N_593_final_crop_ds2.h5	/export/home/lcerrone/Datasets/TUM_Ovules_Dataset/Ovules_test_final/unet_ds2x_dice_gcr/N_593_final_crop_ds2_predictions.h5	0.9480658101769386	0.7994928903429981	0.8148591740002863	0.8071028998361834
0.9	/export/home/lcerrone/Datasets/TUM_Ovules_Dataset/Ovules_test_final/N_593_final_crop_ds2.h5	/export/home/lcerrone/Datasets/TUM_Ovules_Dataset/Ovules_test_final/unet_ds2x_dice_gcr/N_593_final_crop_ds2_predictions.h5	0.9482062329295808	0.8031735183548222	0.8100673614675781	0.8066057102222065
