# Supplementary material for: Accurate and versatile 3D segmentation of plant tissues at cellular resolution
Source: eLife. 2020 Jul 29;9:e57613. doi: 10.7554/eLife.57613 (PMC7447435; doi:10.7554/eLife.57613)
Supplement: Figure 2—source data 1. — The archive contains: 'pmaps_root' - directory containing precision/recall values computed on the test set from the Lateral Root dataset. 'pmaps_ovules' - directory with precision/recall values computed on the test set from the Ovules dataset. 'fig2_precision_recall.ipynb' - Jupyter notebook to generate the plots. [file elife-57613-fig2-data1.zip › fig2_figsupp4_1_tablesupp5_1_boundary_prediction/pmaps_ovules/pmaps_ovules_unet_ds2x_bce_cgr_11_03_20_051518.csv]

threshold	gt	pmap	accuracy	precision	recall	f1 score
0.1	/export/home/lcerrone/Datasets/TUM_Ovules_Dataset/Ovules_test_final/N_294_final_crop_ds2.h5	/export/home/lcerrone/Datasets/TUM_Ovules_Dataset/Ovules_test_final/unet_ds2x_bce_cgr/N_294_final_crop_ds2_predictions.h5	0.966392177734375	0.6836795147903328	0.92577804759871	0.7865202552421604
0.2	/export/home/lcerrone/Datasets/TUM_Ovules_Dataset/Ovules_test_final/N_294_final_crop_ds2.h5	/export/home/lcerrone/Datasets/TUM_Ovules_Dataset/Ovules_test_final/unet_ds2x_bce_cgr/N_294_final_crop_ds2_predictions.h5	0.9720174186197916	0.7459344423045009	0.8819569496505638	0.8082628468033964
0.3	/export/home/lcerrone/Datasets/TUM_Ovules_Dataset/Ovules_test_final/N_294_final_crop_ds2.h5	/export/home/lcerrone/Datasets/TUM_Ovules_Dataset/Ovules_test_final/unet_ds2x_bce_cgr/N_294_final_crop_ds2_predictions.h5	0.9744774967447917	0.790178475773393	0.8419059675132958	0.8152224927951504
0.4	/export/home/lcerrone/Datasets/TUM_Ovules_Dataset/Ovules_test_final/N_294_final_crop_ds2.h5	/export/home/lcerrone/Datasets/TUM_Ovules_Dataset/Ovules_test_final/unet_ds2x_bce_cgr/N_294_final_crop_ds2_predictions.h5	0.9754689485677084	0.8274711461604788	0.799969245995335	0.8134878205892749
0.5	/export/home/lcerrone/Datasets/TUM_Ovules_Dataset/Ovules_test_final/N_294_final_crop_ds2.h5	/export/home/lcerrone/Datasets/TUM_Ovules_Dataset/Ovules_test_final/unet_ds2x_bce_cgr/N_294_final_crop_ds2_predictions.h5	0.97535365234375	0.8619962923887259	0.7518143061710603	0.8031439935548892
0.6	/export/home/lcerrone/Datasets/TUM_Ovules_Dataset/Ovules_test_final/N_294_final_crop_ds2.h5	/export/home/lcerrone/Datasets/TUM_Ovules_Dataset/Ovules_test_final/unet_ds2x_bce_cgr/N_294_final_crop_ds2_predictions.h5	0.9739990299479167	0.8955827893670181	0.6918588921763039	0.780648415255461
0.7	/export/home/lcerrone/Datasets/TUM_Ovules_Dataset/Ovules_test_final/N_294_final_crop_ds2.h5	/export/home/lcerrone/Datasets/TUM_Ovules_Dataset/Ovules_test_final/unet_ds2x_bce_cgr/N_294_final_crop_ds2_predictions.h5	0.9709262239583333	0.9279118838187118	0.6128568289612963	0.738173263716622
0.8	/export/home/lcerrone/Datasets/TUM_Ovules_Dataset/Ovules_test_final/N_294_final_crop_ds2.h5	/export/home/lcerrone/Datasets/TUM_Ovules_Dataset/Ovules_test_final/unet_ds2x_bce_cgr/N_294_final_crop_ds2_predictions.h5	0.9654045865885417	0.9568748036641194	0.5054573511855187	0.6614904856905928
0.9	/export/home/lcerrone/Datasets/TUM_Ovules_Dataset/Ovules_test_final/N_294_final_crop_ds2.h5	/export/home/lcerrone/Datasets/TUM_Ovules_Dataset/Ovules_test_final/unet_ds2x_bce_cgr/N_294_final_crop_ds2_predictions.h5	0.9560524088541666	0.9817464875360918	0.3493240203574182	0.5152959636084409
0.1	/export/home/lcerrone/Datasets/TUM_Ovules_Dataset/Ovules_test_final/N_435_final_crop_ds2.h5	/export/home/lcerrone/Datasets/TUM_Ovules_Dataset/Ovules_test_final/unet_ds2x_bce_cgr/N_435_final_crop_ds2_predictions.h5	0.9814917153171037	0.6496421874395418	0.9559833054195538	0.7735889700935928
0.2	/export/home/lcerrone/Datasets/TUM_Ovules_Dataset/Ovules_test_final/N_435_final_crop_ds2.h5	/export/home/lcerrone/Datasets/TUM_Ovules_Dataset/Ovules_test_final/unet_ds2x_bce_cgr/N_435_final_crop_ds2_predictions.h5	0.9854857793268985	0.7221618952731007	0.9120745592811973	0.8060834654927875
0.3	/export/home/lcerrone/Datasets/TUM_Ovules_Dataset/Ovules_test_final/N_435_final_crop_ds2.h5	/export/home/lcerrone/Datasets/TUM_Ovules_Dataset/Ovules_test_final/unet_ds2x_bce_cgr/N_435_final_crop_ds2_predictions.h5	0.9870679656031772	0.7698701874658047	0.8686709965490292	0.8162918448234183
0.4	/export/home/lcerrone/Datasets/TUM_Ovules_Dataset/Ovules_test_final/N_435_final_crop_ds2.h5	/export/home/lcerrone/Datasets/TUM_Ovules_Dataset/Ovules_test_final/unet_ds2x_bce_cgr/N_435_final_crop_ds2_predictions.h5	0.9876688024016601	0.807854070198408	0.822897541498142	0.8153064188162087
0.5	/export/home/lcerrone/Datasets/TUM_Ovules_Dataset/Ovules_test_final/N_435_final_crop_ds2.h5	/export/home/lcerrone/Datasets/TUM_Ovules_Dataset/Ovules_test_final/unet_ds2x_bce_cgr/N_435_final_crop_ds2_predictions.h5	0.9875991725313336	0.8409510397867597	0.770861227718737	0.8043822026303808
0.6	/export/home/lcerrone/Datasets/TUM_Ovules_Dataset/Ovules_test_final/N_435_final_crop_ds2.h5	/export/home/lcerrone/Datasets/TUM_Ovules_Dataset/Ovules_test_final/unet_ds2x_bce_cgr/N_435_final_crop_ds2_predictions.h5	0.9869104827741306	0.8721558575344549	0.7080324926723539	0.7815709889622925
0.7	/export/home/lcerrone/Datasets/TUM_Ovules_Dataset/Ovules_test_final/N_435_final_crop_ds2.h5	/export/home/lcerrone/Datasets/TUM_Ovules_Dataset/Ovules_test_final/unet_ds2x_bce_cgr/N_435_final_crop_ds2_predictions.h5	0.9854982767255583	0.9032123373473854	0.628946518210035	0.7415317970698452
0.8	/export/home/lcerrone/Datasets/TUM_Ovules_Dataset/Ovules_test_final/N_435_final_crop_ds2.h5	/export/home/lcerrone/Datasets/TUM_Ovules_Dataset/Ovules_test_final/unet_ds2x_bce_cgr/N_435_final_crop_ds2_predictions.h5	0.9831117965911078	0.9357014314468725	0.525506406035472	0.6730282766743426
0.9	/export/home/lcerrone/Datasets/TUM_Ovules_Dataset/Ovules_test_final/N_435_final_crop_ds2.h5	/export/home/lcerrone/Datasets/TUM_Ovules_Dataset/Ovules_test_final/unet_ds2x_bce_cgr/N_435_final_crop_ds2_predictions.h5	0.9786345729419973	0.9695574878174643	0.36550526342703593	0.5308789637970769
0.1	/export/home/lcerrone/Datasets/TUM_Ovules_Dataset/Ovules_test_final/N_441_final_crop_ds2.h5	/export/home/lcerrone/Datasets/TUM_Ovules_Dataset/Ovules_test_final/unet_ds2x_bce_cgr/N_441_final_crop_ds2_predictions.h5	0.9675541240030073	0.4498673682812479	0.9464996864378821	0.6098673290490703
0.2	/export/home/lcerrone/Datasets/TUM_Ovules_Dataset/Ovules_test_final/N_441_final_crop_ds2.h5	/export/home/lcerrone/Datasets/TUM_Ovules_Dataset/Ovules_test_final/unet_ds2x_bce_cgr/N_441_final_crop_ds2_predictions.h5	0.9741096114503716	0.5093966315578788	0.913779154593517	0.6541370755000001
0.3	/export/home/lcerrone/Datasets/TUM_Ovules_Dataset/Ovules_test_final/N_441_final_crop_ds2.h5	/export/home/lcerrone/Datasets/TUM_Ovules_Dataset/Ovules_test_final/unet_ds2x_bce_cgr/N_441_final_crop_ds2_predictions.h5	0.9778892799307489	0.5547893095930205	0.8848893974783303	0.6819954695195146
0.4	/export/home/lcerrone/Datasets/TUM_Ovules_Dataset/Ovules_test_final/N_441_final_crop_ds2.h5	/export/home/lcerrone/Datasets/TUM_Ovules_Dataset/Ovules_test_final/unet_ds2x_bce_cgr/N_441_final_crop_ds2_predictions.h5	0.9803914516296586	0.5934221864808894	0.8516974396633751	0.699480026042855
0.5	/export/home/lcerrone/Datasets/TUM_Ovules_Dataset/Ovules_test_final/N_441_final_crop_ds2.h5	/export/home/lcerrone/Datasets/TUM_Ovules_Dataset/Ovules_test_final/unet_ds2x_bce_cgr/N_441_final_crop_ds2_predictions.h5	0.9820775615442744	0.6285726829620235	0.8093348913614421	0.7075917995872504
0.6	/export/home/lcerrone/Datasets/TUM_Ovules_Dataset/Ovules_test_final/N_441_final_crop_ds2.h5	/export/home/lcerrone/Datasets/TUM_Ovules_Dataset/Ovules_test_final/unet_ds2x_bce_cgr/N_441_final_crop_ds2_predictions.h5	0.9830765370402117	0.6620995836589472	0.7523246087044964	0.7043344039065114
0.7	/export/home/lcerrone/Datasets/TUM_Ovules_Dataset/Ovules_test_final/N_441_final_crop_ds2.h5	/export/home/lcerrone/Datasets/TUM_Ovules_Dataset/Ovules_test_final/unet_ds2x_bce_cgr/N_441_final_crop_ds2_predictions.h5	0.9833138292602074	0.6946141506351975	0.6732099516058427	0.6837445808532037
0.8	/export/home/lcerrone/Datasets/TUM_Ovules_Dataset/Ovules_test_final/N_441_final_crop_ds2.h5	/export/home/lcerrone/Datasets/TUM_Ovules_Dataset/Ovules_test_final/unet_ds2x_bce_cgr/N_441_final_crop_ds2_predictions.h5	0.9826083452462643	0.7275568473475111	0.5609647198932202	0.6334914889359246
0.9	/export/home/lcerrone/Datasets/TUM_Ovules_Dataset/Ovules_test_final/N_441_final_crop_ds2.h5	/export/home/lcerrone/Datasets/TUM_Ovules_Dataset/Ovules_test_final/unet_ds2x_bce_cgr/N_441_final_crop_ds2_predictions.h5	0.9806283296782204	0.7794753837506988	0.38629337018117604	0.516579590843827
0.1	/export/home/lcerrone/Datasets/TUM_Ovules_Dataset/Ovules_test_final/N_511_final_crop_ds2.h5	/export/home/lcerrone/Datasets/TUM_Ovules_Dataset/Ovules_test_final/unet_ds2x_bce_cgr/N_511_final_crop_ds2_predictions.h5	0.9693261543774364	0.704531707468377	0.9694659674408383	0.8160340048388867
0.2	/export/home/lcerrone/Datasets/TUM_Ovules_Dataset/Ovules_test_final/N_511_final_crop_ds2.h5	/export/home/lcerrone/Datasets/TUM_Ovules_Dataset/Ovules_test_final/unet_ds2x_bce_cgr/N_511_final_crop_ds2_predictions.h5	0.9765290644777824	0.7776875998312514	0.9319398974176883	0.8478549896699659
0.3	/export/home/lcerrone/Datasets/TUM_Ovules_Dataset/Ovules_test_final/N_511_final_crop_ds2.h5	/export/home/lcerrone/Datasets/TUM_Ovules_Dataset/Ovules_test_final/unet_ds2x_bce_cgr/N_511_final_crop_ds2_predictions.h5	0.9794125874125874	0.825323528360961	0.8963276637795557	0.8593614239808254
0.4	/export/home/lcerrone/Datasets/TUM_Ovules_Dataset/Ovules_test_final/N_511_final_crop_ds2.h5	/export/home/lcerrone/Datasets/TUM_Ovules_Dataset/Ovules_test_final/unet_ds2x_bce_cgr/N_511_final_crop_ds2_predictions.h5	0.9805854933290831	0.8631535625915745	0.8596246484486124	0.8613854912315714
0.5	/export/home/lcerrone/Datasets/TUM_Ovules_Dataset/Ovules_test_final/N_511_final_crop_ds2.h5	/export/home/lcerrone/Datasets/TUM_Ovules_Dataset/Ovules_test_final/unet_ds2x_bce_cgr/N_511_final_crop_ds2_predictions.h5	0.9804995118841273	0.8957306108664119	0.8172456125042988	0.8546901022080903
0.6	/export/home/lcerrone/Datasets/TUM_Ovules_Dataset/Ovules_test_final/N_511_final_crop_ds2.h5	/export/home/lcerrone/Datasets/TUM_Ovules_Dataset/Ovules_test_final/unet_ds2x_bce_cgr/N_511_final_crop_ds2_predictions.h5	0.9790373823707157	0.9250241356589218	0.7631305945621419	0.8363145936714996
0.7	/export/home/lcerrone/Datasets/TUM_Ovules_Dataset/Ovules_test_final/N_511_final_crop_ds2.h5	/export/home/lcerrone/Datasets/TUM_Ovules_Dataset/Ovules_test_final/unet_ds2x_bce_cgr/N_511_final_crop_ds2_predictions.h5	0.9756028397054038	0.9513154014533162	0.6875179218100882	0.7981853657829129
0.8	/export/home/lcerrone/Datasets/TUM_Ovules_Dataset/Ovules_test_final/N_511_final_crop_ds2.h5	/export/home/lcerrone/Datasets/TUM_Ovules_Dataset/Ovules_test_final/unet_ds2x_bce_cgr/N_511_final_crop_ds2_predictions.h5	0.9690935588627896	0.9739430714254683	0.5749567463324051	0.7230617926863399
0.9	/export/home/lcerrone/Datasets/TUM_Ovules_Dataset/Ovules_test_final/N_511_final_crop_ds2.h5	/export/home/lcerrone/Datasets/TUM_Ovules_Dataset/Ovules_test_final/unet_ds2x_bce_cgr/N_511_final_crop_ds2_predictions.h5	0.9573000285564388	0.9913876227781627	0.3949440763815953	0.5648614530729941
0.1	/export/home/lcerrone/Datasets/TUM_Ovules_Dataset/Ovules_test_final/N_522_final_crop_ds2.h5	/export/home/lcerrone/Datasets/TUM_Ovules_Dataset/Ovules_test_final/unet_ds2x_bce_cgr/N_522_final_crop_ds2_predictions.h5	0.9639374561727503	0.5607174221743865	0.9698266006298651	0.7105952698635642
0.2	/export/home/lcerrone/Datasets/TUM_Ovules_Dataset/Ovules_test_final/N_522_final_crop_ds2.h5	/export/home/lcerrone/Datasets/TUM_Ovules_Dataset/Ovules_test_final/unet_ds2x_bce_cgr/N_522_final_crop_ds2_predictions.h5	0.97159001068805	0.6259922431454692	0.9382214762503673	0.7509451671502636
0.3	/export/home/lcerrone/Datasets/TUM_Ovules_Dataset/Ovules_test_final/N_522_final_crop_ds2.h5	/export/home/lcerrone/Datasets/TUM_Ovules_Dataset/Ovules_test_final/unet_ds2x_bce_cgr/N_522_final_crop_ds2_predictions.h5	0.9754314242941694	0.6710713754757504	0.9057953085854018	0.7709634679659632
0.4	/export/home/lcerrone/Datasets/TUM_Ovules_Dataset/Ovules_test_final/N_522_final_crop_ds2.h5	/export/home/lcerrone/Datasets/TUM_Ovules_Dataset/Ovules_test_final/unet_ds2x_bce_cgr/N_522_final_crop_ds2_predictions.h5	0.9777422806050257	0.7084901543699128	0.8706785297767142	0.7812555709353167
0.5	/export/home/lcerrone/Datasets/TUM_Ovules_Dataset/Ovules_test_final/N_522_final_crop_ds2.h5	/export/home/lcerrone/Datasets/TUM_Ovules_Dataset/Ovules_test_final/unet_ds2x_bce_cgr/N_522_final_crop_ds2_predictions.h5	0.9791318698377522	0.7431794857285247	0.8295392816015871	0.7839883258198259
0.6	/export/home/lcerrone/Datasets/TUM_Ovules_Dataset/Ovules_test_final/N_522_final_crop_ds2.h5	/export/home/lcerrone/Datasets/TUM_Ovules_Dataset/Ovules_test_final/unet_ds2x_bce_cgr/N_522_final_crop_ds2_predictions.h5	0.9797301651027142	0.7780040191856467	0.7779666159094158	0.7779853170979709
0.7	/export/home/lcerrone/Datasets/TUM_Ovules_Dataset/Ovules_test_final/N_522_final_crop_ds2.h5	/export/home/lcerrone/Datasets/TUM_Ovules_Dataset/Ovules_test_final/unet_ds2x_bce_cgr/N_522_final_crop_ds2_predictions.h5	0.9793561083365004	0.8151400938444192	0.7084523994624562	0.758060909224781
0.8	/export/home/lcerrone/Datasets/TUM_Ovules_Dataset/Ovules_test_final/N_522_final_crop_ds2.h5	/export/home/lcerrone/Datasets/TUM_Ovules_Dataset/Ovules_test_final/unet_ds2x_bce_cgr/N_522_final_crop_ds2_predictions.h5	0.9774791404595327	0.8582862056640322	0.6068742656204403	0.7110099145629796
0.9	/export/home/lcerrone/Datasets/TUM_Ovules_Dataset/Ovules_test_final/N_522_final_crop_ds2.h5	/export/home/lcerrone/Datasets/TUM_Ovules_Dataset/Ovules_test_final/unet_ds2x_bce_cgr/N_522_final_crop_ds2_predictions.h5	0.9725416753652047	0.9165373371792548	0.43844031950254925	0.5931417702236781
0.1	/export/home/lcerrone/Datasets/TUM_Ovules_Dataset/Ovules_test_final/N_590_final_crop_ds2.h5	/export/home/lcerrone/Datasets/TUM_Ovules_Dataset/Ovules_test_final/unet_ds2x_bce_cgr/N_590_final_crop_ds2_predictions.h5	0.9407262954321778	0.622179753437421	0.9588221736490519	0.7546603623572563
0.2	/export/home/lcerrone/Datasets/TUM_Ovules_Dataset/Ovules_test_final/N_590_final_crop_ds2.h5	/export/home/lcerrone/Datasets/TUM_Ovules_Dataset/Ovules_test_final/unet_ds2x_bce_cgr/N_590_final_crop_ds2_predictions.h5	0.955714271949566	0.7069066950108432	0.9125847975499665	0.7966850163974704
0.3	/export/home/lcerrone/Datasets/TUM_Ovules_Dataset/Ovules_test_final/N_590_final_crop_ds2.h5	/export/home/lcerrone/Datasets/TUM_Ovules_Dataset/Ovules_test_final/unet_ds2x_bce_cgr/N_590_final_crop_ds2_predictions.h5	0.9618619398619399	0.7667035671387649	0.8608037485953336	0.8110332878679242
0.4	/export/home/lcerrone/Datasets/TUM_Ovules_Dataset/Ovules_test_final/N_590_final_crop_ds2.h5	/export/home/lcerrone/Datasets/TUM_Ovules_Dataset/Ovules_test_final/unet_ds2x_bce_cgr/N_590_final_crop_ds2_predictions.h5	0.9640174261350732	0.8144245349126071	0.8049648388220405	0.8096670573633956
0.5	/export/home/lcerrone/Datasets/TUM_Ovules_Dataset/Ovules_test_final/N_590_final_crop_ds2.h5	/export/home/lcerrone/Datasets/TUM_Ovules_Dataset/Ovules_test_final/unet_ds2x_bce_cgr/N_590_final_crop_ds2_predictions.h5	0.963445749798691	0.8563660119061189	0.7395778168537963	0.7936987431511877
0.6	/export/home/lcerrone/Datasets/TUM_Ovules_Dataset/Ovules_test_final/N_590_final_crop_ds2.h5	/export/home/lcerrone/Datasets/TUM_Ovules_Dataset/Ovules_test_final/unet_ds2x_bce_cgr/N_590_final_crop_ds2_predictions.h5	0.9600648318295377	0.8954359952745857	0.6566527693607982	0.7576764157822248
0.7	/export/home/lcerrone/Datasets/TUM_Ovules_Dataset/Ovules_test_final/N_590_final_crop_ds2.h5	/export/home/lcerrone/Datasets/TUM_Ovules_Dataset/Ovules_test_final/unet_ds2x_bce_cgr/N_590_final_crop_ds2_predictions.h5	0.9533054047171694	0.9313049822606401	0.5494038655145386	0.6911048826320406
0.8	/export/home/lcerrone/Datasets/TUM_Ovules_Dataset/Ovules_test_final/N_590_final_crop_ds2.h5	/export/home/lcerrone/Datasets/TUM_Ovules_Dataset/Ovules_test_final/unet_ds2x_bce_cgr/N_590_final_crop_ds2_predictions.h5	0.9423701746054687	0.9622406204719871	0.40995179905879753	0.5749518331034548
0.9	/export/home/lcerrone/Datasets/TUM_Ovules_Dataset/Ovules_test_final/N_590_final_crop_ds2.h5	/export/home/lcerrone/Datasets/TUM_Ovules_Dataset/Ovules_test_final/unet_ds2x_bce_cgr/N_590_final_crop_ds2_predictions.h5	0.9249330552859965	0.9870896407534728	0.21325507062493287	0.350735699597982
0.1	/export/home/lcerrone/Datasets/TUM_Ovules_Dataset/Ovules_test_final/N_593_final_crop_ds2.h5	/export/home/lcerrone/Datasets/TUM_Ovules_Dataset/Ovules_test_final/unet_ds2x_bce_cgr/N_593_final_crop_ds2_predictions.h5	0.907586292205993	0.5939206907729865	0.9703803994633645	0.7368517490130627
0.2	/export/home/lcerrone/Datasets/TUM_Ovules_Dataset/Ovules_test_final/N_593_final_crop_ds2.h5	/export/home/lcerrone/Datasets/TUM_Ovules_Dataset/Ovules_test_final/unet_ds2x_bce_cgr/N_593_final_crop_ds2_predictions.h5	0.9317741979376954	0.6770576012221837	0.9336391808116719	0.7849118607776647
0.3	/export/home/lcerrone/Datasets/TUM_Ovules_Dataset/Ovules_test_final/N_593_final_crop_ds2.h5	/export/home/lcerrone/Datasets/TUM_Ovules_Dataset/Ovules_test_final/unet_ds2x_bce_cgr/N_593_final_crop_ds2_predictions.h5	0.9443188902743143	0.7450688646343409	0.8853137824982273	0.8091594153448489
0.4	/export/home/lcerrone/Datasets/TUM_Ovules_Dataset/Ovules_test_final/N_593_final_crop_ds2.h5	/export/home/lcerrone/Datasets/TUM_Ovules_Dataset/Ovules_test_final/unet_ds2x_bce_cgr/N_593_final_crop_ds2_predictions.h5	0.9489462232316035	0.7971154916451564	0.8277943124837706	0.8121652890515885
0.5	/export/home/lcerrone/Datasets/TUM_Ovules_Dataset/Ovules_test_final/N_593_final_crop_ds2.h5	/export/home/lcerrone/Datasets/TUM_Ovules_Dataset/Ovules_test_final/unet_ds2x_bce_cgr/N_593_final_crop_ds2_predictions.h5	0.9483502924237026	0.8409354263862538	0.7555446413404717	0.7959563892635533
0.6	/export/home/lcerrone/Datasets/TUM_Ovules_Dataset/Ovules_test_final/N_593_final_crop_ds2.h5	/export/home/lcerrone/Datasets/TUM_Ovules_Dataset/Ovules_test_final/unet_ds2x_bce_cgr/N_593_final_crop_ds2_predictions.h5	0.9430321765031865	0.8837821060108348	0.6594668100811846	0.7553220484141839
0.7	/export/home/lcerrone/Datasets/TUM_Ovules_Dataset/Ovules_test_final/N_593_final_crop_ds2.h5	/export/home/lcerrone/Datasets/TUM_Ovules_Dataset/Ovules_test_final/unet_ds2x_bce_cgr/N_593_final_crop_ds2_predictions.h5	0.9314376880220084	0.9261567209122901	0.5278770009604777	0.6724697301034808
0.8	/export/home/lcerrone/Datasets/TUM_Ovules_Dataset/Ovules_test_final/N_593_final_crop_ds2.h5	/export/home/lcerrone/Datasets/TUM_Ovules_Dataset/Ovules_test_final/unet_ds2x_bce_cgr/N_593_final_crop_ds2_predictions.h5	0.9125833358073071	0.9605225091196188	0.3591438027106568	0.522807475529114
0.9	/export/home/lcerrone/Datasets/TUM_Ovules_Dataset/Ovules_test_final/N_593_final_crop_ds2.h5	/export/home/lcerrone/Datasets/TUM_Ovules_Dataset/Ovules_test_final/unet_ds2x_bce_cgr/N_593_final_crop_ds2_predictions.h5	0.8871011583145312	0.9855295222667496	0.15555295379140072	0.26869578922428133
