# Supplementary material for: Accurate and versatile 3D segmentation of plant tissues at cellular resolution
Source: eLife. 2020 Jul 29;9:e57613. doi: 10.7554/eLife.57613 (PMC7447435; doi:10.7554/eLife.57613)
Supplement: Figure 2—source data 1. — The archive contains: 'pmaps_root' - directory containing precision/recall values computed on the test set from the Lateral Root dataset. 'pmaps_ovules' - directory with precision/recall values computed on the test set from the Ovules dataset. 'fig2_precision_recall.ipynb' - Jupyter notebook to generate the plots. [file elife-57613-fig2-data1.zip › fig2_figsupp4_1_tablesupp5_1_boundary_prediction/pmaps_ovules/pmaps_ovules_unet_ds2x_bce_gcr_11_03_20_150430.csv]

threshold	gt	pmap	accuracy	precision	recall	f1 score
0.1	/export/home/lcerrone/Datasets/TUM_Ovules_Dataset/Ovules_test_final/N_294_final_crop_ds2.h5	/export/home/lcerrone/Datasets/TUM_Ovules_Dataset/Ovules_test_final/unet_ds2x_bce_gcr/N_294_final_crop_ds2_predictions.h5	0.9641736979166666	0.6693806904195128	0.9173830999783583	0.7740011923119698
0.2	/export/home/lcerrone/Datasets/TUM_Ovules_Dataset/Ovules_test_final/N_294_final_crop_ds2.h5	/export/home/lcerrone/Datasets/TUM_Ovules_Dataset/Ovules_test_final/unet_ds2x_bce_gcr/N_294_final_crop_ds2_predictions.h5	0.9698566796875	0.728304378914876	0.8760721674505417	0.7953833496819923
0.3	/export/home/lcerrone/Datasets/TUM_Ovules_Dataset/Ovules_test_final/N_294_final_crop_ds2.h5	/export/home/lcerrone/Datasets/TUM_Ovules_Dataset/Ovules_test_final/unet_ds2x_bce_gcr/N_294_final_crop_ds2_predictions.h5	0.972526650390625	0.7696283178396895	0.8408746033935716	0.8036755450630784
0.4	/export/home/lcerrone/Datasets/TUM_Ovules_Dataset/Ovules_test_final/N_294_final_crop_ds2.h5	/export/home/lcerrone/Datasets/TUM_Ovules_Dataset/Ovules_test_final/unet_ds2x_bce_gcr/N_294_final_crop_ds2_predictions.h5	0.9738742122395834	0.804019821263559	0.8057229902394246	0.8048705047427903
0.5	/export/home/lcerrone/Datasets/TUM_Ovules_Dataset/Ovules_test_final/N_294_final_crop_ds2.h5	/export/home/lcerrone/Datasets/TUM_Ovules_Dataset/Ovules_test_final/unet_ds2x_bce_gcr/N_294_final_crop_ds2_predictions.h5	0.9743092643229166	0.8353677137581255	0.7669897378588613	0.7997197668279731
0.6	/export/home/lcerrone/Datasets/TUM_Ovules_Dataset/Ovules_test_final/N_294_final_crop_ds2.h5	/export/home/lcerrone/Datasets/TUM_Ovules_Dataset/Ovules_test_final/unet_ds2x_bce_gcr/N_294_final_crop_ds2_predictions.h5	0.9738712076822916	0.8658786052130732	0.7209561818226601	0.7867996570739286
0.7	/export/home/lcerrone/Datasets/TUM_Ovules_Dataset/Ovules_test_final/N_294_final_crop_ds2.h5	/export/home/lcerrone/Datasets/TUM_Ovules_Dataset/Ovules_test_final/unet_ds2x_bce_gcr/N_294_final_crop_ds2_predictions.h5	0.97230412109375	0.8973792465508825	0.6614952754780963	0.7615906521236576
0.8	/export/home/lcerrone/Datasets/TUM_Ovules_Dataset/Ovules_test_final/N_294_final_crop_ds2.h5	/export/home/lcerrone/Datasets/TUM_Ovules_Dataset/Ovules_test_final/unet_ds2x_bce_gcr/N_294_final_crop_ds2_predictions.h5	0.968862197265625	0.9316316761441266	0.5767020355568475	0.71240718132019
0.9	/export/home/lcerrone/Datasets/TUM_Ovules_Dataset/Ovules_test_final/N_294_final_crop_ds2.h5	/export/home/lcerrone/Datasets/TUM_Ovules_Dataset/Ovules_test_final/unet_ds2x_bce_gcr/N_294_final_crop_ds2_predictions.h5	0.9612194401041667	0.9694919488260468	0.4337434224251894	0.5993445782691684
0.1	/export/home/lcerrone/Datasets/TUM_Ovules_Dataset/Ovules_test_final/N_435_final_crop_ds2.h5	/export/home/lcerrone/Datasets/TUM_Ovules_Dataset/Ovules_test_final/unet_ds2x_bce_gcr/N_435_final_crop_ds2_predictions.h5	0.9807767042584031	0.6419958092214251	0.9467345532506222	0.7651387925718093
0.2	/export/home/lcerrone/Datasets/TUM_Ovules_Dataset/Ovules_test_final/N_435_final_crop_ds2.h5	/export/home/lcerrone/Datasets/TUM_Ovules_Dataset/Ovules_test_final/unet_ds2x_bce_gcr/N_435_final_crop_ds2_predictions.h5	0.9848680649243867	0.7126853284687006	0.9089206539418428	0.7989294832812609
0.3	/export/home/lcerrone/Datasets/TUM_Ovules_Dataset/Ovules_test_final/N_435_final_crop_ds2.h5	/export/home/lcerrone/Datasets/TUM_Ovules_Dataset/Ovules_test_final/unet_ds2x_bce_gcr/N_435_final_crop_ds2_predictions.h5	0.9865963712244507	0.7585200181014217	0.8725227729448941	0.8115372486377277
0.4	/export/home/lcerrone/Datasets/TUM_Ovules_Dataset/Ovules_test_final/N_435_final_crop_ds2.h5	/export/home/lcerrone/Datasets/TUM_Ovules_Dataset/Ovules_test_final/unet_ds2x_bce_gcr/N_435_final_crop_ds2_predictions.h5	0.987402255200508	0.7947153312976678	0.8347375663702792	0.8142349405177466
0.5	/export/home/lcerrone/Datasets/TUM_Ovules_Dataset/Ovules_test_final/N_435_final_crop_ds2.h5	/export/home/lcerrone/Datasets/TUM_Ovules_Dataset/Ovules_test_final/unet_ds2x_bce_gcr/N_435_final_crop_ds2_predictions.h5	0.9876587407936603	0.8265880216158067	0.7932971605096416	0.8096005046465327
0.6	/export/home/lcerrone/Datasets/TUM_Ovules_Dataset/Ovules_test_final/N_435_final_crop_ds2.h5	/export/home/lcerrone/Datasets/TUM_Ovules_Dataset/Ovules_test_final/unet_ds2x_bce_gcr/N_435_final_crop_ds2_predictions.h5	0.9874272942849307	0.8565810836228274	0.7445296505295117	0.7966344878420069
0.7	/export/home/lcerrone/Datasets/TUM_Ovules_Dataset/Ovules_test_final/N_435_final_crop_ds2.h5	/export/home/lcerrone/Datasets/TUM_Ovules_Dataset/Ovules_test_final/unet_ds2x_bce_gcr/N_435_final_crop_ds2_predictions.h5	0.9866140755210673	0.886622890149588	0.6825680736712092	0.7713280182657442
0.8	/export/home/lcerrone/Datasets/TUM_Ovules_Dataset/Ovules_test_final/N_435_final_crop_ds2.h5	/export/home/lcerrone/Datasets/TUM_Ovules_Dataset/Ovules_test_final/unet_ds2x_bce_gcr/N_435_final_crop_ds2_predictions.h5	0.9848584778210611	0.9186962807854269	0.5948485830220757	0.7221261740178795
0.9	/export/home/lcerrone/Datasets/TUM_Ovules_Dataset/Ovules_test_final/N_435_final_crop_ds2.h5	/export/home/lcerrone/Datasets/TUM_Ovules_Dataset/Ovules_test_final/unet_ds2x_bce_gcr/N_435_final_crop_ds2_predictions.h5	0.9811458583502742	0.9567864395445184	0.45029388692371997	0.6123816483168392
0.1	/export/home/lcerrone/Datasets/TUM_Ovules_Dataset/Ovules_test_final/N_441_final_crop_ds2.h5	/export/home/lcerrone/Datasets/TUM_Ovules_Dataset/Ovules_test_final/unet_ds2x_bce_gcr/N_441_final_crop_ds2_predictions.h5	0.9657879509486567	0.4363191243408559	0.9485115171164293	0.597695779088121
0.2	/export/home/lcerrone/Datasets/TUM_Ovules_Dataset/Ovules_test_final/N_441_final_crop_ds2.h5	/export/home/lcerrone/Datasets/TUM_Ovules_Dataset/Ovules_test_final/unet_ds2x_bce_gcr/N_441_final_crop_ds2_predictions.h5	0.9728881458613349	0.49678124956737224	0.9164413335657232	0.6443017204475174
0.3	/export/home/lcerrone/Datasets/TUM_Ovules_Dataset/Ovules_test_final/N_441_final_crop_ds2.h5	/export/home/lcerrone/Datasets/TUM_Ovules_Dataset/Ovules_test_final/unet_ds2x_bce_gcr/N_441_final_crop_ds2_predictions.h5	0.9771620449136307	0.5452842603264266	0.8888690003335005	0.6759197760369267
0.4	/export/home/lcerrone/Datasets/TUM_Ovules_Dataset/Ovules_test_final/N_441_final_crop_ds2.h5	/export/home/lcerrone/Datasets/TUM_Ovules_Dataset/Ovules_test_final/unet_ds2x_bce_gcr/N_441_final_crop_ds2_predictions.h5	0.9802132078509936	0.5896887051010964	0.8597002558230777	0.6995437999032942
0.5	/export/home/lcerrone/Datasets/TUM_Ovules_Dataset/Ovules_test_final/N_441_final_crop_ds2.h5	/export/home/lcerrone/Datasets/TUM_Ovules_Dataset/Ovules_test_final/unet_ds2x_bce_gcr/N_441_final_crop_ds2_predictions.h5	0.9825444728081848	0.6339530931477756	0.8247122793135775	0.7168592746471698
0.6	/export/home/lcerrone/Datasets/TUM_Ovules_Dataset/Ovules_test_final/N_441_final_crop_ds2.h5	/export/home/lcerrone/Datasets/TUM_Ovules_Dataset/Ovules_test_final/unet_ds2x_bce_gcr/N_441_final_crop_ds2_predictions.h5	0.9842596947728603	0.6799849349848812	0.7792831099268585	0.7262555726977228
0.7	/export/home/lcerrone/Datasets/TUM_Ovules_Dataset/Ovules_test_final/N_441_final_crop_ds2.h5	/export/home/lcerrone/Datasets/TUM_Ovules_Dataset/Ovules_test_final/unet_ds2x_bce_gcr/N_441_final_crop_ds2_predictions.h5	0.9852460770562151	0.7284194910782682	0.7164789102405849	0.722399862425468
0.8	/export/home/lcerrone/Datasets/TUM_Ovules_Dataset/Ovules_test_final/N_441_final_crop_ds2.h5	/export/home/lcerrone/Datasets/TUM_Ovules_Dataset/Ovules_test_final/unet_ds2x_bce_gcr/N_441_final_crop_ds2_predictions.h5	0.9851584807983721	0.7800199317856668	0.6212987311300797	0.691670505359913
0.9	/export/home/lcerrone/Datasets/TUM_Ovules_Dataset/Ovules_test_final/N_441_final_crop_ds2.h5	/export/home/lcerrone/Datasets/TUM_Ovules_Dataset/Ovules_test_final/unet_ds2x_bce_gcr/N_441_final_crop_ds2_predictions.h5	0.9829898011384872	0.8385163593506244	0.45223319104677473	0.5875732109568528
0.1	/export/home/lcerrone/Datasets/TUM_Ovules_Dataset/Ovules_test_final/N_511_final_crop_ds2.h5	/export/home/lcerrone/Datasets/TUM_Ovules_Dataset/Ovules_test_final/unet_ds2x_bce_gcr/N_511_final_crop_ds2_predictions.h5	0.9620313722365005	0.662153175636337	0.9370338081757333	0.7759691868966411
0.2	/export/home/lcerrone/Datasets/TUM_Ovules_Dataset/Ovules_test_final/N_511_final_crop_ds2.h5	/export/home/lcerrone/Datasets/TUM_Ovules_Dataset/Ovules_test_final/unet_ds2x_bce_gcr/N_511_final_crop_ds2_predictions.h5	0.971737426865632	0.7458808330125563	0.9058808521157058	0.8181315387924369
0.3	/export/home/lcerrone/Datasets/TUM_Ovules_Dataset/Ovules_test_final/N_511_final_crop_ds2.h5	/export/home/lcerrone/Datasets/TUM_Ovules_Dataset/Ovules_test_final/unet_ds2x_bce_gcr/N_511_final_crop_ds2_predictions.h5	0.9761428286812902	0.8006563416252728	0.8788372074095931	0.8379271046001836
0.4	/export/home/lcerrone/Datasets/TUM_Ovules_Dataset/Ovules_test_final/N_511_final_crop_ds2.h5	/export/home/lcerrone/Datasets/TUM_Ovules_Dataset/Ovules_test_final/unet_ds2x_bce_gcr/N_511_final_crop_ds2_predictions.h5	0.9783212267314831	0.84248895854431	0.8499834480549998	0.8462196100090328
0.5	/export/home/lcerrone/Datasets/TUM_Ovules_Dataset/Ovules_test_final/N_511_final_crop_ds2.h5	/export/home/lcerrone/Datasets/TUM_Ovules_Dataset/Ovules_test_final/unet_ds2x_bce_gcr/N_511_final_crop_ds2_predictions.h5	0.9790657262964956	0.8766723104647071	0.8165505065235862	0.8455440264364315
0.6	/export/home/lcerrone/Datasets/TUM_Ovules_Dataset/Ovules_test_final/N_511_final_crop_ds2.h5	/export/home/lcerrone/Datasets/TUM_Ovules_Dataset/Ovules_test_final/unet_ds2x_bce_gcr/N_511_final_crop_ds2_predictions.h5	0.9786102643794952	0.9063435355165437	0.7753058797543309	0.8357193429049145
0.7	/export/home/lcerrone/Datasets/TUM_Ovules_Dataset/Ovules_test_final/N_511_final_crop_ds2.h5	/export/home/lcerrone/Datasets/TUM_Ovules_Dataset/Ovules_test_final/unet_ds2x_bce_gcr/N_511_final_crop_ds2_predictions.h5	0.9768167008679829	0.9338466051172176	0.7206843666169698	0.8135340596506322
0.8	/export/home/lcerrone/Datasets/TUM_Ovules_Dataset/Ovules_test_final/N_511_final_crop_ds2.h5	/export/home/lcerrone/Datasets/TUM_Ovules_Dataset/Ovules_test_final/unet_ds2x_bce_gcr/N_511_final_crop_ds2_predictions.h5	0.9728783230065281	0.960423533068173	0.6398758594661321	0.7680460750538244
0.9	/export/home/lcerrone/Datasets/TUM_Ovules_Dataset/Ovules_test_final/N_511_final_crop_ds2.h5	/export/home/lcerrone/Datasets/TUM_Ovules_Dataset/Ovules_test_final/unet_ds2x_bce_gcr/N_511_final_crop_ds2_predictions.h5	0.9636842454791172	0.9850966074453594	0.48990170472730743	0.6543743180257611
0.1	/export/home/lcerrone/Datasets/TUM_Ovules_Dataset/Ovules_test_final/N_522_final_crop_ds2.h5	/export/home/lcerrone/Datasets/TUM_Ovules_Dataset/Ovules_test_final/unet_ds2x_bce_gcr/N_522_final_crop_ds2_predictions.h5	0.9611181163338026	0.5413316476427242	0.9710122393531526	0.695132449610287
0.2	/export/home/lcerrone/Datasets/TUM_Ovules_Dataset/Ovules_test_final/N_522_final_crop_ds2.h5	/export/home/lcerrone/Datasets/TUM_Ovules_Dataset/Ovules_test_final/unet_ds2x_bce_gcr/N_522_final_crop_ds2_predictions.h5	0.9694845148178481	0.6072102612600265	0.9388948521297369	0.7374745526938454
0.3	/export/home/lcerrone/Datasets/TUM_Ovules_Dataset/Ovules_test_final/N_522_final_crop_ds2.h5	/export/home/lcerrone/Datasets/TUM_Ovules_Dataset/Ovules_test_final/unet_ds2x_bce_gcr/N_522_final_crop_ds2_predictions.h5	0.9740937800545644	0.6567194094052046	0.9062068073814317	0.7615504723774859
0.4	/export/home/lcerrone/Datasets/TUM_Ovules_Dataset/Ovules_test_final/N_522_final_crop_ds2.h5	/export/home/lcerrone/Datasets/TUM_Ovules_Dataset/Ovules_test_final/unet_ds2x_bce_gcr/N_522_final_crop_ds2_predictions.h5	0.9771359166653284	0.7001402514697004	0.8730809979564988	0.777105127057789
0.5	/export/home/lcerrone/Datasets/TUM_Ovules_Dataset/Ovules_test_final/N_522_final_crop_ds2.h5	/export/home/lcerrone/Datasets/TUM_Ovules_Dataset/Ovules_test_final/unet_ds2x_bce_gcr/N_522_final_crop_ds2_predictions.h5	0.9793747722767331	0.7439000213965997	0.8360049095308484	0.7872677120168056
0.6	/export/home/lcerrone/Datasets/TUM_Ovules_Dataset/Ovules_test_final/N_522_final_crop_ds2.h5	/export/home/lcerrone/Datasets/TUM_Ovules_Dataset/Ovules_test_final/unet_ds2x_bce_gcr/N_522_final_crop_ds2_predictions.h5	0.9809542126797028	0.7915808316009877	0.7910825146547589	0.7913315946779049
0.7	/export/home/lcerrone/Datasets/TUM_Ovules_Dataset/Ovules_test_final/N_522_final_crop_ds2.h5	/export/home/lcerrone/Datasets/TUM_Ovules_Dataset/Ovules_test_final/unet_ds2x_bce_gcr/N_522_final_crop_ds2_predictions.h5	0.9816206402480913	0.8449467106951091	0.7316567415252081	0.7842313883545099
0.8	/export/home/lcerrone/Datasets/TUM_Ovules_Dataset/Ovules_test_final/N_522_final_crop_ds2.h5	/export/home/lcerrone/Datasets/TUM_Ovules_Dataset/Ovules_test_final/unet_ds2x_bce_gcr/N_522_final_crop_ds2_predictions.h5	0.980492585276899	0.9013606228568204	0.6430543435597507	0.750606380080184
0.9	/export/home/lcerrone/Datasets/TUM_Ovules_Dataset/Ovules_test_final/N_522_final_crop_ds2.h5	/export/home/lcerrone/Datasets/TUM_Ovules_Dataset/Ovules_test_final/unet_ds2x_bce_gcr/N_522_final_crop_ds2_predictions.h5	0.9754527575704046	0.9578730003631304	0.48354938974431494	0.6426692244507479
0.1	/export/home/lcerrone/Datasets/TUM_Ovules_Dataset/Ovules_test_final/N_590_final_crop_ds2.h5	/export/home/lcerrone/Datasets/TUM_Ovules_Dataset/Ovules_test_final/unet_ds2x_bce_gcr/N_590_final_crop_ds2_predictions.h5	0.933782723900371	0.5943149974323717	0.9563746302118878	0.7330774331188811
0.2	/export/home/lcerrone/Datasets/TUM_Ovules_Dataset/Ovules_test_final/N_590_final_crop_ds2.h5	/export/home/lcerrone/Datasets/TUM_Ovules_Dataset/Ovules_test_final/unet_ds2x_bce_gcr/N_590_final_crop_ds2_predictions.h5	0.9477645682351564	0.6627897829857298	0.917300075542894	0.769547522528896
0.3	/export/home/lcerrone/Datasets/TUM_Ovules_Dataset/Ovules_test_final/N_590_final_crop_ds2.h5	/export/home/lcerrone/Datasets/TUM_Ovules_Dataset/Ovules_test_final/unet_ds2x_bce_gcr/N_590_final_crop_ds2_predictions.h5	0.9561423822600293	0.7231884732519313	0.8727917312236531	0.7909783815619997
0.4	/export/home/lcerrone/Datasets/TUM_Ovules_Dataset/Ovules_test_final/N_590_final_crop_ds2.h5	/export/home/lcerrone/Datasets/TUM_Ovules_Dataset/Ovules_test_final/unet_ds2x_bce_gcr/N_590_final_crop_ds2_predictions.h5	0.9606119656707892	0.7766213144454552	0.8222218586794847	0.7987713008842394
0.5	/export/home/lcerrone/Datasets/TUM_Ovules_Dataset/Ovules_test_final/N_590_final_crop_ds2.h5	/export/home/lcerrone/Datasets/TUM_Ovules_Dataset/Ovules_test_final/unet_ds2x_bce_gcr/N_590_final_crop_ds2_predictions.h5	0.9617119870061046	0.8218342449448969	0.7626270859350366	0.79112445741529
0.6	/export/home/lcerrone/Datasets/TUM_Ovules_Dataset/Ovules_test_final/N_590_final_crop_ds2.h5	/export/home/lcerrone/Datasets/TUM_Ovules_Dataset/Ovules_test_final/unet_ds2x_bce_gcr/N_590_final_crop_ds2_predictions.h5	0.9596566528331234	0.8619014906692558	0.685516582808939	0.763656279745326
0.7	/export/home/lcerrone/Datasets/TUM_Ovules_Dataset/Ovules_test_final/N_590_final_crop_ds2.h5	/export/home/lcerrone/Datasets/TUM_Ovules_Dataset/Ovules_test_final/unet_ds2x_bce_gcr/N_590_final_crop_ds2_predictions.h5	0.9534081032904562	0.8994669020668432	0.5741290344436797	0.7008842128331926
0.8	/export/home/lcerrone/Datasets/TUM_Ovules_Dataset/Ovules_test_final/N_590_final_crop_ds2.h5	/export/home/lcerrone/Datasets/TUM_Ovules_Dataset/Ovules_test_final/unet_ds2x_bce_gcr/N_590_final_crop_ds2_predictions.h5	0.9424097757038934	0.9378544843608068	0.42226190307287875	0.5823328400870933
0.9	/export/home/lcerrone/Datasets/TUM_Ovules_Dataset/Ovules_test_final/N_590_final_crop_ds2.h5	/export/home/lcerrone/Datasets/TUM_Ovules_Dataset/Ovules_test_final/unet_ds2x_bce_gcr/N_590_final_crop_ds2_predictions.h5	0.9245430870136753	0.9774983099948479	0.21122664692340054	0.3473868184424805
0.1	/export/home/lcerrone/Datasets/TUM_Ovules_Dataset/Ovules_test_final/N_593_final_crop_ds2.h5	/export/home/lcerrone/Datasets/TUM_Ovules_Dataset/Ovules_test_final/unet_ds2x_bce_gcr/N_593_final_crop_ds2_predictions.h5	0.9084844931322488	0.5979806102928779	0.9570866009877901	0.7360700883024653
0.2	/export/home/lcerrone/Datasets/TUM_Ovules_Dataset/Ovules_test_final/N_593_final_crop_ds2.h5	/export/home/lcerrone/Datasets/TUM_Ovules_Dataset/Ovules_test_final/unet_ds2x_bce_gcr/N_593_final_crop_ds2_predictions.h5	0.9271736457467442	0.6637485731119048	0.9197486671086985	0.7710551681541628
0.3	/export/home/lcerrone/Datasets/TUM_Ovules_Dataset/Ovules_test_final/N_593_final_crop_ds2.h5	/export/home/lcerrone/Datasets/TUM_Ovules_Dataset/Ovules_test_final/unet_ds2x_bce_gcr/N_593_final_crop_ds2_predictions.h5	0.937281783141353	0.7169389108247491	0.8751416062197171	0.7881800741401345
0.4	/export/home/lcerrone/Datasets/TUM_Ovules_Dataset/Ovules_test_final/N_593_final_crop_ds2.h5	/export/home/lcerrone/Datasets/TUM_Ovules_Dataset/Ovules_test_final/unet_ds2x_bce_gcr/N_593_final_crop_ds2_predictions.h5	0.9420580245814036	0.7594849986840316	0.8274920584086982	0.7920313681697472
0.5	/export/home/lcerrone/Datasets/TUM_Ovules_Dataset/Ovules_test_final/N_593_final_crop_ds2.h5	/export/home/lcerrone/Datasets/TUM_Ovules_Dataset/Ovules_test_final/unet_ds2x_bce_gcr/N_593_final_crop_ds2_predictions.h5	0.9435802606578791	0.796264445392507	0.775204051651863	0.7855931256853782
0.6	/export/home/lcerrone/Datasets/TUM_Ovules_Dataset/Ovules_test_final/N_593_final_crop_ds2.h5	/export/home/lcerrone/Datasets/TUM_Ovules_Dataset/Ovules_test_final/unet_ds2x_bce_gcr/N_593_final_crop_ds2_predictions.h5	0.9423999401298342	0.8319750752870777	0.7117489721459603	0.7671803852136616
0.7	/export/home/lcerrone/Datasets/TUM_Ovules_Dataset/Ovules_test_final/N_593_final_crop_ds2.h5	/export/home/lcerrone/Datasets/TUM_Ovules_Dataset/Ovules_test_final/unet_ds2x_bce_gcr/N_593_final_crop_ds2_predictions.h5	0.9375043294541424	0.8702402233300512	0.6243896587544071	0.7270950522166866
0.8	/export/home/lcerrone/Datasets/TUM_Ovules_Dataset/Ovules_test_final/N_593_final_crop_ds2.h5	/export/home/lcerrone/Datasets/TUM_Ovules_Dataset/Ovules_test_final/unet_ds2x_bce_gcr/N_593_final_crop_ds2_predictions.h5	0.9265553996952064	0.9130280412929767	0.49646363659894216	0.6431896389414208
0.9	/export/home/lcerrone/Datasets/TUM_Ovules_Dataset/Ovules_test_final/N_593_final_crop_ds2.h5	/export/home/lcerrone/Datasets/TUM_Ovules_Dataset/Ovules_test_final/unet_ds2x_bce_gcr/N_593_final_crop_ds2_predictions.h5	0.9049552458140363	0.9613322988244335	0.2992080627805278	0.4563731294623198
