# Supplementary material for: Accurate and versatile 3D segmentation of plant tissues at cellular resolution
Source: eLife. 2020 Jul 29;9:e57613. doi: 10.7554/eLife.57613 (PMC7447435; doi:10.7554/eLife.57613)
Supplement: Figure 2—source data 1. — The archive contains: 'pmaps_root' - directory containing precision/recall values computed on the test set from the Lateral Root dataset. 'pmaps_ovules' - directory with precision/recall values computed on the test set from the Ovules dataset. 'fig2_precision_recall.ipynb' - Jupyter notebook to generate the plots. [file elife-57613-fig2-data1.zip › fig2_figsupp4_1_tablesupp5_1_boundary_prediction/pmaps_root/pmaps_root_generic_light_sheet_3d_unet_14_03_20_125928.csv]

threshold	gt	pmap	accuracy	precision	recall	f1 score
0.1	/export/home/lcerrone/Datasets/COS-RootPrimordia2/test/Beautiful_T00010_crop_x40-1630_y520-970_gt.h5	/export/home/lcerrone/Datasets/COS-RootPrimordia2/test/generic_lightsheet/generic_light_sheet_3d_unet/Beautiful_T00010_crop_x40-1630_y520-970_gt_predictions.h5	0.9434361748798754	0.4529788645884787	0.9821177315708846	0.6199980909017349
0.2	/export/home/lcerrone/Datasets/COS-RootPrimordia2/test/Beautiful_T00010_crop_x40-1630_y520-970_gt.h5	/export/home/lcerrone/Datasets/COS-RootPrimordia2/test/generic_lightsheet/generic_light_sheet_3d_unet/Beautiful_T00010_crop_x40-1630_y520-970_gt_predictions.h5	0.9609052650196899	0.5479225034515116	0.9599204763388763	0.69763501579333
0.3	/export/home/lcerrone/Datasets/COS-RootPrimordia2/test/Beautiful_T00010_crop_x40-1630_y520-970_gt.h5	/export/home/lcerrone/Datasets/COS-RootPrimordia2/test/generic_lightsheet/generic_light_sheet_3d_unet/Beautiful_T00010_crop_x40-1630_y520-970_gt_predictions.h5	0.9697516598952995	0.6180519461901908	0.9324259248788684	0.7433677942816702
0.4	/export/home/lcerrone/Datasets/COS-RootPrimordia2/test/Beautiful_T00010_crop_x40-1630_y520-970_gt.h5	/export/home/lcerrone/Datasets/COS-RootPrimordia2/test/generic_lightsheet/generic_light_sheet_3d_unet/Beautiful_T00010_crop_x40-1630_y520-970_gt_predictions.h5	0.9751124636505039	0.6776998590434478	0.8967943998619393	0.7720033718000497
0.5	/export/home/lcerrone/Datasets/COS-RootPrimordia2/test/Beautiful_T00010_crop_x40-1630_y520-970_gt.h5	/export/home/lcerrone/Datasets/COS-RootPrimordia2/test/generic_lightsheet/generic_light_sheet_3d_unet/Beautiful_T00010_crop_x40-1630_y520-970_gt_predictions.h5	0.9784045826809065	0.7316800016507198	0.8532787861761576	0.7878148359099031
0.6	/export/home/lcerrone/Datasets/COS-RootPrimordia2/test/Beautiful_T00010_crop_x40-1630_y520-970_gt.h5	/export/home/lcerrone/Datasets/COS-RootPrimordia2/test/generic_lightsheet/generic_light_sheet_3d_unet/Beautiful_T00010_crop_x40-1630_y520-970_gt_predictions.h5	0.9801369255392384	0.7817726972029615	0.8007666412797599	0.7911556847410011
0.7	/export/home/lcerrone/Datasets/COS-RootPrimordia2/test/Beautiful_T00010_crop_x40-1630_y520-970_gt.h5	/export/home/lcerrone/Datasets/COS-RootPrimordia2/test/generic_lightsheet/generic_light_sheet_3d_unet/Beautiful_T00010_crop_x40-1630_y520-970_gt_predictions.h5	0.9804520498774911	0.8279204573047567	0.7371596701601589	0.7799084027910945
0.8	/export/home/lcerrone/Datasets/COS-RootPrimordia2/test/Beautiful_T00010_crop_x40-1630_y520-970_gt.h5	/export/home/lcerrone/Datasets/COS-RootPrimordia2/test/generic_lightsheet/generic_light_sheet_3d_unet/Beautiful_T00010_crop_x40-1630_y520-970_gt_predictions.h5	0.9793551022814565	0.8707209423562421	0.6583437324185583	0.7497834258321848
0.9	/export/home/lcerrone/Datasets/COS-RootPrimordia2/test/Beautiful_T00010_crop_x40-1630_y520-970_gt.h5	/export/home/lcerrone/Datasets/COS-RootPrimordia2/test/generic_lightsheet/generic_light_sheet_3d_unet/Beautiful_T00010_crop_x40-1630_y520-970_gt_predictions.h5	0.976185981102597	0.915382640166477	0.5433752204992358	0.6819449030624484
0.1	/export/home/lcerrone/Datasets/COS-RootPrimordia2/test/Beautiful_T00020_crop_x40-1630_y520-970_gt.h5	/export/home/lcerrone/Datasets/COS-RootPrimordia2/test/generic_lightsheet/generic_light_sheet_3d_unet/Beautiful_T00020_crop_x40-1630_y520-970_gt_predictions.h5	0.9222222950512664	0.39351609031059903	0.8944792083495487	0.5465733629618027
0.2	/export/home/lcerrone/Datasets/COS-RootPrimordia2/test/Beautiful_T00020_crop_x40-1630_y520-970_gt.h5	/export/home/lcerrone/Datasets/COS-RootPrimordia2/test/generic_lightsheet/generic_light_sheet_3d_unet/Beautiful_T00020_crop_x40-1630_y520-970_gt_predictions.h5	0.9486775077901067	0.5060718733106092	0.8630472353756404	0.6380218176652187
0.3	/export/home/lcerrone/Datasets/COS-RootPrimordia2/test/Beautiful_T00020_crop_x40-1630_y520-970_gt.h5	/export/home/lcerrone/Datasets/COS-RootPrimordia2/test/generic_lightsheet/generic_light_sheet_3d_unet/Beautiful_T00020_crop_x40-1630_y520-970_gt_predictions.h5	0.9605504245759876	0.587995691581845	0.8261016241873224	0.6870025003430547
0.4	/export/home/lcerrone/Datasets/COS-RootPrimordia2/test/Beautiful_T00020_crop_x40-1630_y520-970_gt.h5	/export/home/lcerrone/Datasets/COS-RootPrimordia2/test/generic_lightsheet/generic_light_sheet_3d_unet/Beautiful_T00020_crop_x40-1630_y520-970_gt_predictions.h5	0.9670775993466194	0.6554951226224459	0.7836763221730246	0.7138774310132573
0.5	/export/home/lcerrone/Datasets/COS-RootPrimordia2/test/Beautiful_T00020_crop_x40-1630_y520-970_gt.h5	/export/home/lcerrone/Datasets/COS-RootPrimordia2/test/generic_lightsheet/generic_light_sheet_3d_unet/Beautiful_T00020_crop_x40-1630_y520-970_gt_predictions.h5	0.9707800788287703	0.7151932454981864	0.7352420677096213	0.7250790929367049
0.6	/export/home/lcerrone/Datasets/COS-RootPrimordia2/test/Beautiful_T00020_crop_x40-1630_y520-970_gt.h5	/export/home/lcerrone/Datasets/COS-RootPrimordia2/test/generic_lightsheet/generic_light_sheet_3d_unet/Beautiful_T00020_crop_x40-1630_y520-970_gt_predictions.h5	0.9725316520228267	0.7691244964312796	0.6799935863920339	0.7218179538430902
0.7	/export/home/lcerrone/Datasets/COS-RootPrimordia2/test/Beautiful_T00020_crop_x40-1630_y520-970_gt.h5	/export/home/lcerrone/Datasets/COS-RootPrimordia2/test/generic_lightsheet/generic_light_sheet_3d_unet/Beautiful_T00020_crop_x40-1630_y520-970_gt_predictions.h5	0.972720150929524	0.8185989082744775	0.6159684147674713	0.7029730341145769
0.8	/export/home/lcerrone/Datasets/COS-RootPrimordia2/test/Beautiful_T00020_crop_x40-1630_y520-970_gt.h5	/export/home/lcerrone/Datasets/COS-RootPrimordia2/test/generic_lightsheet/generic_light_sheet_3d_unet/Beautiful_T00020_crop_x40-1630_y520-970_gt_predictions.h5	0.97146271586442	0.8658106522171932	0.5390175599318644	0.6644045742891307
0.9	/export/home/lcerrone/Datasets/COS-RootPrimordia2/test/Beautiful_T00020_crop_x40-1630_y520-970_gt.h5	/export/home/lcerrone/Datasets/COS-RootPrimordia2/test/generic_lightsheet/generic_light_sheet_3d_unet/Beautiful_T00020_crop_x40-1630_y520-970_gt_predictions.h5	0.9683116944370749	0.9165087262184769	0.43497702000030575	0.5899584744421756
0.1	/export/home/lcerrone/Datasets/COS-RootPrimordia2/test/Marvelous_T00006_crop_x420_y620_gt.h5	/export/home/lcerrone/Datasets/COS-RootPrimordia2/test/generic_lightsheet/generic_light_sheet_3d_unet/Marvelous_T00006_crop_x420_y620_gt_predictions.h5	0.9472347809986935	0.3851792978604131	0.9437085938558235	0.5470694944729665
0.2	/export/home/lcerrone/Datasets/COS-RootPrimordia2/test/Marvelous_T00006_crop_x420_y620_gt.h5	/export/home/lcerrone/Datasets/COS-RootPrimordia2/test/generic_lightsheet/generic_light_sheet_3d_unet/Marvelous_T00006_crop_x420_y620_gt_predictions.h5	0.9643587712810501	0.48484797628286636	0.8881117501354726	0.6272568327834774
0.3	/export/home/lcerrone/Datasets/COS-RootPrimordia2/test/Marvelous_T00006_crop_x420_y620_gt.h5	/export/home/lcerrone/Datasets/COS-RootPrimordia2/test/generic_lightsheet/generic_light_sheet_3d_unet/Marvelous_T00006_crop_x420_y620_gt_predictions.h5	0.9726850928595883	0.564436011113164	0.8368679853278029	0.6741698142108082
0.4	/export/home/lcerrone/Datasets/COS-RootPrimordia2/test/Marvelous_T00006_crop_x420_y620_gt.h5	/export/home/lcerrone/Datasets/COS-RootPrimordia2/test/generic_lightsheet/generic_light_sheet_3d_unet/Marvelous_T00006_crop_x420_y620_gt_predictions.h5	0.9775287307276554	0.6348078741496882	0.7876177528648021	0.7030047010444732
0.5	/export/home/lcerrone/Datasets/COS-RootPrimordia2/test/Marvelous_T00006_crop_x420_y620_gt.h5	/export/home/lcerrone/Datasets/COS-RootPrimordia2/test/generic_lightsheet/generic_light_sheet_3d_unet/Marvelous_T00006_crop_x420_y620_gt_predictions.h5	0.9804066942545532	0.699581465053618	0.7356585865436678	0.7171665968779688
0.6	/export/home/lcerrone/Datasets/COS-RootPrimordia2/test/Marvelous_T00006_crop_x420_y620_gt.h5	/export/home/lcerrone/Datasets/COS-RootPrimordia2/test/generic_lightsheet/generic_light_sheet_3d_unet/Marvelous_T00006_crop_x420_y620_gt_predictions.h5	0.9819049240983782	0.7590284853228033	0.6799992255543992	0.7173437707861888
0.7	/export/home/lcerrone/Datasets/COS-RootPrimordia2/test/Marvelous_T00006_crop_x420_y620_gt.h5	/export/home/lcerrone/Datasets/COS-RootPrimordia2/test/generic_lightsheet/generic_light_sheet_3d_unet/Marvelous_T00006_crop_x420_y620_gt_predictions.h5	0.9823583850107147	0.81430952860611	0.6186111101463384	0.7030967492133295
0.8	/export/home/lcerrone/Datasets/COS-RootPrimordia2/test/Marvelous_T00006_crop_x420_y620_gt.h5	/export/home/lcerrone/Datasets/COS-RootPrimordia2/test/generic_lightsheet/generic_light_sheet_3d_unet/Marvelous_T00006_crop_x420_y620_gt_predictions.h5	0.9818286382024356	0.8652346553182259	0.547067116130852	0.6703120214538093
0.9	/export/home/lcerrone/Datasets/COS-RootPrimordia2/test/Marvelous_T00006_crop_x420_y620_gt.h5	/export/home/lcerrone/Datasets/COS-RootPrimordia2/test/generic_lightsheet/generic_light_sheet_3d_unet/Marvelous_T00006_crop_x420_y620_gt_predictions.h5	0.9800672205204369	0.9178319148576982	0.4499780191942795	0.6038911938261521
0.1	/export/home/lcerrone/Datasets/COS-RootPrimordia2/test/Marvelous_T00045.h5	/export/home/lcerrone/Datasets/COS-RootPrimordia2/test/generic_lightsheet/generic_light_sheet_3d_unet/Marvelous_T00045_predictions.h5	0.8950112777777778	0.35591941822253814	0.9091177835039709	0.511562303715477
0.2	/export/home/lcerrone/Datasets/COS-RootPrimordia2/test/Marvelous_T00045.h5	/export/home/lcerrone/Datasets/COS-RootPrimordia2/test/generic_lightsheet/generic_light_sheet_3d_unet/Marvelous_T00045_predictions.h5	0.9302789	0.45770920999291287	0.8272779301190099	0.589348665086817
0.3	/export/home/lcerrone/Datasets/COS-RootPrimordia2/test/Marvelous_T00045.h5	/export/home/lcerrone/Datasets/COS-RootPrimordia2/test/generic_lightsheet/generic_light_sheet_3d_unet/Marvelous_T00045_predictions.h5	0.9441706444444444	0.5268883327540083	0.7527776476370267	0.6198957630752313
0.4	/export/home/lcerrone/Datasets/COS-RootPrimordia2/test/Marvelous_T00045.h5	/export/home/lcerrone/Datasets/COS-RootPrimordia2/test/generic_lightsheet/generic_light_sheet_3d_unet/Marvelous_T00045_predictions.h5	0.9509479777777777	0.5797707484108975	0.6864545525531319	0.6286184131383156
0.5	/export/home/lcerrone/Datasets/COS-RootPrimordia2/test/Marvelous_T00045.h5	/export/home/lcerrone/Datasets/COS-RootPrimordia2/test/generic_lightsheet/generic_light_sheet_3d_unet/Marvelous_T00045_predictions.h5	0.9546302777777778	0.6251730906626795	0.6237780931777156	0.6244748128593309
0.6	/export/home/lcerrone/Datasets/COS-RootPrimordia2/test/Marvelous_T00045.h5	/export/home/lcerrone/Datasets/COS-RootPrimordia2/test/generic_lightsheet/generic_light_sheet_3d_unet/Marvelous_T00045_predictions.h5	0.9565571777777778	0.6680543932091147	0.5598111274935351	0.6091616333935174
0.7	/export/home/lcerrone/Datasets/COS-RootPrimordia2/test/Marvelous_T00045.h5	/export/home/lcerrone/Datasets/COS-RootPrimordia2/test/generic_lightsheet/generic_light_sheet_3d_unet/Marvelous_T00045_predictions.h5	0.9572815888888889	0.7133364231380812	0.4909049987828012	0.5815784269797922
0.8	/export/home/lcerrone/Datasets/COS-RootPrimordia2/test/Marvelous_T00045.h5	/export/home/lcerrone/Datasets/COS-RootPrimordia2/test/generic_lightsheet/generic_light_sheet_3d_unet/Marvelous_T00045_predictions.h5	0.9565977	0.7626381372224608	0.4098946778557091	0.533206933839951
0.9	/export/home/lcerrone/Datasets/COS-RootPrimordia2/test/Marvelous_T00045.h5	/export/home/lcerrone/Datasets/COS-RootPrimordia2/test/generic_lightsheet/generic_light_sheet_3d_unet/Marvelous_T00045_predictions.h5	0.9539560555555555	0.8261070421064154	0.30226472466044746	0.4425899778365235
