# Supplementary material for: Accurate and versatile 3D segmentation of plant tissues at cellular resolution
Source: eLife. 2020 Jul 29;9:e57613. doi: 10.7554/eLife.57613 (PMC7447435; doi:10.7554/eLife.57613)
Supplement: Figure 2—source data 1. — The archive contains: 'pmaps_root' - directory containing precision/recall values computed on the test set from the Lateral Root dataset. 'pmaps_ovules' - directory with precision/recall values computed on the test set from the Ovules dataset. 'fig2_precision_recall.ipynb' - Jupyter notebook to generate the plots. [file elife-57613-fig2-data1.zip › fig2_figsupp4_1_tablesupp5_1_boundary_prediction/pmaps_root/pmaps_root_resunet_ds1x_dice_gcr_16_03_20_011224.csv]

threshold	gt	pmap	accuracy	precision	recall	f1 score
0.1	/export/home/lcerrone/Datasets/COS-RootPrimordia2/test/Beautiful_T00010_crop_x40-1630_y520-970_gt.h5	/export/home/lcerrone/Datasets/FOR_adrian_predictions/root_predictions/resunet_ds1x_dice_gcr/Beautiful_T00010_crop_x40-1630_y520-970_gt_predictions.h5	0.9583369661154202	0.5334020382985842	0.9042545778734138	0.6709964390005628
0.2	/export/home/lcerrone/Datasets/COS-RootPrimordia2/test/Beautiful_T00010_crop_x40-1630_y520-970_gt.h5	/export/home/lcerrone/Datasets/FOR_adrian_predictions/root_predictions/resunet_ds1x_dice_gcr/Beautiful_T00010_crop_x40-1630_y520-970_gt_predictions.h5	0.960549776050689	0.549070673016628	0.897094008665404	0.6812059751372063
0.3	/export/home/lcerrone/Datasets/COS-RootPrimordia2/test/Beautiful_T00010_crop_x40-1630_y520-970_gt.h5	/export/home/lcerrone/Datasets/FOR_adrian_predictions/root_predictions/resunet_ds1x_dice_gcr/Beautiful_T00010_crop_x40-1630_y520-970_gt_predictions.h5	0.9634327935313937	0.5716028322266621	0.8849476359987026	0.6945706120646165
0.4	/export/home/lcerrone/Datasets/COS-RootPrimordia2/test/Beautiful_T00010_crop_x40-1630_y520-970_gt.h5	/export/home/lcerrone/Datasets/FOR_adrian_predictions/root_predictions/resunet_ds1x_dice_gcr/Beautiful_T00010_crop_x40-1630_y520-970_gt_predictions.h5	0.9649061042877233	0.58428321029355	0.8771774414869691	0.7013805686587296
0.5	/export/home/lcerrone/Datasets/COS-RootPrimordia2/test/Beautiful_T00010_crop_x40-1630_y520-970_gt.h5	/export/home/lcerrone/Datasets/FOR_adrian_predictions/root_predictions/resunet_ds1x_dice_gcr/Beautiful_T00010_crop_x40-1630_y520-970_gt_predictions.h5	0.9671847239345718	0.6058696876194615	0.8628949075065772	0.711893341920556
0.6	/export/home/lcerrone/Datasets/COS-RootPrimordia2/test/Beautiful_T00010_crop_x40-1630_y520-970_gt.h5	/export/home/lcerrone/Datasets/FOR_adrian_predictions/root_predictions/resunet_ds1x_dice_gcr/Beautiful_T00010_crop_x40-1630_y520-970_gt_predictions.h5	0.9695671284374875	0.6326467377509946	0.8400632256508243	0.7217487114502062
0.7	/export/home/lcerrone/Datasets/COS-RootPrimordia2/test/Beautiful_T00010_crop_x40-1630_y520-970_gt.h5	/export/home/lcerrone/Datasets/FOR_adrian_predictions/root_predictions/resunet_ds1x_dice_gcr/Beautiful_T00010_crop_x40-1630_y520-970_gt_predictions.h5	0.970619175193734	0.6459285263570802	0.8291917589347124	0.7261761854358713
0.8	/export/home/lcerrone/Datasets/COS-RootPrimordia2/test/Beautiful_T00010_crop_x40-1630_y520-970_gt.h5	/export/home/lcerrone/Datasets/FOR_adrian_predictions/root_predictions/resunet_ds1x_dice_gcr/Beautiful_T00010_crop_x40-1630_y520-970_gt_predictions.h5	0.9716780990925847	0.662818492801898	0.808483394851925	0.7284402334121104
0.9	/export/home/lcerrone/Datasets/COS-RootPrimordia2/test/Beautiful_T00010_crop_x40-1630_y520-970_gt.h5	/export/home/lcerrone/Datasets/FOR_adrian_predictions/root_predictions/resunet_ds1x_dice_gcr/Beautiful_T00010_crop_x40-1630_y520-970_gt_predictions.h5	0.9722868389246965	0.6742077532624101	0.7936821737412186	0.7290828355976178
0.1	/export/home/lcerrone/Datasets/COS-RootPrimordia2/test/Beautiful_T00020_crop_x40-1630_y520-970_gt.h5	/export/home/lcerrone/Datasets/FOR_adrian_predictions/root_predictions/resunet_ds1x_dice_gcr/Beautiful_T00020_crop_x40-1630_y520-970_gt_predictions.h5	0.9425396389413432	0.47150863069212823	0.797733121778679	0.5926972559410394
0.2	/export/home/lcerrone/Datasets/COS-RootPrimordia2/test/Beautiful_T00020_crop_x40-1630_y520-970_gt.h5	/export/home/lcerrone/Datasets/FOR_adrian_predictions/root_predictions/resunet_ds1x_dice_gcr/Beautiful_T00020_crop_x40-1630_y520-970_gt_predictions.h5	0.9465627534927595	0.4938503280941039	0.7886810804322157	0.6073775780362406
0.3	/export/home/lcerrone/Datasets/COS-RootPrimordia2/test/Beautiful_T00020_crop_x40-1630_y520-970_gt.h5	/export/home/lcerrone/Datasets/FOR_adrian_predictions/root_predictions/resunet_ds1x_dice_gcr/Beautiful_T00020_crop_x40-1630_y520-970_gt_predictions.h5	0.9524686895800712	0.5320462786869316	0.7724260385336608	0.6300883413737116
0.4	/export/home/lcerrone/Datasets/COS-RootPrimordia2/test/Beautiful_T00020_crop_x40-1630_y520-970_gt.h5	/export/home/lcerrone/Datasets/FOR_adrian_predictions/root_predictions/resunet_ds1x_dice_gcr/Beautiful_T00020_crop_x40-1630_y520-970_gt_predictions.h5	0.9549253415595473	0.5504734432700906	0.7630270456130478	0.6395522935266886
0.5	/export/home/lcerrone/Datasets/COS-RootPrimordia2/test/Beautiful_T00020_crop_x40-1630_y520-970_gt.h5	/export/home/lcerrone/Datasets/FOR_adrian_predictions/root_predictions/resunet_ds1x_dice_gcr/Beautiful_T00020_crop_x40-1630_y520-970_gt_predictions.h5	0.9582711147872438	0.5791206247136631	0.7457306857723186	0.6519494183150195
0.6	/export/home/lcerrone/Datasets/COS-RootPrimordia2/test/Beautiful_T00020_crop_x40-1630_y520-970_gt.h5	/export/home/lcerrone/Datasets/FOR_adrian_predictions/root_predictions/resunet_ds1x_dice_gcr/Beautiful_T00020_crop_x40-1630_y520-970_gt_predictions.h5	0.9620744867719914	0.6200438811435268	0.7136653590856149	0.663568678596105
0.7	/export/home/lcerrone/Datasets/COS-RootPrimordia2/test/Beautiful_T00020_crop_x40-1630_y520-970_gt.h5	/export/home/lcerrone/Datasets/FOR_adrian_predictions/root_predictions/resunet_ds1x_dice_gcr/Beautiful_T00020_crop_x40-1630_y520-970_gt_predictions.h5	0.9629426714040226	0.6320318198300144	0.7010630032427366	0.664760102711495
0.8	/export/home/lcerrone/Datasets/COS-RootPrimordia2/test/Beautiful_T00020_crop_x40-1630_y520-970_gt.h5	/export/home/lcerrone/Datasets/FOR_adrian_predictions/root_predictions/resunet_ds1x_dice_gcr/Beautiful_T00020_crop_x40-1630_y520-970_gt_predictions.h5	0.9640362237793766	0.6507862104231474	0.6771107715195837	0.6636875586376291
0.9	/export/home/lcerrone/Datasets/COS-RootPrimordia2/test/Beautiful_T00020_crop_x40-1630_y520-970_gt.h5	/export/home/lcerrone/Datasets/FOR_adrian_predictions/root_predictions/resunet_ds1x_dice_gcr/Beautiful_T00020_crop_x40-1630_y520-970_gt_predictions.h5	0.9645934283925763	0.6623841938999755	0.6616394312217638	0.6620116030965383
0.1	/export/home/lcerrone/Datasets/COS-RootPrimordia2/test/Marvelous_T00006_crop_x420_y620_gt.h5	/export/home/lcerrone/Datasets/FOR_adrian_predictions/root_predictions/resunet_ds1x_dice_gcr/Marvelous_t00006_crop_x420_y620_gt_predictions.h5	0.9661248077381825	0.49898215789279204	0.7863466422942922	0.6105409672087735
0.2	/export/home/lcerrone/Datasets/COS-RootPrimordia2/test/Marvelous_T00006_crop_x420_y620_gt.h5	/export/home/lcerrone/Datasets/FOR_adrian_predictions/root_predictions/resunet_ds1x_dice_gcr/Marvelous_t00006_crop_x420_y620_gt_predictions.h5	0.9677368875194757	0.5148001627571421	0.7745123302011393	0.618498736066868
0.3	/export/home/lcerrone/Datasets/COS-RootPrimordia2/test/Marvelous_T00006_crop_x420_y620_gt.h5	/export/home/lcerrone/Datasets/FOR_adrian_predictions/root_predictions/resunet_ds1x_dice_gcr/Marvelous_t00006_crop_x420_y620_gt_predictions.h5	0.9696034016742374	0.5351803832898766	0.7591775683309685	0.6277968802921379
0.4	/export/home/lcerrone/Datasets/COS-RootPrimordia2/test/Marvelous_T00006_crop_x420_y620_gt.h5	/export/home/lcerrone/Datasets/FOR_adrian_predictions/root_predictions/resunet_ds1x_dice_gcr/Marvelous_t00006_crop_x420_y620_gt_predictions.h5	0.9707875972288348	0.5497075354495925	0.7458061886332225	0.6329153821459866
0.5	/export/home/lcerrone/Datasets/COS-RootPrimordia2/test/Marvelous_T00006_crop_x420_y620_gt.h5	/export/home/lcerrone/Datasets/FOR_adrian_predictions/root_predictions/resunet_ds1x_dice_gcr/Marvelous_t00006_crop_x420_y620_gt_predictions.h5	0.972353883514042	0.5712138160769307	0.7269731200129823	0.6397492973064508
0.6	/export/home/lcerrone/Datasets/COS-RootPrimordia2/test/Marvelous_T00006_crop_x420_y620_gt.h5	/export/home/lcerrone/Datasets/FOR_adrian_predictions/root_predictions/resunet_ds1x_dice_gcr/Marvelous_t00006_crop_x420_y620_gt_predictions.h5	0.9740257977680162	0.5990440381080642	0.6979039201209614	0.6447061809505258
0.7	/export/home/lcerrone/Datasets/COS-RootPrimordia2/test/Marvelous_T00006_crop_x420_y620_gt.h5	/export/home/lcerrone/Datasets/FOR_adrian_predictions/root_predictions/resunet_ds1x_dice_gcr/Marvelous_t00006_crop_x420_y620_gt_predictions.h5	0.9746436880732297	0.6116569956901152	0.6822222834750231	0.6450154029399592
0.8	/export/home/lcerrone/Datasets/COS-RootPrimordia2/test/Marvelous_T00006_crop_x420_y620_gt.h5	/export/home/lcerrone/Datasets/FOR_adrian_predictions/root_predictions/resunet_ds1x_dice_gcr/Marvelous_t00006_crop_x420_y620_gt_predictions.h5	0.9753012534322665	0.6276670041516982	0.6601568651387968	0.6435020994604319
0.9	/export/home/lcerrone/Datasets/COS-RootPrimordia2/test/Marvelous_T00006_crop_x420_y620_gt.h5	/export/home/lcerrone/Datasets/FOR_adrian_predictions/root_predictions/resunet_ds1x_dice_gcr/Marvelous_t00006_crop_x420_y620_gt_predictions.h5	0.9757524985302763	0.6406716535411585	0.6419720991192824	0.6413212170829828
0.1	/export/home/lcerrone/Datasets/COS-RootPrimordia2/test/Marvelous_T00045.h5	/export/home/lcerrone/Datasets/FOR_adrian_predictions/root_predictions/resunet_ds1x_dice_gcr/Marvelous_t00045_gt_predictions.h5	0.9428883333333333	0.522162598186294	0.6553159434668577	0.5812105504583418
0.2	/export/home/lcerrone/Datasets/COS-RootPrimordia2/test/Marvelous_T00045.h5	/export/home/lcerrone/Datasets/FOR_adrian_predictions/root_predictions/resunet_ds1x_dice_gcr/Marvelous_t00045_gt_predictions.h5	0.9453321	0.540666802556175	0.6384096494008167	0.585486892371825
0.3	/export/home/lcerrone/Datasets/COS-RootPrimordia2/test/Marvelous_T00045.h5	/export/home/lcerrone/Datasets/FOR_adrian_predictions/root_predictions/resunet_ds1x_dice_gcr/Marvelous_t00045_gt_predictions.h5	0.9474260444444444	0.5597043732337456	0.612450519720917	0.5848906767142358
0.4	/export/home/lcerrone/Datasets/COS-RootPrimordia2/test/Marvelous_T00045.h5	/export/home/lcerrone/Datasets/FOR_adrian_predictions/root_predictions/resunet_ds1x_dice_gcr/Marvelous_t00045_gt_predictions.h5	0.9482228888888888	0.5683143459035651	0.5983018009948877	0.5829226649902209
0.5	/export/home/lcerrone/Datasets/COS-RootPrimordia2/test/Marvelous_T00045.h5	/export/home/lcerrone/Datasets/FOR_adrian_predictions/root_predictions/resunet_ds1x_dice_gcr/Marvelous_t00045_gt_predictions.h5	0.9492332	0.581041594364382	0.5755239236977121	0.5782695973514402
0.6	/export/home/lcerrone/Datasets/COS-RootPrimordia2/test/Marvelous_T00045.h5	/export/home/lcerrone/Datasets/FOR_adrian_predictions/root_predictions/resunet_ds1x_dice_gcr/Marvelous_t00045_gt_predictions.h5	0.9500403555555555	0.5950647263005877	0.5442410880379215	0.5685193036302636
0.7	/export/home/lcerrone/Datasets/COS-RootPrimordia2/test/Marvelous_T00045.h5	/export/home/lcerrone/Datasets/FOR_adrian_predictions/root_predictions/resunet_ds1x_dice_gcr/Marvelous_t00045_gt_predictions.h5	0.9503985222222222	0.6021873086647861	0.5298175120456748	0.5636890865217664
0.8	/export/home/lcerrone/Datasets/COS-RootPrimordia2/test/Marvelous_T00045.h5	/export/home/lcerrone/Datasets/FOR_adrian_predictions/root_predictions/resunet_ds1x_dice_gcr/Marvelous_t00045_gt_predictions.h5	0.9507404888888888	0.6141195095751413	0.4990357029667498	0.5506286234183053
0.9	/export/home/lcerrone/Datasets/COS-RootPrimordia2/test/Marvelous_T00045.h5	/export/home/lcerrone/Datasets/FOR_adrian_predictions/root_predictions/resunet_ds1x_dice_gcr/Marvelous_t00045_gt_predictions.h5	0.9508478111111112	0.6213205445715458	0.47946369762026153	0.5412516536656595
