# Supplementary material for: Accurate and versatile 3D segmentation of plant tissues at cellular resolution
Source: eLife. 2020 Jul 29;9:e57613. doi: 10.7554/eLife.57613 (PMC7447435; doi:10.7554/eLife.57613)
Supplement: Figure 2—source data 1. — The archive contains: 'pmaps_root' - directory containing precision/recall values computed on the test set from the Lateral Root dataset. 'pmaps_ovules' - directory with precision/recall values computed on the test set from the Ovules dataset. 'fig2_precision_recall.ipynb' - Jupyter notebook to generate the plots. [file elife-57613-fig2-data1.zip › fig2_figsupp4_1_tablesupp5_1_boundary_prediction/pmaps_root/pmaps_root_resunet_ds1x_bce_gcr_16_03_20_213906.csv]

threshold	gt	pmap	accuracy	precision	recall	f1 score
0.1	/export/home/lcerrone/Datasets/FOR_adrian_predictions/root_predictions/GroundTruth/clean_gt/Beautiful_T00010_crop_x40-1630_y520-970_gt.h5	/export/home/lcerrone/Datasets/FOR_adrian_predictions/root_predictions/resunet_ds1x_bce_gcr/Beautiful_T00010_crop_x40-1630_y520-970_gt_predictions.h5	0.9358159089845031	0.4208772979059092	0.9736567169577401	0.5877088744388634
0.2	/export/home/lcerrone/Datasets/FOR_adrian_predictions/root_predictions/GroundTruth/clean_gt/Beautiful_T00010_crop_x40-1630_y520-970_gt.h5	/export/home/lcerrone/Datasets/FOR_adrian_predictions/root_predictions/resunet_ds1x_bce_gcr/Beautiful_T00010_crop_x40-1630_y520-970_gt_predictions.h5	0.9568438770715094	0.522659801375344	0.9395909967074771	0.6716856566015381
0.3	/export/home/lcerrone/Datasets/FOR_adrian_predictions/root_predictions/GroundTruth/clean_gt/Beautiful_T00010_crop_x40-1630_y520-970_gt.h5	/export/home/lcerrone/Datasets/FOR_adrian_predictions/root_predictions/resunet_ds1x_bce_gcr/Beautiful_T00010_crop_x40-1630_y520-970_gt_predictions.h5	0.9672299299627358	0.6018340272703921	0.8939589298998071	0.7193708198944445
0.4	/export/home/lcerrone/Datasets/FOR_adrian_predictions/root_predictions/GroundTruth/clean_gt/Beautiful_T00010_crop_x40-1630_y520-970_gt.h5	/export/home/lcerrone/Datasets/FOR_adrian_predictions/root_predictions/resunet_ds1x_bce_gcr/Beautiful_T00010_crop_x40-1630_y520-970_gt_predictions.h5	0.9728418378582712	0.6689895429183756	0.835239073652982	0.7429272385261382
0.5	/export/home/lcerrone/Datasets/FOR_adrian_predictions/root_predictions/GroundTruth/clean_gt/Beautiful_T00010_crop_x40-1630_y520-970_gt.h5	/export/home/lcerrone/Datasets/FOR_adrian_predictions/root_predictions/resunet_ds1x_bce_gcr/Beautiful_T00010_crop_x40-1630_y520-970_gt_predictions.h5	0.975613954044873	0.7285618646226508	0.7665696068976015	0.7470826382866409
0.6	/export/home/lcerrone/Datasets/FOR_adrian_predictions/root_predictions/GroundTruth/clean_gt/Beautiful_T00010_crop_x40-1630_y520-970_gt.h5	/export/home/lcerrone/Datasets/FOR_adrian_predictions/root_predictions/resunet_ds1x_bce_gcr/Beautiful_T00010_crop_x40-1630_y520-970_gt_predictions.h5	0.9762606343409752	0.7817215839618212	0.6863956492579607	0.7309638249878229
0.7	/export/home/lcerrone/Datasets/FOR_adrian_predictions/root_predictions/GroundTruth/clean_gt/Beautiful_T00010_crop_x40-1630_y520-970_gt.h5	/export/home/lcerrone/Datasets/FOR_adrian_predictions/root_predictions/resunet_ds1x_bce_gcr/Beautiful_T00010_crop_x40-1630_y520-970_gt_predictions.h5	0.9751623272694484	0.8310125137442185	0.5916769722548518	0.691213329228742
0.8	/export/home/lcerrone/Datasets/FOR_adrian_predictions/root_predictions/GroundTruth/clean_gt/Beautiful_T00010_crop_x40-1630_y520-970_gt.h5	/export/home/lcerrone/Datasets/FOR_adrian_predictions/root_predictions/resunet_ds1x_bce_gcr/Beautiful_T00010_crop_x40-1630_y520-970_gt_predictions.h5	0.9720210371896312	0.8780412493173909	0.46974718744911487	0.6120506691995111
0.9	/export/home/lcerrone/Datasets/FOR_adrian_predictions/root_predictions/GroundTruth/clean_gt/Beautiful_T00010_crop_x40-1630_y520-970_gt.h5	/export/home/lcerrone/Datasets/FOR_adrian_predictions/root_predictions/resunet_ds1x_bce_gcr/Beautiful_T00010_crop_x40-1630_y520-970_gt_predictions.h5	0.9657529222653994	0.9248325662927358	0.2950728929986907	0.4474002781066476
0.1	/export/home/lcerrone/Datasets/FOR_adrian_predictions/root_predictions/GroundTruth/clean_gt/Beautiful_T00020_crop_x40-1630_y520-970_gt.h5	/export/home/lcerrone/Datasets/FOR_adrian_predictions/root_predictions/resunet_ds1x_bce_gcr/Beautiful_T00020_crop_x40-1630_y520-970_gt_predictions.h5	0.9278866225183937	0.41148147955433817	0.8739327003943125	0.5595194548165562
0.2	/export/home/lcerrone/Datasets/FOR_adrian_predictions/root_predictions/GroundTruth/clean_gt/Beautiful_T00020_crop_x40-1630_y520-970_gt.h5	/export/home/lcerrone/Datasets/FOR_adrian_predictions/root_predictions/resunet_ds1x_bce_gcr/Beautiful_T00020_crop_x40-1630_y520-970_gt_predictions.h5	0.9503830564962641	0.5166977854929431	0.8239409688664067	0.635112885713385
0.3	/export/home/lcerrone/Datasets/FOR_adrian_predictions/root_predictions/GroundTruth/clean_gt/Beautiful_T00020_crop_x40-1630_y520-970_gt.h5	/export/home/lcerrone/Datasets/FOR_adrian_predictions/root_predictions/resunet_ds1x_bce_gcr/Beautiful_T00020_crop_x40-1630_y520-970_gt_predictions.h5	0.9608274627921615	0.5987224495955731	0.7658035846456954	0.6720337855086629
0.4	/export/home/lcerrone/Datasets/FOR_adrian_predictions/root_predictions/GroundTruth/clean_gt/Beautiful_T00020_crop_x40-1630_y520-970_gt.h5	/export/home/lcerrone/Datasets/FOR_adrian_predictions/root_predictions/resunet_ds1x_bce_gcr/Beautiful_T00020_crop_x40-1630_y520-970_gt_predictions.h5	0.9660952430495948	0.6689033463262857	0.6991060322524013	0.6836712843246424
0.5	/export/home/lcerrone/Datasets/FOR_adrian_predictions/root_predictions/GroundTruth/clean_gt/Beautiful_T00020_crop_x40-1630_y520-970_gt.h5	/export/home/lcerrone/Datasets/FOR_adrian_predictions/root_predictions/resunet_ds1x_bce_gcr/Beautiful_T00020_crop_x40-1630_y520-970_gt_predictions.h5	0.9681596898176326	0.7290787795962812	0.6245188553258257	0.6727604025431401
0.6	/export/home/lcerrone/Datasets/FOR_adrian_predictions/root_predictions/GroundTruth/clean_gt/Beautiful_T00020_crop_x40-1630_y520-970_gt.h5	/export/home/lcerrone/Datasets/FOR_adrian_predictions/root_predictions/resunet_ds1x_bce_gcr/Beautiful_T00020_crop_x40-1630_y520-970_gt_predictions.h5	0.9681652040166951	0.782090425220799	0.5441780261929579	0.6417952918165162
0.7	/export/home/lcerrone/Datasets/FOR_adrian_predictions/root_predictions/GroundTruth/clean_gt/Beautiful_T00020_crop_x40-1630_y520-970_gt.h5	/export/home/lcerrone/Datasets/FOR_adrian_predictions/root_predictions/resunet_ds1x_bce_gcr/Beautiful_T00020_crop_x40-1630_y520-970_gt_predictions.h5	0.9666178330584904	0.8320829649904128	0.4548140738593264	0.5881481294486446
0.8	/export/home/lcerrone/Datasets/FOR_adrian_predictions/root_predictions/GroundTruth/clean_gt/Beautiful_T00020_crop_x40-1630_y520-970_gt.h5	/export/home/lcerrone/Datasets/FOR_adrian_predictions/root_predictions/resunet_ds1x_bce_gcr/Beautiful_T00020_crop_x40-1630_y520-970_gt_predictions.h5	0.9634588455209271	0.8838740197173309	0.3485472999286178	0.4999457541647085
0.9	/export/home/lcerrone/Datasets/FOR_adrian_predictions/root_predictions/GroundTruth/clean_gt/Beautiful_T00020_crop_x40-1630_y520-970_gt.h5	/export/home/lcerrone/Datasets/FOR_adrian_predictions/root_predictions/resunet_ds1x_bce_gcr/Beautiful_T00020_crop_x40-1630_y520-970_gt_predictions.h5	0.9578730312315218	0.9419387039825923	0.2090568853013036	0.34217120105883714
0.1	/export/home/lcerrone/Datasets/FOR_adrian_predictions/root_predictions/GroundTruth/clean_gt/Marvelous_t00006_crop_x420_y620_gt.h5	/export/home/lcerrone/Datasets/FOR_adrian_predictions/root_predictions/resunet_ds1x_bce_gcr/Marvelous_t00006_crop_x420_y620_gt_predictions.h5	0.9505220039345676	0.397583004830106	0.9031136777512642	0.5521081963412374
0.2	/export/home/lcerrone/Datasets/FOR_adrian_predictions/root_predictions/GroundTruth/clean_gt/Marvelous_t00006_crop_x420_y620_gt.h5	/export/home/lcerrone/Datasets/FOR_adrian_predictions/root_predictions/resunet_ds1x_bce_gcr/Marvelous_t00006_crop_x420_y620_gt_predictions.h5	0.9658113348883958	0.49625178343956955	0.8269159898704289	0.6202668217974449
0.3	/export/home/lcerrone/Datasets/FOR_adrian_predictions/root_predictions/GroundTruth/clean_gt/Marvelous_t00006_crop_x420_y620_gt.h5	/export/home/lcerrone/Datasets/FOR_adrian_predictions/root_predictions/resunet_ds1x_bce_gcr/Marvelous_t00006_crop_x420_y620_gt_predictions.h5	0.9729497778696043	0.5758183689400481	0.7553403677330788	0.6534740697111003
0.4	/export/home/lcerrone/Datasets/FOR_adrian_predictions/root_predictions/GroundTruth/clean_gt/Marvelous_t00006_crop_x420_y620_gt.h5	/export/home/lcerrone/Datasets/FOR_adrian_predictions/root_predictions/resunet_ds1x_bce_gcr/Marvelous_t00006_crop_x420_y620_gt_predictions.h5	0.9765964168685354	0.6448069758211069	0.683308576445577	0.6634997022337794
0.5	/export/home/lcerrone/Datasets/FOR_adrian_predictions/root_predictions/GroundTruth/clean_gt/Marvelous_t00006_crop_x420_y620_gt.h5	/export/home/lcerrone/Datasets/FOR_adrian_predictions/root_predictions/resunet_ds1x_bce_gcr/Marvelous_t00006_crop_x420_y620_gt_predictions.h5	0.978264930047141	0.7059788155554906	0.610630995071703	0.654852399188537
0.6	/export/home/lcerrone/Datasets/FOR_adrian_predictions/root_predictions/GroundTruth/clean_gt/Marvelous_t00006_crop_x420_y620_gt.h5	/export/home/lcerrone/Datasets/FOR_adrian_predictions/root_predictions/resunet_ds1x_bce_gcr/Marvelous_t00006_crop_x420_y620_gt_predictions.h5	0.9786698002473327	0.7617726317496712	0.5359007633683683	0.6291791700494033
0.7	/export/home/lcerrone/Datasets/FOR_adrian_predictions/root_predictions/GroundTruth/clean_gt/Marvelous_t00006_crop_x420_y620_gt.h5	/export/home/lcerrone/Datasets/FOR_adrian_predictions/root_predictions/resunet_ds1x_bce_gcr/Marvelous_t00006_crop_x420_y620_gt_predictions.h5	0.9781621591813066	0.8160303518770017	0.4561017556489636	0.5851481523845514
0.8	/export/home/lcerrone/Datasets/FOR_adrian_predictions/root_predictions/GroundTruth/clean_gt/Marvelous_t00006_crop_x420_y620_gt.h5	/export/home/lcerrone/Datasets/FOR_adrian_predictions/root_predictions/resunet_ds1x_bce_gcr/Marvelous_t00006_crop_x420_y620_gt_predictions.h5	0.9766573891918167	0.8695589173256383	0.3631948127515424	0.5123801785369512
0.9	/export/home/lcerrone/Datasets/FOR_adrian_predictions/root_predictions/GroundTruth/clean_gt/Marvelous_t00006_crop_x420_y620_gt.h5	/export/home/lcerrone/Datasets/FOR_adrian_predictions/root_predictions/resunet_ds1x_bce_gcr/Marvelous_t00006_crop_x420_y620_gt_predictions.h5	0.9736924125327256	0.9257639072857115	0.24016378342096711	0.38138722375408174
0.1	/export/home/lcerrone/Datasets/FOR_adrian_predictions/root_predictions/GroundTruth/clean_gt/Marvelous_t00045_gt.h5	/export/home/lcerrone/Datasets/FOR_adrian_predictions/root_predictions/resunet_ds1x_bce_gcr/Marvelous_t00045_gt_predictions.h5	0.9294406111111111	0.45084603617088714	0.7646655918571698	0.567245007181639
0.2	/export/home/lcerrone/Datasets/FOR_adrian_predictions/root_predictions/GroundTruth/clean_gt/Marvelous_t00045_gt.h5	/export/home/lcerrone/Datasets/FOR_adrian_predictions/root_predictions/resunet_ds1x_bce_gcr/Marvelous_t00045_gt_predictions.h5	0.9436919666666667	0.5280820041055956	0.6479899684446956	0.5819232991915615
0.3	/export/home/lcerrone/Datasets/FOR_adrian_predictions/root_predictions/GroundTruth/clean_gt/Marvelous_t00045_gt.h5	/export/home/lcerrone/Datasets/FOR_adrian_predictions/root_predictions/resunet_ds1x_bce_gcr/Marvelous_t00045_gt_predictions.h5	0.9489867555555556	0.5830022695114537	0.5495135338725754	0.5657627671378919
0.4	/export/home/lcerrone/Datasets/FOR_adrian_predictions/root_predictions/GroundTruth/clean_gt/Marvelous_t00045_gt.h5	/export/home/lcerrone/Datasets/FOR_adrian_predictions/root_predictions/resunet_ds1x_bce_gcr/Marvelous_t00045_gt_predictions.h5	0.9511607111111111	0.6313185737045618	0.4625243324927772	0.5338978755333541
0.5	/export/home/lcerrone/Datasets/FOR_adrian_predictions/root_predictions/GroundTruth/clean_gt/Marvelous_t00045_gt.h5	/export/home/lcerrone/Datasets/FOR_adrian_predictions/root_predictions/resunet_ds1x_bce_gcr/Marvelous_t00045_gt_predictions.h5	0.9517345111111111	0.6788883806410759	0.3831177743175649	0.4898167570627574
0.6	/export/home/lcerrone/Datasets/FOR_adrian_predictions/root_predictions/GroundTruth/clean_gt/Marvelous_t00045_gt.h5	/export/home/lcerrone/Datasets/FOR_adrian_predictions/root_predictions/resunet_ds1x_bce_gcr/Marvelous_t00045_gt_predictions.h5	0.9512716444444445	0.7298558478099328	0.3083999577425326	0.4335877756117192
0.7	/export/home/lcerrone/Datasets/FOR_adrian_predictions/root_predictions/GroundTruth/clean_gt/Marvelous_t00045_gt.h5	/export/home/lcerrone/Datasets/FOR_adrian_predictions/root_predictions/resunet_ds1x_bce_gcr/Marvelous_t00045_gt_predictions.h5	0.9499372777777778	0.7881300904991287	0.23549296550963883	0.3626317151211767
0.8	/export/home/lcerrone/Datasets/FOR_adrian_predictions/root_predictions/GroundTruth/clean_gt/Marvelous_t00045_gt.h5	/export/home/lcerrone/Datasets/FOR_adrian_predictions/root_predictions/resunet_ds1x_bce_gcr/Marvelous_t00045_gt_predictions.h5	0.9475369666666666	0.8536286122830865	0.15991677116203443	0.2693703383736655
0.9	/export/home/lcerrone/Datasets/FOR_adrian_predictions/root_predictions/GroundTruth/clean_gt/Marvelous_t00045_gt.h5	/export/home/lcerrone/Datasets/FOR_adrian_predictions/root_predictions/resunet_ds1x_bce_gcr/Marvelous_t00045_gt_predictions.h5	0.9437723888888889	0.9229593213889049	0.0766442059041031	0.1415350833369099
