# Supplementary material for: Accurate and versatile 3D segmentation of plant tissues at cellular resolution
Source: eLife. 2020 Jul 29;9:e57613. doi: 10.7554/eLife.57613 (PMC7447435; doi:10.7554/eLife.57613)
Supplement: Figure 2—source data 1. — The archive contains: 'pmaps_root' - directory containing precision/recall values computed on the test set from the Lateral Root dataset. 'pmaps_ovules' - directory with precision/recall values computed on the test set from the Ovules dataset. 'fig2_precision_recall.ipynb' - Jupyter notebook to generate the plots. [file elife-57613-fig2-data1.zip › fig2_figsupp4_1_tablesupp5_1_boundary_prediction/pmaps_root/pmaps_root_unet_ds1x_bce_cgr_16_03_20_213939.csv]

threshold	gt	pmap	accuracy	precision	recall	f1 score
0.1	/export/home/lcerrone/Datasets/COS-RootPrimordia2/test/Beautiful_T00010_crop_x40-1630_y520-970_gt.h5	/export/home/lcerrone/Datasets/FOR_adrian_predictions/root_predictions/unet_ds1x_bce_cgr/Beautiful_T00010_crop_x40-1630_y520-970_gt_predictions.h5	0.9444739159310066	0.457407590321461	0.9762392282183514	0.6229417555035555
0.2	/export/home/lcerrone/Datasets/COS-RootPrimordia2/test/Beautiful_T00010_crop_x40-1630_y520-970_gt.h5	/export/home/lcerrone/Datasets/FOR_adrian_predictions/root_predictions/unet_ds1x_bce_cgr/Beautiful_T00010_crop_x40-1630_y520-970_gt_predictions.h5	0.9646734779163264	0.5758549032303518	0.9417886446270524	0.7147048588330471
0.3	/export/home/lcerrone/Datasets/COS-RootPrimordia2/test/Beautiful_T00010_crop_x40-1630_y520-970_gt.h5	/export/home/lcerrone/Datasets/FOR_adrian_predictions/root_predictions/unet_ds1x_bce_cgr/Beautiful_T00010_crop_x40-1630_y520-970_gt_predictions.h5	0.9732986667082832	0.6583474828391891	0.8974057228750694	0.7595096658907949
0.4	/export/home/lcerrone/Datasets/COS-RootPrimordia2/test/Beautiful_T00010_crop_x40-1630_y520-970_gt.h5	/export/home/lcerrone/Datasets/FOR_adrian_predictions/root_predictions/unet_ds1x_bce_cgr/Beautiful_T00010_crop_x40-1630_y520-970_gt_predictions.h5	0.977673205674423	0.725349578369675	0.844606296021765	0.780448458075594
0.5	/export/home/lcerrone/Datasets/COS-RootPrimordia2/test/Beautiful_T00010_crop_x40-1630_y520-970_gt.h5	/export/home/lcerrone/Datasets/FOR_adrian_predictions/root_predictions/unet_ds1x_bce_cgr/Beautiful_T00010_crop_x40-1630_y520-970_gt_predictions.h5	0.979610173870673	0.7813900582593187	0.7858967736582818	0.7836369364544512
0.6	/export/home/lcerrone/Datasets/COS-RootPrimordia2/test/Beautiful_T00010_crop_x40-1630_y520-970_gt.h5	/export/home/lcerrone/Datasets/FOR_adrian_predictions/root_predictions/unet_ds1x_bce_cgr/Beautiful_T00010_crop_x40-1630_y520-970_gt_predictions.h5	0.9799068239080412	0.8299985776710355	0.7197625775539491	0.7709599813061376
0.7	/export/home/lcerrone/Datasets/COS-RootPrimordia2/test/Beautiful_T00010_crop_x40-1630_y520-970_gt.h5	/export/home/lcerrone/Datasets/FOR_adrian_predictions/root_predictions/unet_ds1x_bce_cgr/Beautiful_T00010_crop_x40-1630_y520-970_gt_predictions.h5	0.9787993091644948	0.8727464433887768	0.6424407717166928	0.7400905881649169
0.8	/export/home/lcerrone/Datasets/COS-RootPrimordia2/test/Beautiful_T00010_crop_x40-1630_y520-970_gt.h5	/export/home/lcerrone/Datasets/FOR_adrian_predictions/root_predictions/unet_ds1x_bce_cgr/Beautiful_T00010_crop_x40-1630_y520-970_gt_predictions.h5	0.9762614736090086	0.911530323564903	0.547933053560665	0.6844400502707324
0.9	/export/home/lcerrone/Datasets/COS-RootPrimordia2/test/Beautiful_T00010_crop_x40-1630_y520-970_gt.h5	/export/home/lcerrone/Datasets/FOR_adrian_predictions/root_predictions/unet_ds1x_bce_cgr/Beautiful_T00010_crop_x40-1630_y520-970_gt_predictions.h5	0.9712345875535163	0.9492029842088126	0.40968577170414444	0.5723425930155733
0.1	/export/home/lcerrone/Datasets/COS-RootPrimordia2/test/Beautiful_T00020_crop_x40-1630_y520-970_gt.h5	/export/home/lcerrone/Datasets/FOR_adrian_predictions/root_predictions/unet_ds1x_bce_cgr/Beautiful_T00020_crop_x40-1630_y520-970_gt_predictions.h5	0.9343757354432948	0.4375920625274832	0.8841319384772737	0.585431025252752
0.2	/export/home/lcerrone/Datasets/COS-RootPrimordia2/test/Beautiful_T00020_crop_x40-1630_y520-970_gt.h5	/export/home/lcerrone/Datasets/FOR_adrian_predictions/root_predictions/unet_ds1x_bce_cgr/Beautiful_T00020_crop_x40-1630_y520-970_gt_predictions.h5	0.9579561846597756	0.5670485277706356	0.8362446803350455	0.6758264233034074
0.3	/export/home/lcerrone/Datasets/COS-RootPrimordia2/test/Beautiful_T00020_crop_x40-1630_y520-970_gt.h5	/export/home/lcerrone/Datasets/FOR_adrian_predictions/root_predictions/unet_ds1x_bce_cgr/Beautiful_T00020_crop_x40-1630_y520-970_gt_predictions.h5	0.9668714237904743	0.654211451090222	0.7803075236346284	0.711717483460325
0.4	/export/home/lcerrone/Datasets/COS-RootPrimordia2/test/Beautiful_T00020_crop_x40-1630_y520-970_gt.h5	/export/home/lcerrone/Datasets/FOR_adrian_predictions/root_predictions/unet_ds1x_bce_cgr/Beautiful_T00020_crop_x40-1630_y520-970_gt_predictions.h5	0.9708485589386381	0.7223876944137964	0.7207354155765838	0.7215606091211558
0.5	/export/home/lcerrone/Datasets/COS-RootPrimordia2/test/Beautiful_T00020_crop_x40-1630_y520-970_gt.h5	/export/home/lcerrone/Datasets/FOR_adrian_predictions/root_predictions/unet_ds1x_bce_cgr/Beautiful_T00020_crop_x40-1630_y520-970_gt_predictions.h5	0.9723038184961496	0.7790114641229682	0.6582600448039353	0.71356332897634
0.6	/export/home/lcerrone/Datasets/COS-RootPrimordia2/test/Beautiful_T00020_crop_x40-1630_y520-970_gt.h5	/export/home/lcerrone/Datasets/FOR_adrian_predictions/root_predictions/unet_ds1x_bce_cgr/Beautiful_T00020_crop_x40-1630_y520-970_gt_predictions.h5	0.972156873761256	0.8280854217472967	0.5915258318781065	0.6900958508384102
0.7	/export/home/lcerrone/Datasets/COS-RootPrimordia2/test/Beautiful_T00020_crop_x40-1630_y520-970_gt.h5	/export/home/lcerrone/Datasets/FOR_adrian_predictions/root_predictions/unet_ds1x_bce_cgr/Beautiful_T00020_crop_x40-1630_y520-970_gt_predictions.h5	0.9707065769829007	0.8718120081273592	0.5170781502630526	0.6491441210326374
0.8	/export/home/lcerrone/Datasets/COS-RootPrimordia2/test/Beautiful_T00020_crop_x40-1630_y520-970_gt.h5	/export/home/lcerrone/Datasets/FOR_adrian_predictions/root_predictions/unet_ds1x_bce_cgr/Beautiful_T00020_crop_x40-1630_y520-970_gt_predictions.h5	0.9679673448437903	0.913984743956681	0.4291706269195908	0.5840804631603026
0.9	/export/home/lcerrone/Datasets/COS-RootPrimordia2/test/Beautiful_T00020_crop_x40-1630_y520-970_gt.h5	/export/home/lcerrone/Datasets/FOR_adrian_predictions/root_predictions/unet_ds1x_bce_cgr/Beautiful_T00020_crop_x40-1630_y520-970_gt_predictions.h5	0.9631907652771925	0.9569375122544413	0.3116638263577185	0.47019153705250016
0.1	/export/home/lcerrone/Datasets/COS-RootPrimordia2/test/Marvelous_T00006_crop_x420_y620_gt.h5	/export/home/lcerrone/Datasets/FOR_adrian_predictions/root_predictions/unet_ds1x_bce_cgr/Marvelous_t00006_crop_x420_y620_gt_predictions.h5	0.9511281589078231	0.40257946229825126	0.9242731129705524	0.5608661878069376
0.2	/export/home/lcerrone/Datasets/COS-RootPrimordia2/test/Marvelous_T00006_crop_x420_y620_gt.h5	/export/home/lcerrone/Datasets/FOR_adrian_predictions/root_predictions/unet_ds1x_bce_cgr/Marvelous_t00006_crop_x420_y620_gt_predictions.h5	0.9696875826563621	0.5318548531095016	0.8540348874441603	0.6554960128798443
0.3	/export/home/lcerrone/Datasets/COS-RootPrimordia2/test/Marvelous_T00006_crop_x420_y620_gt.h5	/export/home/lcerrone/Datasets/FOR_adrian_predictions/root_predictions/unet_ds1x_bce_cgr/Marvelous_t00006_crop_x420_y620_gt_predictions.h5	0.9773992602972984	0.6326941083171606	0.7883588707016514	0.7020005870251259
0.4	/export/home/lcerrone/Datasets/COS-RootPrimordia2/test/Marvelous_T00006_crop_x420_y620_gt.h5	/export/home/lcerrone/Datasets/FOR_adrian_predictions/root_predictions/unet_ds1x_bce_cgr/Marvelous_t00006_crop_x420_y620_gt_predictions.h5	0.9809384173296642	0.7146966153549325	0.7248517450262008	0.7197383610887294
0.5	/export/home/lcerrone/Datasets/COS-RootPrimordia2/test/Marvelous_T00006_crop_x420_y620_gt.h5	/export/home/lcerrone/Datasets/FOR_adrian_predictions/root_predictions/unet_ds1x_bce_cgr/Marvelous_t00006_crop_x420_y620_gt_predictions.h5	0.9822804647021776	0.7805204940815115	0.6611527075926189	0.715894888514636
0.6	/export/home/lcerrone/Datasets/COS-RootPrimordia2/test/Marvelous_T00006_crop_x420_y620_gt.h5	/export/home/lcerrone/Datasets/FOR_adrian_predictions/root_predictions/unet_ds1x_bce_cgr/Marvelous_t00006_crop_x420_y620_gt_predictions.h5	0.9823830808602549	0.8357647231180999	0.5952498994809515	0.6952952954767438
0.7	/export/home/lcerrone/Datasets/COS-RootPrimordia2/test/Marvelous_T00006_crop_x420_y620_gt.h5	/export/home/lcerrone/Datasets/FOR_adrian_predictions/root_predictions/unet_ds1x_bce_cgr/Marvelous_t00006_crop_x420_y620_gt_predictions.h5	0.9816492420817077	0.8840778538710592	0.5254425701662124	0.6591350247121428
0.8	/export/home/lcerrone/Datasets/COS-RootPrimordia2/test/Marvelous_T00006_crop_x420_y620_gt.h5	/export/home/lcerrone/Datasets/FOR_adrian_predictions/root_predictions/unet_ds1x_bce_cgr/Marvelous_t00006_crop_x420_y620_gt_predictions.h5	0.980076597806743	0.9261982125605053	0.4454678342370133	0.6015917836368618
0.9	/export/home/lcerrone/Datasets/COS-RootPrimordia2/test/Marvelous_T00006_crop_x420_y620_gt.h5	/export/home/lcerrone/Datasets/FOR_adrian_predictions/root_predictions/unet_ds1x_bce_cgr/Marvelous_t00006_crop_x420_y620_gt_predictions.h5	0.9771850898652445	0.9629589234601572	0.33731547152393826	0.4996190720638161
0.1	/export/home/lcerrone/Datasets/COS-RootPrimordia2/test/Marvelous_T00045.h5	/export/home/lcerrone/Datasets/FOR_adrian_predictions/root_predictions/unet_ds1x_bce_cgr/Marvelous_t00045_gt_predictions.h5	0.9103501888888889	0.39284994884204105	0.884337637164524	0.5440265773416136
0.2	/export/home/lcerrone/Datasets/COS-RootPrimordia2/test/Marvelous_T00045.h5	/export/home/lcerrone/Datasets/FOR_adrian_predictions/root_predictions/unet_ds1x_bce_cgr/Marvelous_t00045_gt_predictions.h5	0.9440618222222222	0.5253060133391813	0.7787683785534166	0.627405483607113
0.3	/export/home/lcerrone/Datasets/COS-RootPrimordia2/test/Marvelous_T00045.h5	/export/home/lcerrone/Datasets/FOR_adrian_predictions/root_predictions/unet_ds1x_bce_cgr/Marvelous_t00045_gt_predictions.h5	0.9541685888888889	0.6084279405570473	0.6794043534377827	0.6419602823988538
0.4	/export/home/lcerrone/Datasets/COS-RootPrimordia2/test/Marvelous_T00045.h5	/export/home/lcerrone/Datasets/FOR_adrian_predictions/root_predictions/unet_ds1x_bce_cgr/Marvelous_t00045_gt_predictions.h5	0.9577958111111111	0.6722700643092071	0.589521617909817	0.6281825147030997
0.5	/export/home/lcerrone/Datasets/COS-RootPrimordia2/test/Marvelous_T00045.h5	/export/home/lcerrone/Datasets/FOR_adrian_predictions/root_predictions/unet_ds1x_bce_cgr/Marvelous_t00045_gt_predictions.h5	0.9585812888888889	0.7263572465713326	0.5055933269947133	0.5961949850271834
0.6	/export/home/lcerrone/Datasets/COS-RootPrimordia2/test/Marvelous_T00045.h5	/export/home/lcerrone/Datasets/FOR_adrian_predictions/root_predictions/unet_ds1x_bce_cgr/Marvelous_t00045_gt_predictions.h5	0.9577571222222222	0.7752609581628224	0.42456922645868644	0.5486642185362954
0.7	/export/home/lcerrone/Datasets/COS-RootPrimordia2/test/Marvelous_T00045.h5	/export/home/lcerrone/Datasets/FOR_adrian_predictions/root_predictions/unet_ds1x_bce_cgr/Marvelous_t00045_gt_predictions.h5	0.9556258222222223	0.8208195576643196	0.3406006990854933	0.4814307543522318
0.8	/export/home/lcerrone/Datasets/COS-RootPrimordia2/test/Marvelous_T00045.h5	/export/home/lcerrone/Datasets/FOR_adrian_predictions/root_predictions/unet_ds1x_bce_cgr/Marvelous_t00045_gt_predictions.h5	0.9521613444444444	0.8659320223417672	0.24724164381548186	0.3846559852162362
0.9	/export/home/lcerrone/Datasets/COS-RootPrimordia2/test/Marvelous_T00045.h5	/export/home/lcerrone/Datasets/FOR_adrian_predictions/root_predictions/unet_ds1x_bce_cgr/Marvelous_t00045_gt_predictions.h5	0.9468371	0.9137054497454271	0.13353488308001818	0.23301537684696488
