# Supplementary material for: Accurate and versatile 3D segmentation of plant tissues at cellular resolution
Source: eLife. 2020 Jul 29;9:e57613. doi: 10.7554/eLife.57613 (PMC7447435; doi:10.7554/eLife.57613)
Supplement: Figure 2—source data 1. — The archive contains: 'pmaps_root' - directory containing precision/recall values computed on the test set from the Lateral Root dataset. 'pmaps_ovules' - directory with precision/recall values computed on the test set from the Ovules dataset. 'fig2_precision_recall.ipynb' - Jupyter notebook to generate the plots. [file elife-57613-fig2-data1.zip › fig2_figsupp4_1_tablesupp5_1_boundary_prediction/pmaps_root/pmaps_root_unet_ds1x_bce_bcr_15_03_20_230742.csv]

threshold	gt	pmap	accuracy	precision	recall	f1 score
0.1	/export/home/lcerrone/Datasets/COS-RootPrimordia2/test/Beautiful_T00010_crop_x40-1630_y520-970_gt.h5	/export/home/lcerrone/Datasets/FOR_adrian_predictions/root_predictions/unet_ds1x_bce_bcr/Beautiful_T00010_crop_x40-1630_y520-970_gt_predictions.h5	0.9567587676632108	0.521356898678336	0.9723164122882864	0.6787613670577193
0.2	/export/home/lcerrone/Datasets/COS-RootPrimordia2/test/Beautiful_T00010_crop_x40-1630_y520-970_gt.h5	/export/home/lcerrone/Datasets/FOR_adrian_predictions/root_predictions/unet_ds1x_bce_bcr/Beautiful_T00010_crop_x40-1630_y520-970_gt_predictions.h5	0.9696792366128946	0.616460542670382	0.9386539349287176	0.7441807306677495
0.3	/export/home/lcerrone/Datasets/COS-RootPrimordia2/test/Beautiful_T00010_crop_x40-1630_y520-970_gt.h5	/export/home/lcerrone/Datasets/FOR_adrian_predictions/root_predictions/unet_ds1x_bce_bcr/Beautiful_T00010_crop_x40-1630_y520-970_gt_predictions.h5	0.9758978624675521	0.6862172776265519	0.8973313927284596	0.7777017744695139
0.4	/export/home/lcerrone/Datasets/COS-RootPrimordia2/test/Beautiful_T00010_crop_x40-1630_y520-970_gt.h5	/export/home/lcerrone/Datasets/FOR_adrian_predictions/root_predictions/unet_ds1x_bce_bcr/Beautiful_T00010_crop_x40-1630_y520-970_gt_predictions.h5	0.9792474713582443	0.7444775604176168	0.8500708535329997	0.7937779369801795
0.5	/export/home/lcerrone/Datasets/COS-RootPrimordia2/test/Beautiful_T00010_crop_x40-1630_y520-970_gt.h5	/export/home/lcerrone/Datasets/FOR_adrian_predictions/root_predictions/unet_ds1x_bce_bcr/Beautiful_T00010_crop_x40-1630_y520-970_gt_predictions.h5	0.9808225138852041	0.7962048242577262	0.7954247617264848	0.7958146018365886
0.6	/export/home/lcerrone/Datasets/COS-RootPrimordia2/test/Beautiful_T00010_crop_x40-1630_y520-970_gt.h5	/export/home/lcerrone/Datasets/FOR_adrian_predictions/root_predictions/unet_ds1x_bce_bcr/Beautiful_T00010_crop_x40-1630_y520-970_gt_predictions.h5	0.9810014062941634	0.8431093238625182	0.731817642979979	0.7835312889467033
0.7	/export/home/lcerrone/Datasets/COS-RootPrimordia2/test/Beautiful_T00010_crop_x40-1630_y520-970_gt.h5	/export/home/lcerrone/Datasets/FOR_adrian_predictions/root_predictions/unet_ds1x_bce_bcr/Beautiful_T00010_crop_x40-1630_y520-970_gt_predictions.h5	0.979904028659963	0.8860533064925642	0.656736887372334	0.754352591643253
0.8	/export/home/lcerrone/Datasets/COS-RootPrimordia2/test/Beautiful_T00010_crop_x40-1630_y520-970_gt.h5	/export/home/lcerrone/Datasets/FOR_adrian_predictions/root_predictions/unet_ds1x_bce_bcr/Beautiful_T00010_crop_x40-1630_y520-970_gt_predictions.h5	0.9773070420483689	0.9256703448703371	0.5621457600150461	0.699497280385485
0.9	/export/home/lcerrone/Datasets/COS-RootPrimordia2/test/Beautiful_T00010_crop_x40-1630_y520-970_gt.h5	/export/home/lcerrone/Datasets/FOR_adrian_predictions/root_predictions/unet_ds1x_bce_bcr/Beautiful_T00010_crop_x40-1630_y520-970_gt_predictions.h5	0.9722506047411708	0.9616465981455311	0.4263918227685861	0.5908168529981254
0.1	/export/home/lcerrone/Datasets/COS-RootPrimordia2/test/Beautiful_T00020_crop_x40-1630_y520-970_gt.h5	/export/home/lcerrone/Datasets/FOR_adrian_predictions/root_predictions/unet_ds1x_bce_bcr/Beautiful_T00020_crop_x40-1630_y520-970_gt_predictions.h5	0.946621103429381	0.49472815661316893	0.869399963035066	0.6306103288638442
0.2	/export/home/lcerrone/Datasets/COS-RootPrimordia2/test/Beautiful_T00020_crop_x40-1630_y520-970_gt.h5	/export/home/lcerrone/Datasets/FOR_adrian_predictions/root_predictions/unet_ds1x_bce_bcr/Beautiful_T00020_crop_x40-1630_y520-970_gt_predictions.h5	0.9619849694724923	0.6000674556033819	0.8234299713353017	0.694224686909847
0.3	/export/home/lcerrone/Datasets/COS-RootPrimordia2/test/Beautiful_T00020_crop_x40-1630_y520-970_gt.h5	/export/home/lcerrone/Datasets/FOR_adrian_predictions/root_predictions/unet_ds1x_bce_bcr/Beautiful_T00020_crop_x40-1630_y520-970_gt_predictions.h5	0.9685846507587226	0.6754989333122882	0.770882127189681	0.7200454553040357
0.4	/export/home/lcerrone/Datasets/COS-RootPrimordia2/test/Beautiful_T00020_crop_x40-1630_y520-970_gt.h5	/export/home/lcerrone/Datasets/FOR_adrian_predictions/root_predictions/unet_ds1x_bce_bcr/Beautiful_T00020_crop_x40-1630_y520-970_gt_predictions.h5	0.9716959907611156	0.7376771355868852	0.7137379522339731	0.7255101212349956
0.5	/export/home/lcerrone/Datasets/COS-RootPrimordia2/test/Beautiful_T00020_crop_x40-1630_y520-970_gt.h5	/export/home/lcerrone/Datasets/FOR_adrian_predictions/root_predictions/unet_ds1x_bce_bcr/Beautiful_T00020_crop_x40-1630_y520-970_gt_predictions.h5	0.9728627779425102	0.7924484547626337	0.6532980351079524	0.7161767599617044
0.6	/export/home/lcerrone/Datasets/COS-RootPrimordia2/test/Beautiful_T00020_crop_x40-1630_y520-970_gt.h5	/export/home/lcerrone/Datasets/FOR_adrian_predictions/root_predictions/unet_ds1x_bce_bcr/Beautiful_T00020_crop_x40-1630_y520-970_gt_predictions.h5	0.9725434399238416	0.8404440971839725	0.5876647631203513	0.6916830992593505
0.7	/export/home/lcerrone/Datasets/COS-RootPrimordia2/test/Beautiful_T00020_crop_x40-1630_y520-970_gt.h5	/export/home/lcerrone/Datasets/FOR_adrian_predictions/root_predictions/unet_ds1x_bce_bcr/Beautiful_T00020_crop_x40-1630_y520-970_gt_predictions.h5	0.97095707421453	0.8843093667376851	0.5129337233819884	0.6492672596627106
0.8	/export/home/lcerrone/Datasets/COS-RootPrimordia2/test/Beautiful_T00020_crop_x40-1630_y520-970_gt.h5	/export/home/lcerrone/Datasets/FOR_adrian_predictions/root_predictions/unet_ds1x_bce_bcr/Beautiful_T00020_crop_x40-1630_y520-970_gt_predictions.h5	0.9680512993915307	0.9251339649963615	0.4247564738099869	0.5822052360355726
0.9	/export/home/lcerrone/Datasets/COS-RootPrimordia2/test/Beautiful_T00020_crop_x40-1630_y520-970_gt.h5	/export/home/lcerrone/Datasets/FOR_adrian_predictions/root_predictions/unet_ds1x_bce_bcr/Beautiful_T00020_crop_x40-1630_y520-970_gt_predictions.h5	0.9631619735283764	0.9645709403853282	0.3084177810464914	0.4673895755509314
0.1	/export/home/lcerrone/Datasets/COS-RootPrimordia2/test/Marvelous_T00006_crop_x420_y620_gt.h5	/export/home/lcerrone/Datasets/FOR_adrian_predictions/root_predictions/unet_ds1x_bce_bcr/Marvelous_t00006_crop_x420_y620_gt_predictions.h5	0.9606907876022194	0.4591586129176204	0.9226459643366323	0.613170412332334
0.2	/export/home/lcerrone/Datasets/COS-RootPrimordia2/test/Marvelous_T00006_crop_x420_y620_gt.h5	/export/home/lcerrone/Datasets/FOR_adrian_predictions/root_predictions/unet_ds1x_bce_bcr/Marvelous_t00006_crop_x420_y620_gt_predictions.h5	0.9731346785921394	0.5679535226840147	0.8541347968384588	0.6822485777455705
0.3	/export/home/lcerrone/Datasets/COS-RootPrimordia2/test/Marvelous_T00006_crop_x420_y620_gt.h5	/export/home/lcerrone/Datasets/FOR_adrian_predictions/root_predictions/unet_ds1x_bce_bcr/Marvelous_t00006_crop_x420_y620_gt_predictions.h5	0.9786065971380064	0.6501696168492591	0.7932592343585451	0.7146220640296473
0.4	/export/home/lcerrone/Datasets/COS-RootPrimordia2/test/Marvelous_T00006_crop_x420_y620_gt.h5	/export/home/lcerrone/Datasets/FOR_adrian_predictions/root_predictions/unet_ds1x_bce_bcr/Marvelous_t00006_crop_x420_y620_gt_predictions.h5	0.9814620182475304	0.7209677588705738	0.7357567962959035	0.728287206552414
0.5	/export/home/lcerrone/Datasets/COS-RootPrimordia2/test/Marvelous_T00006_crop_x420_y620_gt.h5	/export/home/lcerrone/Datasets/FOR_adrian_predictions/root_predictions/unet_ds1x_bce_bcr/Marvelous_t00006_crop_x420_y620_gt_predictions.h5	0.9827014794054032	0.7818703862486442	0.6764170451634062	0.7253308846733694
0.6	/export/home/lcerrone/Datasets/COS-RootPrimordia2/test/Marvelous_T00006_crop_x420_y620_gt.h5	/export/home/lcerrone/Datasets/FOR_adrian_predictions/root_predictions/unet_ds1x_bce_bcr/Marvelous_t00006_crop_x420_y620_gt_predictions.h5	0.9828501311023476	0.8349196954772107	0.6133887751647711	0.7072117297535399
0.7	/export/home/lcerrone/Datasets/COS-RootPrimordia2/test/Marvelous_T00006_crop_x420_y620_gt.h5	/export/home/lcerrone/Datasets/FOR_adrian_predictions/root_predictions/unet_ds1x_bce_bcr/Marvelous_t00006_crop_x420_y620_gt_predictions.h5	0.9821599523500109	0.882756061539731	0.5439098462555518	0.6730934146386407
0.8	/export/home/lcerrone/Datasets/COS-RootPrimordia2/test/Marvelous_T00006_crop_x420_y620_gt.h5	/export/home/lcerrone/Datasets/FOR_adrian_predictions/root_predictions/unet_ds1x_bce_bcr/Marvelous_t00006_crop_x420_y620_gt_predictions.h5	0.9805140589426573	0.9270225998505649	0.4590659314064368	0.6140509550992167
0.9	/export/home/lcerrone/Datasets/COS-RootPrimordia2/test/Marvelous_T00006_crop_x420_y620_gt.h5	/export/home/lcerrone/Datasets/FOR_adrian_predictions/root_predictions/unet_ds1x_bce_bcr/Marvelous_t00006_crop_x420_y620_gt_predictions.h5	0.9773757671758049	0.9663953121843809	0.34187531558842976	0.5050739431468578
0.1	/export/home/lcerrone/Datasets/COS-RootPrimordia2/test/Marvelous_T00045.h5	/export/home/lcerrone/Datasets/FOR_adrian_predictions/root_predictions/unet_ds1x_bce_bcr/Marvelous_t00045_gt_predictions.h5	0.9263942444444444	0.44123622956844155	0.815101716479953	0.572540866453341
0.2	/export/home/lcerrone/Datasets/COS-RootPrimordia2/test/Marvelous_T00045.h5	/export/home/lcerrone/Datasets/FOR_adrian_predictions/root_predictions/unet_ds1x_bce_bcr/Marvelous_t00045_gt_predictions.h5	0.9441735111111111	0.5285169879579326	0.7124184591641289	0.6068410070423604
0.3	/export/home/lcerrone/Datasets/COS-RootPrimordia2/test/Marvelous_T00045.h5	/export/home/lcerrone/Datasets/FOR_adrian_predictions/root_predictions/unet_ds1x_bce_bcr/Marvelous_t00045_gt_predictions.h5	0.9510066	0.5901443207243513	0.621501150597346	0.6054169854628921
0.4	/export/home/lcerrone/Datasets/COS-RootPrimordia2/test/Marvelous_T00045.h5	/export/home/lcerrone/Datasets/FOR_adrian_predictions/root_predictions/unet_ds1x_bce_bcr/Marvelous_t00045_gt_predictions.h5	0.9538593111111111	0.6401824183910004	0.5412531176365215	0.5865757703129477
0.5	/export/home/lcerrone/Datasets/COS-RootPrimordia2/test/Marvelous_T00045.h5	/export/home/lcerrone/Datasets/FOR_adrian_predictions/root_predictions/unet_ds1x_bce_bcr/Marvelous_t00045_gt_predictions.h5	0.9548409	0.6857042937717328	0.46759430994015055	0.5560249965399104
0.6	/export/home/lcerrone/Datasets/COS-RootPrimordia2/test/Marvelous_T00045.h5	/export/home/lcerrone/Datasets/FOR_adrian_predictions/root_predictions/unet_ds1x_bce_bcr/Marvelous_t00045_gt_predictions.h5	0.9546503	0.729907776946128	0.3970364654384442	0.5143111663475327
0.7	/export/home/lcerrone/Datasets/COS-RootPrimordia2/test/Marvelous_T00045.h5	/export/home/lcerrone/Datasets/FOR_adrian_predictions/root_predictions/unet_ds1x_bce_bcr/Marvelous_t00045_gt_predictions.h5	0.9536858555555555	0.7783078524812387	0.3274380491748311	0.4609514798874228
0.8	/export/home/lcerrone/Datasets/COS-RootPrimordia2/test/Marvelous_T00045.h5	/export/home/lcerrone/Datasets/FOR_adrian_predictions/root_predictions/unet_ds1x_bce_bcr/Marvelous_t00045_gt_predictions.h5	0.9517899222222223	0.8355928761473022	0.2525017798661541	0.3878131140606638
0.9	/export/home/lcerrone/Datasets/COS-RootPrimordia2/test/Marvelous_T00045.h5	/export/home/lcerrone/Datasets/FOR_adrian_predictions/root_predictions/unet_ds1x_bce_bcr/Marvelous_t00045_gt_predictions.h5	0.9482812444444444	0.9001812688821752	0.16286230036791555	0.27582235844139674
