# Supplementary material for: Accurate and versatile 3D segmentation of plant tissues at cellular resolution
Source: eLife. 2020 Jul 29;9:e57613. doi: 10.7554/eLife.57613 (PMC7447435; doi:10.7554/eLife.57613)
Supplement: Figure 2—source data 1. — The archive contains: 'pmaps_root' - directory containing precision/recall values computed on the test set from the Lateral Root dataset. 'pmaps_ovules' - directory with precision/recall values computed on the test set from the Ovules dataset. 'fig2_precision_recall.ipynb' - Jupyter notebook to generate the plots. [file elife-57613-fig2-data1.zip › fig2_figsupp4_1_tablesupp5_1_boundary_prediction/pmaps_root/pmaps_root_unet_ds1x_bce_gcr_17_03_20_131650.csv]

threshold	gt	pmap	accuracy	precision	recall	f1 score
0.1	/export/home/lcerrone/Datasets/FOR_adrian_predictions/root_predictions/GroundTruth/clean_gt/Beautiful_T00010_crop_x40-1630_y520-970_gt.h5	/export/home/lcerrone/Datasets/FOR_adrian_predictions/root_predictions/unet_ds1x_bce_gcr/Beautiful_T00010_crop_x40-1630_y520-970_gt_predictions.h5	0.9478320388837735	0.4732613327320106	0.9764385983533991	0.6375259079190514
0.2	/export/home/lcerrone/Datasets/FOR_adrian_predictions/root_predictions/GroundTruth/clean_gt/Beautiful_T00010_crop_x40-1630_y520-970_gt.h5	/export/home/lcerrone/Datasets/FOR_adrian_predictions/root_predictions/unet_ds1x_bce_gcr/Beautiful_T00010_crop_x40-1630_y520-970_gt_predictions.h5	0.9642331361747065	0.5721256646571006	0.9468975689244185	0.7132799406968421
0.3	/export/home/lcerrone/Datasets/FOR_adrian_predictions/root_predictions/GroundTruth/clean_gt/Beautiful_T00010_crop_x40-1630_y520-970_gt.h5	/export/home/lcerrone/Datasets/FOR_adrian_predictions/root_predictions/unet_ds1x_bce_gcr/Beautiful_T00010_crop_x40-1630_y520-970_gt_predictions.h5	0.9722874250251	0.6454504669100595	0.9100837738397153	0.7552569160663115
0.4	/export/home/lcerrone/Datasets/FOR_adrian_predictions/root_predictions/GroundTruth/clean_gt/Beautiful_T00010_crop_x40-1630_y520-970_gt.h5	/export/home/lcerrone/Datasets/FOR_adrian_predictions/root_predictions/unet_ds1x_bce_gcr/Beautiful_T00010_crop_x40-1630_y520-970_gt_predictions.h5	0.9768658263582183	0.7075679356356033	0.865192867908022	0.778481673873106
0.5	/export/home/lcerrone/Datasets/FOR_adrian_predictions/root_predictions/GroundTruth/clean_gt/Beautiful_T00010_crop_x40-1630_y520-970_gt.h5	/export/home/lcerrone/Datasets/FOR_adrian_predictions/root_predictions/unet_ds1x_bce_gcr/Beautiful_T00010_crop_x40-1630_y520-970_gt_predictions.h5	0.9793568154980206	0.7645066619824512	0.8102028054131243	0.7866917105917255
0.6	/export/home/lcerrone/Datasets/FOR_adrian_predictions/root_predictions/GroundTruth/clean_gt/Beautiful_T00010_crop_x40-1630_y520-970_gt.h5	/export/home/lcerrone/Datasets/FOR_adrian_predictions/root_predictions/unet_ds1x_bce_gcr/Beautiful_T00010_crop_x40-1630_y520-970_gt_predictions.h5	0.9801608724225888	0.8168063811986644	0.74478836428356	0.7791367002857941
0.7	/export/home/lcerrone/Datasets/FOR_adrian_predictions/root_predictions/GroundTruth/clean_gt/Beautiful_T00010_crop_x40-1630_y520-970_gt.h5	/export/home/lcerrone/Datasets/FOR_adrian_predictions/root_predictions/unet_ds1x_bce_gcr/Beautiful_T00010_crop_x40-1630_y520-970_gt_predictions.h5	0.9794347356392396	0.864976278140243	0.6663025203012829	0.7527510662489926
0.8	/export/home/lcerrone/Datasets/FOR_adrian_predictions/root_predictions/GroundTruth/clean_gt/Beautiful_T00010_crop_x40-1630_y520-970_gt.h5	/export/home/lcerrone/Datasets/FOR_adrian_predictions/root_predictions/unet_ds1x_bce_gcr/Beautiful_T00010_crop_x40-1630_y520-970_gt_predictions.h5	0.9770459811372776	0.9085907695980076	0.5686604615141826	0.6995149308193603
0.9	/export/home/lcerrone/Datasets/FOR_adrian_predictions/root_predictions/GroundTruth/clean_gt/Beautiful_T00010_crop_x40-1630_y520-970_gt.h5	/export/home/lcerrone/Datasets/FOR_adrian_predictions/root_predictions/unet_ds1x_bce_gcr/Beautiful_T00010_crop_x40-1630_y520-970_gt_predictions.h5	0.9721734683791896	0.950366580283634	0.4302123332535656	0.592301417819703
0.1	/export/home/lcerrone/Datasets/FOR_adrian_predictions/root_predictions/GroundTruth/clean_gt/Beautiful_T00020_crop_x40-1630_y520-970_gt.h5	/export/home/lcerrone/Datasets/FOR_adrian_predictions/root_predictions/unet_ds1x_bce_gcr/Beautiful_T00020_crop_x40-1630_y520-970_gt_predictions.h5	0.9371830766109525	0.4493723302541881	0.8814634619890827	0.5952729739561314
0.2	/export/home/lcerrone/Datasets/FOR_adrian_predictions/root_predictions/GroundTruth/clean_gt/Beautiful_T00020_crop_x40-1630_y520-970_gt.h5	/export/home/lcerrone/Datasets/FOR_adrian_predictions/root_predictions/unet_ds1x_bce_gcr/Beautiful_T00020_crop_x40-1630_y520-970_gt_predictions.h5	0.9564544913844975	0.5559449818650114	0.8402193040997129	0.6691414620415947
0.3	/export/home/lcerrone/Datasets/FOR_adrian_predictions/root_predictions/GroundTruth/clean_gt/Beautiful_T00020_crop_x40-1630_y520-970_gt.h5	/export/home/lcerrone/Datasets/FOR_adrian_predictions/root_predictions/unet_ds1x_bce_gcr/Beautiful_T00020_crop_x40-1630_y520-970_gt_predictions.h5	0.9651755266667014	0.6342064674649431	0.7927442453386364	0.7046683854294896
0.4	/export/home/lcerrone/Datasets/FOR_adrian_predictions/root_predictions/GroundTruth/clean_gt/Beautiful_T00020_crop_x40-1630_y520-970_gt.h5	/export/home/lcerrone/Datasets/FOR_adrian_predictions/root_predictions/unet_ds1x_bce_gcr/Beautiful_T00020_crop_x40-1630_y520-970_gt_predictions.h5	0.9696905459230475	0.6993046600426059	0.7397472104080972	0.7189576444244254
0.5	/export/home/lcerrone/Datasets/FOR_adrian_predictions/root_predictions/GroundTruth/clean_gt/Beautiful_T00020_crop_x40-1630_y520-970_gt.h5	/export/home/lcerrone/Datasets/FOR_adrian_predictions/root_predictions/unet_ds1x_bce_gcr/Beautiful_T00020_crop_x40-1630_y520-970_gt_predictions.h5	0.971779931436657	0.7570452613738695	0.6796446495904906	0.7162600049793885
0.6	/export/home/lcerrone/Datasets/FOR_adrian_predictions/root_predictions/GroundTruth/clean_gt/Beautiful_T00020_crop_x40-1630_y520-970_gt.h5	/export/home/lcerrone/Datasets/FOR_adrian_predictions/root_predictions/unet_ds1x_bce_gcr/Beautiful_T00020_crop_x40-1630_y520-970_gt_predictions.h5	0.972109978792876	0.8100670683510522	0.6111122176915657	0.6966635208952398
0.7	/export/home/lcerrone/Datasets/FOR_adrian_predictions/root_predictions/GroundTruth/clean_gt/Beautiful_T00020_crop_x40-1630_y520-970_gt.h5	/export/home/lcerrone/Datasets/FOR_adrian_predictions/root_predictions/unet_ds1x_bce_gcr/Beautiful_T00020_crop_x40-1630_y520-970_gt_predictions.h5	0.9709025599409045	0.8587928201657131	0.5323143734632272	0.6572430422254976
0.8	/export/home/lcerrone/Datasets/FOR_adrian_predictions/root_predictions/GroundTruth/clean_gt/Beautiful_T00020_crop_x40-1630_y520-970_gt.h5	/export/home/lcerrone/Datasets/FOR_adrian_predictions/root_predictions/unet_ds1x_bce_gcr/Beautiful_T00020_crop_x40-1630_y520-970_gt_predictions.h5	0.9682616608836937	0.9048500107190514	0.44074384088164215	0.5927599456131525
0.9	/export/home/lcerrone/Datasets/FOR_adrian_predictions/root_predictions/GroundTruth/clean_gt/Beautiful_T00020_crop_x40-1630_y520-970_gt.h5	/export/home/lcerrone/Datasets/FOR_adrian_predictions/root_predictions/unet_ds1x_bce_gcr/Beautiful_T00020_crop_x40-1630_y520-970_gt_predictions.h5	0.9635330652530896	0.9511487912584919	0.3206383776615861	0.4796003809393154
0.1	/export/home/lcerrone/Datasets/FOR_adrian_predictions/root_predictions/GroundTruth/clean_gt/Marvelous_t00006_crop_x420_y620_gt.h5	/export/home/lcerrone/Datasets/FOR_adrian_predictions/root_predictions/unet_ds1x_bce_gcr/Marvelous_t00006_crop_x420_y620_gt_predictions.h5	0.955124806740068	0.42449056467054747	0.9246868649666157	0.5818669076886029
0.2	/export/home/lcerrone/Datasets/FOR_adrian_predictions/root_predictions/GroundTruth/clean_gt/Marvelous_t00006_crop_x420_y620_gt.h5	/export/home/lcerrone/Datasets/FOR_adrian_predictions/root_predictions/unet_ds1x_bce_gcr/Marvelous_t00006_crop_x420_y620_gt_predictions.h5	0.9701389624998378	0.5359567736676956	0.8620680609101465	0.6609771231236918
0.3	/export/home/lcerrone/Datasets/FOR_adrian_predictions/root_predictions/GroundTruth/clean_gt/Marvelous_t00006_crop_x420_y620_gt.h5	/export/home/lcerrone/Datasets/FOR_adrian_predictions/root_predictions/unet_ds1x_bce_gcr/Marvelous_t00006_crop_x420_y620_gt_predictions.h5	0.9770686049053339	0.623890870438603	0.8079721489261846	0.7040987028316884
0.4	/export/home/lcerrone/Datasets/FOR_adrian_predictions/root_predictions/GroundTruth/clean_gt/Marvelous_t00006_crop_x420_y620_gt.h5	/export/home/lcerrone/Datasets/FOR_adrian_predictions/root_predictions/unet_ds1x_bce_gcr/Marvelous_t00006_crop_x420_y620_gt_predictions.h5	0.9807490101198836	0.6996382137584196	0.7532729379074199	0.725465603517255
0.5	/export/home/lcerrone/Datasets/FOR_adrian_predictions/root_predictions/GroundTruth/clean_gt/Marvelous_t00006_crop_x420_y620_gt.h5	/export/home/lcerrone/Datasets/FOR_adrian_predictions/root_predictions/unet_ds1x_bce_gcr/Marvelous_t00006_crop_x420_y620_gt_predictions.h5	0.9824861561510307	0.7659070942415217	0.693201601713121	0.7277429378135505
0.6	/export/home/lcerrone/Datasets/FOR_adrian_predictions/root_predictions/GroundTruth/clean_gt/Marvelous_t00006_crop_x420_y620_gt.h5	/export/home/lcerrone/Datasets/FOR_adrian_predictions/root_predictions/unet_ds1x_bce_gcr/Marvelous_t00006_crop_x420_y620_gt_predictions.h5	0.9829130672160289	0.824627882972717	0.6274018066899537	0.7126204475119077
0.7	/export/home/lcerrone/Datasets/FOR_adrian_predictions/root_predictions/GroundTruth/clean_gt/Marvelous_t00006_crop_x420_y620_gt.h5	/export/home/lcerrone/Datasets/FOR_adrian_predictions/root_predictions/unet_ds1x_bce_gcr/Marvelous_t00006_crop_x420_y620_gt_predictions.h5	0.9823043620600685	0.8772140545470369	0.5534087762569758	0.6786665863139727
0.8	/export/home/lcerrone/Datasets/FOR_adrian_predictions/root_predictions/GroundTruth/clean_gt/Marvelous_t00006_crop_x420_y620_gt.h5	/export/home/lcerrone/Datasets/FOR_adrian_predictions/root_predictions/unet_ds1x_bce_gcr/Marvelous_t00006_crop_x420_y620_gt_predictions.h5	0.9806347210120083	0.923500910984722	0.4650210338095016	0.6185676070301867
0.9	/export/home/lcerrone/Datasets/FOR_adrian_predictions/root_predictions/GroundTruth/clean_gt/Marvelous_t00006_crop_x420_y620_gt.h5	/export/home/lcerrone/Datasets/FOR_adrian_predictions/root_predictions/unet_ds1x_bce_gcr/Marvelous_t00006_crop_x420_y620_gt_predictions.h5	0.9774416826614525	0.9625048779407934	0.3453943875306573	0.5083629780796557
0.1	/export/home/lcerrone/Datasets/FOR_adrian_predictions/root_predictions/GroundTruth/clean_gt/Marvelous_t00045_gt.h5	/export/home/lcerrone/Datasets/FOR_adrian_predictions/root_predictions/unet_ds1x_bce_gcr/Marvelous_t00045_gt_predictions.h5	0.9063921333333333	0.3817416732282387	0.8842479778423888	0.5332655007484077
0.2	/export/home/lcerrone/Datasets/FOR_adrian_predictions/root_predictions/GroundTruth/clean_gt/Marvelous_t00045_gt.h5	/export/home/lcerrone/Datasets/FOR_adrian_predictions/root_predictions/unet_ds1x_bce_gcr/Marvelous_t00045_gt_predictions.h5	0.9386198666666666	0.49532454935875775	0.7920763574063101	0.6094991276273855
0.3	/export/home/lcerrone/Datasets/FOR_adrian_predictions/root_predictions/GroundTruth/clean_gt/Marvelous_t00045_gt.h5	/export/home/lcerrone/Datasets/FOR_adrian_predictions/root_predictions/unet_ds1x_bce_gcr/Marvelous_t00045_gt_predictions.h5	0.9510042333333333	0.5773252446148803	0.7086500117126676	0.6362821358269544
0.4	/export/home/lcerrone/Datasets/FOR_adrian_predictions/root_predictions/GroundTruth/clean_gt/Marvelous_t00045_gt.h5	/export/home/lcerrone/Datasets/FOR_adrian_predictions/root_predictions/unet_ds1x_bce_gcr/Marvelous_t00045_gt_predictions.h5	0.9567663555555556	0.6484028823762868	0.6228495312636361	0.6353693838058692
0.5	/export/home/lcerrone/Datasets/FOR_adrian_predictions/root_predictions/GroundTruth/clean_gt/Marvelous_t00045_gt.h5	/export/home/lcerrone/Datasets/FOR_adrian_predictions/root_predictions/unet_ds1x_bce_gcr/Marvelous_t00045_gt_predictions.h5	0.9587708333333333	0.7127500691480712	0.5331031220000643	0.6099744171597486
0.6	/export/home/lcerrone/Datasets/FOR_adrian_predictions/root_predictions/GroundTruth/clean_gt/Marvelous_t00045_gt.h5	/export/home/lcerrone/Datasets/FOR_adrian_predictions/root_predictions/unet_ds1x_bce_gcr/Marvelous_t00045_gt_predictions.h5	0.9583015888888888	0.7737230013307401	0.438832040346695	0.5600313910161623
0.7	/export/home/lcerrone/Datasets/FOR_adrian_predictions/root_predictions/GroundTruth/clean_gt/Marvelous_t00045_gt.h5	/export/home/lcerrone/Datasets/FOR_adrian_predictions/root_predictions/unet_ds1x_bce_gcr/Marvelous_t00045_gt_predictions.h5	0.9558925777777778	0.8308173979279968	0.33986927744323947	0.48239945779090476
0.8	/export/home/lcerrone/Datasets/FOR_adrian_predictions/root_predictions/GroundTruth/clean_gt/Marvelous_t00045_gt.h5	/export/home/lcerrone/Datasets/FOR_adrian_predictions/root_predictions/unet_ds1x_bce_gcr/Marvelous_t00045_gt_predictions.h5	0.9518415777777778	0.8861878853371737	0.23368710182671681	0.36984606491275057
0.9	/export/home/lcerrone/Datasets/FOR_adrian_predictions/root_predictions/GroundTruth/clean_gt/Marvelous_t00045_gt.h5	/export/home/lcerrone/Datasets/FOR_adrian_predictions/root_predictions/unet_ds1x_bce_gcr/Marvelous_t00045_gt_predictions.h5	0.9459959777777778	0.9380428880629679	0.11458296013559136	0.20422020042988556
