# Supplementary material for: Accurate and versatile 3D segmentation of plant tissues at cellular resolution
Source: eLife. 2020 Jul 29;9:e57613. doi: 10.7554/eLife.57613 (PMC7447435; doi:10.7554/eLife.57613)
Supplement: Figure 2—source data 1. — The archive contains: 'pmaps_root' - directory containing precision/recall values computed on the test set from the Lateral Root dataset. 'pmaps_ovules' - directory with precision/recall values computed on the test set from the Ovules dataset. 'fig2_precision_recall.ipynb' - Jupyter notebook to generate the plots. [file elife-57613-fig2-data1.zip › fig2_figsupp4_1_tablesupp5_1_boundary_prediction/pmaps_root/pmaps_root_unet_ds1x_dice_gcr_15_03_20_230837.csv]

threshold	gt	pmap	accuracy	precision	recall	f1 score
0.1	/export/home/lcerrone/Datasets/COS-RootPrimordia2/test/Beautiful_T00010_crop_x40-1630_y520-970_gt.h5	/export/home/lcerrone/Datasets/FOR_adrian_predictions/root_predictions/unet_ds1x_dice_gcr/Beautiful_T00010_crop_x40-1630_y520-970_gt_predictions.h5	0.9662263838818921	0.5939863530414506	0.8884779119886776	0.7119817551748031
0.2	/export/home/lcerrone/Datasets/COS-RootPrimordia2/test/Beautiful_T00010_crop_x40-1630_y520-970_gt.h5	/export/home/lcerrone/Datasets/FOR_adrian_predictions/root_predictions/unet_ds1x_dice_gcr/Beautiful_T00010_crop_x40-1630_y520-970_gt_predictions.h5	0.9677631876925852	0.6085064502267454	0.8801130024906135	0.7195316949088003
0.3	/export/home/lcerrone/Datasets/COS-RootPrimordia2/test/Beautiful_T00010_crop_x40-1630_y520-970_gt.h5	/export/home/lcerrone/Datasets/FOR_adrian_predictions/root_predictions/unet_ds1x_dice_gcr/Beautiful_T00010_crop_x40-1630_y520-970_gt_predictions.h5	0.9702388584567525	0.6347258669095965	0.8634956013825555	0.7316448278970864
0.4	/export/home/lcerrone/Datasets/COS-RootPrimordia2/test/Beautiful_T00010_crop_x40-1630_y520-970_gt.h5	/export/home/lcerrone/Datasets/FOR_adrian_predictions/root_predictions/unet_ds1x_dice_gcr/Beautiful_T00010_crop_x40-1630_y520-970_gt_predictions.h5	0.9712155722368747	0.6465812247281191	0.8543299635523934	0.7360778152216644
0.5	/export/home/lcerrone/Datasets/COS-RootPrimordia2/test/Beautiful_T00010_crop_x40-1630_y520-970_gt.h5	/export/home/lcerrone/Datasets/FOR_adrian_predictions/root_predictions/unet_ds1x_dice_gcr/Beautiful_T00010_crop_x40-1630_y520-970_gt_predictions.h5	0.9728685314370037	0.6686819462997304	0.8375035227470178	0.7436315077157005
0.6	/export/home/lcerrone/Datasets/COS-RootPrimordia2/test/Beautiful_T00010_crop_x40-1630_y520-970_gt.h5	/export/home/lcerrone/Datasets/FOR_adrian_predictions/root_predictions/unet_ds1x_dice_gcr/Beautiful_T00010_crop_x40-1630_y520-970_gt_predictions.h5	0.9745003390018606	0.6969230440593969	0.8091519232906982	0.7488559782365516
0.7	/export/home/lcerrone/Datasets/COS-RootPrimordia2/test/Beautiful_T00010_crop_x40-1630_y520-970_gt.h5	/export/home/lcerrone/Datasets/FOR_adrian_predictions/root_predictions/unet_ds1x_dice_gcr/Beautiful_T00010_crop_x40-1630_y520-970_gt_predictions.h5	0.9749118335058689	0.7068358985329533	0.7962949485173313	0.7489033393693244
0.8	/export/home/lcerrone/Datasets/COS-RootPrimordia2/test/Beautiful_T00010_crop_x40-1630_y520-970_gt.h5	/export/home/lcerrone/Datasets/FOR_adrian_predictions/root_predictions/unet_ds1x_dice_gcr/Beautiful_T00010_crop_x40-1630_y520-970_gt_predictions.h5	0.9755614755164359	0.7265052440526766	0.7695550657950971	0.7474107657388871
0.9	/export/home/lcerrone/Datasets/COS-RootPrimordia2/test/Beautiful_T00010_crop_x40-1630_y520-970_gt.h5	/export/home/lcerrone/Datasets/FOR_adrian_predictions/root_predictions/unet_ds1x_dice_gcr/Beautiful_T00010_crop_x40-1630_y520-970_gt_predictions.h5	0.9757152280329395	0.7360537327561689	0.7532333613775244	0.7445444595098771
0.1	/export/home/lcerrone/Datasets/COS-RootPrimordia2/test/Beautiful_T00020_crop_x40-1630_y520-970_gt.h5	/export/home/lcerrone/Datasets/FOR_adrian_predictions/root_predictions/unet_ds1x_dice_gcr/Beautiful_T00020_crop_x40-1630_y520-970_gt_predictions.h5	0.9587851421813686	0.5782267028224456	0.7893377274797624	0.6674876027202976
0.2	/export/home/lcerrone/Datasets/COS-RootPrimordia2/test/Beautiful_T00020_crop_x40-1630_y520-970_gt.h5	/export/home/lcerrone/Datasets/FOR_adrian_predictions/root_predictions/unet_ds1x_dice_gcr/Beautiful_T00020_crop_x40-1630_y520-970_gt_predictions.h5	0.9604199114606905	0.5930318407096785	0.7801369264272743	0.6738371110047474
0.3	/export/home/lcerrone/Datasets/COS-RootPrimordia2/test/Beautiful_T00020_crop_x40-1630_y520-970_gt.h5	/export/home/lcerrone/Datasets/FOR_adrian_predictions/root_predictions/unet_ds1x_dice_gcr/Beautiful_T00020_crop_x40-1630_y520-970_gt_predictions.h5	0.9632068951764631	0.6216632070113279	0.7612098346312198	0.684395649861437
0.4	/export/home/lcerrone/Datasets/COS-RootPrimordia2/test/Beautiful_T00020_crop_x40-1630_y520-970_gt.h5	/export/home/lcerrone/Datasets/FOR_adrian_predictions/root_predictions/unet_ds1x_dice_gcr/Beautiful_T00020_crop_x40-1630_y520-970_gt_predictions.h5	0.9641691888058291	0.6334887373511984	0.7505416858378973	0.6870653952755327
0.5	/export/home/lcerrone/Datasets/COS-RootPrimordia2/test/Beautiful_T00020_crop_x40-1630_y520-970_gt.h5	/export/home/lcerrone/Datasets/FOR_adrian_predictions/root_predictions/unet_ds1x_dice_gcr/Beautiful_T00020_crop_x40-1630_y520-970_gt_predictions.h5	0.965949990722967	0.6571284868163194	0.7324712196621685	0.6927573487085449
0.6	/export/home/lcerrone/Datasets/COS-RootPrimordia2/test/Beautiful_T00020_crop_x40-1630_y520-970_gt.h5	/export/home/lcerrone/Datasets/FOR_adrian_predictions/root_predictions/unet_ds1x_dice_gcr/Beautiful_T00020_crop_x40-1630_y520-970_gt_predictions.h5	0.9679117762830484	0.69273062674792	0.6967917203312233	0.6947552389530834
0.7	/export/home/lcerrone/Datasets/COS-RootPrimordia2/test/Beautiful_T00020_crop_x40-1630_y520-970_gt.h5	/export/home/lcerrone/Datasets/FOR_adrian_predictions/root_predictions/unet_ds1x_dice_gcr/Beautiful_T00020_crop_x40-1630_y520-970_gt_predictions.h5	0.9682355360651161	0.7027963696452169	0.682533353970875	0.6925166697216353
0.8	/export/home/lcerrone/Datasets/COS-RootPrimordia2/test/Beautiful_T00020_crop_x40-1630_y520-970_gt.h5	/export/home/lcerrone/Datasets/FOR_adrian_predictions/root_predictions/unet_ds1x_dice_gcr/Beautiful_T00020_crop_x40-1630_y520-970_gt_predictions.h5	0.9688560707343422	0.7249805158493108	0.6537299544145468	0.6875141515200094
0.9	/export/home/lcerrone/Datasets/COS-RootPrimordia2/test/Beautiful_T00020_crop_x40-1630_y520-970_gt.h5	/export/home/lcerrone/Datasets/FOR_adrian_predictions/root_predictions/unet_ds1x_dice_gcr/Beautiful_T00020_crop_x40-1630_y520-970_gt_predictions.h5	0.9689111572361725	0.7345733791729935	0.6369378423317845	0.6822803573586136
0.1	/export/home/lcerrone/Datasets/COS-RootPrimordia2/test/Marvelous_T00006_crop_x420_y620_gt.h5	/export/home/lcerrone/Datasets/FOR_adrian_predictions/root_predictions/unet_ds1x_dice_gcr/Marvelous_t00006_crop_x420_y620_gt_predictions.h5	0.9638949649112826	0.47820117505593973	0.75950833345588	0.5868869472612795
0.2	/export/home/lcerrone/Datasets/COS-RootPrimordia2/test/Marvelous_T00006_crop_x420_y620_gt.h5	/export/home/lcerrone/Datasets/FOR_adrian_predictions/root_predictions/unet_ds1x_dice_gcr/Marvelous_t00006_crop_x420_y620_gt_predictions.h5	0.9668035680599348	0.5057055621924873	0.7486600354515776	0.6036542214330057
0.3	/export/home/lcerrone/Datasets/COS-RootPrimordia2/test/Marvelous_T00006_crop_x420_y620_gt.h5	/export/home/lcerrone/Datasets/FOR_adrian_predictions/root_predictions/unet_ds1x_dice_gcr/Marvelous_t00006_crop_x420_y620_gt_predictions.h5	0.9712172680805957	0.5562527705071035	0.7297889835261084	0.6313125412901286
0.4	/export/home/lcerrone/Datasets/COS-RootPrimordia2/test/Marvelous_T00006_crop_x420_y620_gt.h5	/export/home/lcerrone/Datasets/FOR_adrian_predictions/root_predictions/unet_ds1x_dice_gcr/Marvelous_t00006_crop_x420_y620_gt_predictions.h5	0.9725082968272932	0.574269394437962	0.718472397184772	0.6383281040737014
0.5	/export/home/lcerrone/Datasets/COS-RootPrimordia2/test/Marvelous_T00006_crop_x420_y620_gt.h5	/export/home/lcerrone/Datasets/FOR_adrian_predictions/root_predictions/unet_ds1x_dice_gcr/Marvelous_t00006_crop_x420_y620_gt_predictions.h5	0.9742481677111936	0.6018916282434901	0.7010749349277257	0.6477083081508036
0.6	/export/home/lcerrone/Datasets/COS-RootPrimordia2/test/Marvelous_T00006_crop_x420_y620_gt.h5	/export/home/lcerrone/Datasets/FOR_adrian_predictions/root_predictions/unet_ds1x_dice_gcr/Marvelous_t00006_crop_x420_y620_gt_predictions.h5	0.9769002878562396	0.6534347176663543	0.6726767241630944	0.6629161192182373
0.7	/export/home/lcerrone/Datasets/COS-RootPrimordia2/test/Marvelous_T00006_crop_x420_y620_gt.h5	/export/home/lcerrone/Datasets/FOR_adrian_predictions/root_predictions/unet_ds1x_dice_gcr/Marvelous_t00006_crop_x420_y620_gt_predictions.h5	0.9773220661171048	0.6660717566291524	0.6585583148300199	0.6622937272115006
0.8	/export/home/lcerrone/Datasets/COS-RootPrimordia2/test/Marvelous_T00006_crop_x420_y620_gt.h5	/export/home/lcerrone/Datasets/FOR_adrian_predictions/root_predictions/unet_ds1x_dice_gcr/Marvelous_t00006_crop_x420_y620_gt_predictions.h5	0.9781116196504802	0.6916102641021439	0.6348673736044553	0.6620251701906658
0.9	/export/home/lcerrone/Datasets/COS-RootPrimordia2/test/Marvelous_T00006_crop_x420_y620_gt.h5	/export/home/lcerrone/Datasets/FOR_adrian_predictions/root_predictions/unet_ds1x_dice_gcr/Marvelous_t00006_crop_x420_y620_gt_predictions.h5	0.9782629238368722	0.7020385543226977	0.6189620492835602	0.6578879995563788
0.1	/export/home/lcerrone/Datasets/COS-RootPrimordia2/test/Marvelous_T00045.h5	/export/home/lcerrone/Datasets/FOR_adrian_predictions/root_predictions/unet_ds1x_dice_gcr/Marvelous_t00045_gt_predictions.h5	0.9387780222222222	0.49497443173951733	0.6075872364075641	0.5455298433845047
0.2	/export/home/lcerrone/Datasets/COS-RootPrimordia2/test/Marvelous_T00045.h5	/export/home/lcerrone/Datasets/FOR_adrian_predictions/root_predictions/unet_ds1x_dice_gcr/Marvelous_t00045_gt_predictions.h5	0.9412735666666666	0.5126028464826239	0.5882875161336255	0.547843573820814
0.3	/export/home/lcerrone/Datasets/COS-RootPrimordia2/test/Marvelous_T00045.h5	/export/home/lcerrone/Datasets/FOR_adrian_predictions/root_predictions/unet_ds1x_dice_gcr/Marvelous_t00045_gt_predictions.h5	0.9452199444444445	0.5466220267112145	0.5521246779016411	0.5493595733480945
0.4	/export/home/lcerrone/Datasets/COS-RootPrimordia2/test/Marvelous_T00045.h5	/export/home/lcerrone/Datasets/FOR_adrian_predictions/root_predictions/unet_ds1x_dice_gcr/Marvelous_t00045_gt_predictions.h5	0.9462698555555555	0.5579342271053155	0.5371087624533216	0.5473234660342798
0.5	/export/home/lcerrone/Datasets/COS-RootPrimordia2/test/Marvelous_T00045.h5	/export/home/lcerrone/Datasets/FOR_adrian_predictions/root_predictions/unet_ds1x_dice_gcr/Marvelous_t00045_gt_predictions.h5	0.9479880666666667	0.5786761681807656	0.5146963203850942	0.5448143200454147
0.6	/export/home/lcerrone/Datasets/COS-RootPrimordia2/test/Marvelous_T00045.h5	/export/home/lcerrone/Datasets/FOR_adrian_predictions/root_predictions/unet_ds1x_dice_gcr/Marvelous_t00045_gt_predictions.h5	0.9505746444444444	0.6174197855059363	0.4804060391432758	0.540362937332749
0.7	/export/home/lcerrone/Datasets/COS-RootPrimordia2/test/Marvelous_T00045.h5	/export/home/lcerrone/Datasets/FOR_adrian_predictions/root_predictions/unet_ds1x_dice_gcr/Marvelous_t00045_gt_predictions.h5	0.9508298111111111	0.6258488391076985	0.4648402254344022	0.5334604057496753
0.8	/export/home/lcerrone/Datasets/COS-RootPrimordia2/test/Marvelous_T00045.h5	/export/home/lcerrone/Datasets/FOR_adrian_predictions/root_predictions/unet_ds1x_dice_gcr/Marvelous_t00045_gt_predictions.h5	0.9511664	0.6466646902365754	0.42440258505463613	0.5124723208919612
0.9	/export/home/lcerrone/Datasets/COS-RootPrimordia2/test/Marvelous_T00045.h5	/export/home/lcerrone/Datasets/FOR_adrian_predictions/root_predictions/unet_ds1x_dice_gcr/Marvelous_t00045_gt_predictions.h5	0.9511268777777778	0.6559639275803459	0.40346272386123017	0.4996230604849421
