# Supplementary material for: Accurate and versatile 3D segmentation of plant tissues at cellular resolution
Source: eLife. 2020 Jul 29;9:e57613. doi: 10.7554/eLife.57613 (PMC7447435; doi:10.7554/eLife.57613)
Supplement: Figure 2—source data 1. — The archive contains: 'pmaps_root' - directory containing precision/recall values computed on the test set from the Lateral Root dataset. 'pmaps_ovules' - directory with precision/recall values computed on the test set from the Ovules dataset. 'fig2_precision_recall.ipynb' - Jupyter notebook to generate the plots. [file elife-57613-fig2-data1.zip › fig2_figsupp4_1_tablesupp5_1_boundary_prediction/pmaps_root/pmaps_root_unet_ds1x_bce_gcr_13_03_20_234626.csv]

threshold	gt	pmap	accuracy	precision	recall	f1 score
0.1	/export/home/lcerrone/Datasets/COS-RootPrimordia2/test/Beautiful_T00010_crop_x40-1630_y520-970_gt.h5	/export/home/lcerrone/Datasets/COS-RootPrimordia2/test/unet_ds1x_bce_gcr/Beautiful_T00010_crop_x40-1630_y520-970_gt_predictions.h5	0.9590638173170127	0.5355727599461225	0.9689877946503848	0.6898538791935679
0.2	/export/home/lcerrone/Datasets/COS-RootPrimordia2/test/Beautiful_T00010_crop_x40-1630_y520-970_gt.h5	/export/home/lcerrone/Datasets/COS-RootPrimordia2/test/unet_ds1x_bce_gcr/Beautiful_T00010_crop_x40-1630_y520-970_gt_predictions.h5	0.9715932740643636	0.6349406750200269	0.9302335177144166	0.7547314546912642
0.3	/export/home/lcerrone/Datasets/COS-RootPrimordia2/test/Beautiful_T00010_crop_x40-1630_y520-970_gt.h5	/export/home/lcerrone/Datasets/COS-RootPrimordia2/test/unet_ds1x_bce_gcr/Beautiful_T00010_crop_x40-1630_y520-970_gt_predictions.h5	0.9772962147971278	0.7072860458485554	0.8816523820413051	0.7849019397624877
0.4	/export/home/lcerrone/Datasets/COS-RootPrimordia2/test/Beautiful_T00010_crop_x40-1630_y520-970_gt.h5	/export/home/lcerrone/Datasets/COS-RootPrimordia2/test/unet_ds1x_bce_gcr/Beautiful_T00010_crop_x40-1630_y520-970_gt_predictions.h5	0.9800596053706218	0.7669999096752095	0.8267394546042101	0.7957500469884699
0.5	/export/home/lcerrone/Datasets/COS-RootPrimordia2/test/Beautiful_T00010_crop_x40-1630_y520-970_gt.h5	/export/home/lcerrone/Datasets/COS-RootPrimordia2/test/unet_ds1x_bce_gcr/Beautiful_T00010_crop_x40-1630_y520-970_gt_predictions.h5	0.980973828362751	0.8186272076342129	0.7644104896002012	0.7905904271021936
0.6	/export/home/lcerrone/Datasets/COS-RootPrimordia2/test/Beautiful_T00010_crop_x40-1630_y520-970_gt.h5	/export/home/lcerrone/Datasets/COS-RootPrimordia2/test/unet_ds1x_bce_gcr/Beautiful_T00010_crop_x40-1630_y520-970_gt_predictions.h5	0.9804926329953719	0.8644004449641969	0.6936165978700686	0.7696481865727811
0.7	/export/home/lcerrone/Datasets/COS-RootPrimordia2/test/Beautiful_T00010_crop_x40-1630_y520-970_gt.h5	/export/home/lcerrone/Datasets/COS-RootPrimordia2/test/unet_ds1x_bce_gcr/Beautiful_T00010_crop_x40-1630_y520-970_gt_predictions.h5	0.9787517483305676	0.9046355834913985	0.6123028128978084	0.730301129878071
0.8	/export/home/lcerrone/Datasets/COS-RootPrimordia2/test/Beautiful_T00010_crop_x40-1630_y520-970_gt.h5	/export/home/lcerrone/Datasets/COS-RootPrimordia2/test/unet_ds1x_bce_gcr/Beautiful_T00010_crop_x40-1630_y520-970_gt_predictions.h5	0.9755770956123969	0.9393518908103601	0.5133290118017376	0.6638712975116938
0.9	/export/home/lcerrone/Datasets/COS-RootPrimordia2/test/Beautiful_T00010_crop_x40-1630_y520-970_gt.h5	/export/home/lcerrone/Datasets/COS-RootPrimordia2/test/unet_ds1x_bce_gcr/Beautiful_T00010_crop_x40-1630_y520-970_gt_predictions.h5	0.9701461817639542	0.9685994068772639	0.37681147438975837	0.5425545098234272
0.1	/export/home/lcerrone/Datasets/COS-RootPrimordia2/test/Beautiful_T00020_crop_x40-1630_y520-970_gt.h5	/export/home/lcerrone/Datasets/COS-RootPrimordia2/test/unet_ds1x_bce_gcr/Beautiful_T00020_crop_x40-1630_y520-970_gt_predictions.h5	0.9479451978782472	0.5019310664717168	0.8754863393525207	0.6380546523291184
0.2	/export/home/lcerrone/Datasets/COS-RootPrimordia2/test/Beautiful_T00020_crop_x40-1630_y520-970_gt.h5	/export/home/lcerrone/Datasets/COS-RootPrimordia2/test/unet_ds1x_bce_gcr/Beautiful_T00020_crop_x40-1630_y520-970_gt_predictions.h5	0.963486517089682	0.6124949092261514	0.8256318532117571	0.7032694477222592
0.3	/export/home/lcerrone/Datasets/COS-RootPrimordia2/test/Beautiful_T00020_crop_x40-1630_y520-970_gt.h5	/export/home/lcerrone/Datasets/COS-RootPrimordia2/test/unet_ds1x_bce_gcr/Beautiful_T00020_crop_x40-1630_y520-970_gt_predictions.h5	0.9698652038432927	0.6909876434097333	0.7688088880483289	0.7278239540059269
0.4	/export/home/lcerrone/Datasets/COS-RootPrimordia2/test/Beautiful_T00020_crop_x40-1630_y520-970_gt.h5	/export/home/lcerrone/Datasets/COS-RootPrimordia2/test/unet_ds1x_bce_gcr/Beautiful_T00020_crop_x40-1630_y520-970_gt_predictions.h5	0.9724982963205726	0.7537497308484399	0.7058326444042825	0.7290046451152202
0.5	/export/home/lcerrone/Datasets/COS-RootPrimordia2/test/Beautiful_T00020_crop_x40-1630_y520-970_gt.h5	/export/home/lcerrone/Datasets/COS-RootPrimordia2/test/unet_ds1x_bce_gcr/Beautiful_T00020_crop_x40-1630_y520-970_gt_predictions.h5	0.9730351400138375	0.807039205316949	0.638032165845367	0.7126526514414759
0.6	/export/home/lcerrone/Datasets/COS-RootPrimordia2/test/Beautiful_T00020_crop_x40-1630_y520-970_gt.h5	/export/home/lcerrone/Datasets/COS-RootPrimordia2/test/unet_ds1x_bce_gcr/Beautiful_T00020_crop_x40-1630_y520-970_gt_predictions.h5	0.9721321084181705	0.853690290105603	0.5650991465573609	0.6800440458559487
0.7	/export/home/lcerrone/Datasets/COS-RootPrimordia2/test/Beautiful_T00020_crop_x40-1630_y520-970_gt.h5	/export/home/lcerrone/Datasets/COS-RootPrimordia2/test/unet_ds1x_bce_gcr/Beautiful_T00020_crop_x40-1630_y520-970_gt_predictions.h5	0.9700972787947834	0.8966962084559419	0.48533588624752916	0.6297955752165655
0.8	/export/home/lcerrone/Datasets/COS-RootPrimordia2/test/Beautiful_T00020_crop_x40-1630_y520-970_gt.h5	/export/home/lcerrone/Datasets/COS-RootPrimordia2/test/unet_ds1x_bce_gcr/Beautiful_T00020_crop_x40-1630_y520-970_gt_predictions.h5	0.9668325989738041	0.9374969146847443	0.3933540807242427	0.5541841097609944
0.9	/export/home/lcerrone/Datasets/COS-RootPrimordia2/test/Beautiful_T00020_crop_x40-1630_y520-970_gt.h5	/export/home/lcerrone/Datasets/COS-RootPrimordia2/test/unet_ds1x_bce_gcr/Beautiful_T00020_crop_x40-1630_y520-970_gt_predictions.h5	0.9614731061413958	0.9728602860701925	0.2724649159034515	0.4257045398420078
0.1	/export/home/lcerrone/Datasets/COS-RootPrimordia2/test/Marvelous_T00006_crop_x420_y620_gt.h5	/export/home/lcerrone/Datasets/COS-RootPrimordia2/test/unet_ds1x_bce_gcr/Marvelous_T00045_predictions.h5	0.8415387807431761	0.06016880124444199	0.2525872062325727	0.09718674650758533
0.2	/export/home/lcerrone/Datasets/COS-RootPrimordia2/test/Marvelous_T00006_crop_x420_y620_gt.h5	/export/home/lcerrone/Datasets/COS-RootPrimordia2/test/unet_ds1x_bce_gcr/Marvelous_T00045_predictions.h5	0.8805568580950585	0.061400857826559206	0.17760143703997433	0.09125335463053776
0.3	/export/home/lcerrone/Datasets/COS-RootPrimordia2/test/Marvelous_T00006_crop_x420_y620_gt.h5	/export/home/lcerrone/Datasets/COS-RootPrimordia2/test/unet_ds1x_bce_gcr/Marvelous_T00045_predictions.h5	0.9009063853380963	0.06292009576602435	0.139251156920488	0.08667598397436567
0.4	/export/home/lcerrone/Datasets/COS-RootPrimordia2/test/Marvelous_T00006_crop_x420_y620_gt.h5	/export/home/lcerrone/Datasets/COS-RootPrimordia2/test/unet_ds1x_bce_gcr/Marvelous_T00045_predictions.h5	0.9148827614635953	0.06386011648030449	0.11133372316717804	0.08116477775643213
0.5	/export/home/lcerrone/Datasets/COS-RootPrimordia2/test/Marvelous_T00006_crop_x420_y620_gt.h5	/export/home/lcerrone/Datasets/COS-RootPrimordia2/test/unet_ds1x_bce_gcr/Marvelous_T00045_predictions.h5	0.9261708682299137	0.06505478732185661	0.08872774475750948	0.07506918356330333
0.6	/export/home/lcerrone/Datasets/COS-RootPrimordia2/test/Marvelous_T00006_crop_x420_y620_gt.h5	/export/home/lcerrone/Datasets/COS-RootPrimordia2/test/unet_ds1x_bce_gcr/Marvelous_T00045_predictions.h5	0.935773516327657	0.06632635080193051	0.06898056429742229	0.06762742469956494
0.7	/export/home/lcerrone/Datasets/COS-RootPrimordia2/test/Marvelous_T00006_crop_x420_y620_gt.h5	/export/home/lcerrone/Datasets/COS-RootPrimordia2/test/unet_ds1x_bce_gcr/Marvelous_T00045_predictions.h5	0.9442523772593571	0.0681222566121989	0.051339314250589754	0.05855188265839876
0.8	/export/home/lcerrone/Datasets/COS-RootPrimordia2/test/Marvelous_T00006_crop_x420_y620_gt.h5	/export/home/lcerrone/Datasets/COS-RootPrimordia2/test/unet_ds1x_bce_gcr/Marvelous_T00045_predictions.h5	0.951970081016959	0.07050821008858234	0.03467181131076322	0.046485013475500006
0.9	/export/home/lcerrone/Datasets/COS-RootPrimordia2/test/Marvelous_T00006_crop_x420_y620_gt.h5	/export/home/lcerrone/Datasets/COS-RootPrimordia2/test/unet_ds1x_bce_gcr/Marvelous_T00045_predictions.h5	0.9589778932596326	0.07282634310372894	0.018315342868423835	0.029269580205172143
0.1	/export/home/lcerrone/Datasets/COS-RootPrimordia2/test/Marvelous_T00045.h5	/export/home/lcerrone/Datasets/COS-RootPrimordia2/test/unet_ds1x_bce_gcr/Marvelous_t00006_crop_x420_y620_gt_predictions.h5	0.8883472777777778	0.11265846715041189	0.12306421757083867	0.11763166645577916
0.2	/export/home/lcerrone/Datasets/COS-RootPrimordia2/test/Marvelous_T00045.h5	/export/home/lcerrone/Datasets/COS-RootPrimordia2/test/unet_ds1x_bce_gcr/Marvelous_t00006_crop_x420_y620_gt_predictions.h5	0.9012401111111111	0.10970224201470723	0.0889662996697487	0.09825211837539106
0.3	/export/home/lcerrone/Datasets/COS-RootPrimordia2/test/Marvelous_T00045.h5	/export/home/lcerrone/Datasets/COS-RootPrimordia2/test/unet_ds1x_bce_gcr/Marvelous_t00006_crop_x420_y620_gt_predictions.h5	0.9085623222222222	0.10837601533122748	0.070840050892689	0.08567716726935333
0.4	/export/home/lcerrone/Datasets/COS-RootPrimordia2/test/Marvelous_T00045.h5	/export/home/lcerrone/Datasets/COS-RootPrimordia2/test/unet_ds1x_bce_gcr/Marvelous_t00006_crop_x420_y620_gt_predictions.h5	0.9137890333333333	0.1077949866293861	0.05847900676578799	0.0758235683608818
0.5	/export/home/lcerrone/Datasets/COS-RootPrimordia2/test/Marvelous_T00045.h5	/export/home/lcerrone/Datasets/COS-RootPrimordia2/test/unet_ds1x_bce_gcr/Marvelous_t00006_crop_x420_y620_gt_predictions.h5	0.9179579666666666	0.10766344273985805	0.04892955404592284	0.06728173479579704
0.6	/export/home/lcerrone/Datasets/COS-RootPrimordia2/test/Marvelous_T00045.h5	/export/home/lcerrone/Datasets/COS-RootPrimordia2/test/unet_ds1x_bce_gcr/Marvelous_t00006_crop_x420_y620_gt_predictions.h5	0.9215531	0.10746588434703849	0.0406775893033489	0.059016479091160985
0.7	/export/home/lcerrone/Datasets/COS-RootPrimordia2/test/Marvelous_T00045.h5	/export/home/lcerrone/Datasets/COS-RootPrimordia2/test/unet_ds1x_bce_gcr/Marvelous_t00006_crop_x420_y620_gt_predictions.h5	0.9248240222222223	0.1069659914549364	0.033076940743088375	0.05052890146398308
0.8	/export/home/lcerrone/Datasets/COS-RootPrimordia2/test/Marvelous_T00045.h5	/export/home/lcerrone/Datasets/COS-RootPrimordia2/test/unet_ds1x_bce_gcr/Marvelous_t00006_crop_x420_y620_gt_predictions.h5	0.9280677444444444	0.10605159836961256	0.0254985232852425	0.0411122257653184
0.9	/export/home/lcerrone/Datasets/COS-RootPrimordia2/test/Marvelous_T00045.h5	/export/home/lcerrone/Datasets/COS-RootPrimordia2/test/unet_ds1x_bce_gcr/Marvelous_t00006_crop_x420_y620_gt_predictions.h5	0.9316225777777778	0.10465039999555252	0.017292674300570018	0.029680821038723097
