# Supplementary material for: Accurate and versatile 3D segmentation of plant tissues at cellular resolution
Source: eLife. 2020 Jul 29;9:e57613. doi: 10.7554/eLife.57613 (PMC7447435; doi:10.7554/eLife.57613)
Supplement: Figure 2—source data 1. — The archive contains: 'pmaps_root' - directory containing precision/recall values computed on the test set from the Lateral Root dataset. 'pmaps_ovules' - directory with precision/recall values computed on the test set from the Ovules dataset. 'fig2_precision_recall.ipynb' - Jupyter notebook to generate the plots. [file elife-57613-fig2-data1.zip › fig2_figsupp4_1_tablesupp5_1_boundary_prediction/pmaps_root/pmaps_root_unet_ds1x_bce_gcr_noise_15_03_20_202654.csv]

threshold	gt	pmap	accuracy	precision	recall	f1 score
0.1	/export/home/lcerrone/Datasets/COS-RootPrimordia2/test/Beautiful_T00010_crop_x40-1630_y520-970_gt.h5	/export/home/lcerrone/Datasets/FOR_adrian_predictions/root_predictions/unet_ds1x_bce_gcr_noise/Beautiful_T00010_crop_x40-1630_y520-970_gt_predictions.h5	0.9438089312684566	0.45440308887353975	0.976446422579358	0.6201913855902856
0.2	/export/home/lcerrone/Datasets/COS-RootPrimordia2/test/Beautiful_T00010_crop_x40-1630_y520-970_gt.h5	/export/home/lcerrone/Datasets/FOR_adrian_predictions/root_predictions/unet_ds1x_bce_gcr_noise/Beautiful_T00010_crop_x40-1630_y520-970_gt_predictions.h5	0.9618166546151938	0.5548292092533322	0.9477231723899895	0.6999083755777087
0.3	/export/home/lcerrone/Datasets/COS-RootPrimordia2/test/Beautiful_T00010_crop_x40-1630_y520-970_gt.h5	/export/home/lcerrone/Datasets/FOR_adrian_predictions/root_predictions/unet_ds1x_bce_gcr_noise/Beautiful_T00010_crop_x40-1630_y520-970_gt_predictions.h5	0.9707077630559067	0.6301516574222249	0.911561962038332	0.7451737780230542
0.4	/export/home/lcerrone/Datasets/COS-RootPrimordia2/test/Beautiful_T00010_crop_x40-1630_y520-970_gt.h5	/export/home/lcerrone/Datasets/FOR_adrian_predictions/root_predictions/unet_ds1x_bce_gcr_noise/Beautiful_T00010_crop_x40-1630_y520-970_gt_predictions.h5	0.9758832307657627	0.6955139324522029	0.8656882299873646	0.7713264042310158
0.5	/export/home/lcerrone/Datasets/COS-RootPrimordia2/test/Beautiful_T00010_crop_x40-1630_y520-970_gt.h5	/export/home/lcerrone/Datasets/FOR_adrian_predictions/root_predictions/unet_ds1x_bce_gcr_noise/Beautiful_T00010_crop_x40-1630_y520-970_gt_predictions.h5	0.9786894482853095	0.7548546836178635	0.809235258678506	0.7810996140865618
0.6	/export/home/lcerrone/Datasets/COS-RootPrimordia2/test/Beautiful_T00010_crop_x40-1630_y520-970_gt.h5	/export/home/lcerrone/Datasets/FOR_adrian_predictions/root_predictions/unet_ds1x_bce_gcr_noise/Beautiful_T00010_crop_x40-1630_y520-970_gt_predictions.h5	0.9796405747945615	0.8089870175575016	0.7418291091616814	0.7739539307314884
0.7	/export/home/lcerrone/Datasets/COS-RootPrimordia2/test/Beautiful_T00010_crop_x40-1630_y520-970_gt.h5	/export/home/lcerrone/Datasets/FOR_adrian_predictions/root_predictions/unet_ds1x_bce_gcr_noise/Beautiful_T00010_crop_x40-1630_y520-970_gt_predictions.h5	0.978985363096136	0.8589015693441328	0.6613771700601417	0.7473075490296368
0.8	/export/home/lcerrone/Datasets/COS-RootPrimordia2/test/Beautiful_T00010_crop_x40-1630_y520-970_gt.h5	/export/home/lcerrone/Datasets/FOR_adrian_predictions/root_predictions/unet_ds1x_bce_gcr_noise/Beautiful_T00010_crop_x40-1630_y520-970_gt_predictions.h5	0.9766053411433813	0.9053053731594439	0.560723005719214	0.6925180402305621
0.9	/export/home/lcerrone/Datasets/COS-RootPrimordia2/test/Beautiful_T00010_crop_x40-1630_y520-970_gt.h5	/export/home/lcerrone/Datasets/FOR_adrian_predictions/root_predictions/unet_ds1x_bce_gcr_noise/Beautiful_T00010_crop_x40-1630_y520-970_gt_predictions.h5	0.9715187075272286	0.949883152489669	0.4157434941192084	0.5783538887464716
0.1	/export/home/lcerrone/Datasets/COS-RootPrimordia2/test/Beautiful_T00020_crop_x40-1630_y520-970_gt.h5	/export/home/lcerrone/Datasets/FOR_adrian_predictions/root_predictions/unet_ds1x_bce_gcr_noise/Beautiful_T00020_crop_x40-1630_y520-970_gt_predictions.h5	0.9322174363136019	0.4290115867542363	0.886466632066359	0.578199549010303
0.2	/export/home/lcerrone/Datasets/COS-RootPrimordia2/test/Beautiful_T00020_crop_x40-1630_y520-970_gt.h5	/export/home/lcerrone/Datasets/FOR_adrian_predictions/root_predictions/unet_ds1x_bce_gcr_noise/Beautiful_T00020_crop_x40-1630_y520-970_gt_predictions.h5	0.9541810599400374	0.5401077450425805	0.8465237907334747	0.6594600568954544
0.3	/export/home/lcerrone/Datasets/COS-RootPrimordia2/test/Beautiful_T00020_crop_x40-1630_y520-970_gt.h5	/export/home/lcerrone/Datasets/FOR_adrian_predictions/root_predictions/unet_ds1x_bce_gcr_noise/Beautiful_T00020_crop_x40-1630_y520-970_gt_predictions.h5	0.9638606052093575	0.6202474524115288	0.8005878787706334	0.6989727540430538
0.4	/export/home/lcerrone/Datasets/COS-RootPrimordia2/test/Beautiful_T00020_crop_x40-1630_y520-970_gt.h5	/export/home/lcerrone/Datasets/FOR_adrian_predictions/root_predictions/unet_ds1x_bce_gcr_noise/Beautiful_T00020_crop_x40-1630_y520-970_gt_predictions.h5	0.9690671154323011	0.6889589918069545	0.7470194292219782	0.7168154413465396
0.5	/export/home/lcerrone/Datasets/COS-RootPrimordia2/test/Beautiful_T00020_crop_x40-1630_y520-970_gt.h5	/export/home/lcerrone/Datasets/FOR_adrian_predictions/root_predictions/unet_ds1x_bce_gcr_noise/Beautiful_T00020_crop_x40-1630_y520-970_gt_predictions.h5	0.971595725975519	0.751074294687358	0.6850625336702838	0.7165513050473885
0.6	/export/home/lcerrone/Datasets/COS-RootPrimordia2/test/Beautiful_T00020_crop_x40-1630_y520-970_gt.h5	/export/home/lcerrone/Datasets/FOR_adrian_predictions/root_predictions/unet_ds1x_bce_gcr_noise/Beautiful_T00020_crop_x40-1630_y520-970_gt_predictions.h5	0.9719968302025515	0.8061546943279222	0.613089967395287	0.6964907018370797
0.7	/export/home/lcerrone/Datasets/COS-RootPrimordia2/test/Beautiful_T00020_crop_x40-1630_y520-970_gt.h5	/export/home/lcerrone/Datasets/FOR_adrian_predictions/root_predictions/unet_ds1x_bce_gcr_noise/Beautiful_T00020_crop_x40-1630_y520-970_gt_predictions.h5	0.970754716981132	0.8560459604818669	0.5313140835538535	0.6556759032072729
0.8	/export/home/lcerrone/Datasets/COS-RootPrimordia2/test/Beautiful_T00020_crop_x40-1630_y520-970_gt.h5	/export/home/lcerrone/Datasets/FOR_adrian_predictions/root_predictions/unet_ds1x_bce_gcr_noise/Beautiful_T00020_crop_x40-1630_y520-970_gt_predictions.h5	0.9679600654074179	0.9037190722336899	0.4349850932583729	0.5872908071074088
0.9	/export/home/lcerrone/Datasets/COS-RootPrimordia2/test/Beautiful_T00020_crop_x40-1630_y520-970_gt.h5	/export/home/lcerrone/Datasets/FOR_adrian_predictions/root_predictions/unet_ds1x_bce_gcr_noise/Beautiful_T00020_crop_x40-1630_y520-970_gt_predictions.h5	0.9629089376843485	0.9534461484694063	0.30726403305959477	0.4647534590837407
0.1	/export/home/lcerrone/Datasets/COS-RootPrimordia2/test/Marvelous_T00006_crop_x420_y620_gt.h5	/export/home/lcerrone/Datasets/FOR_adrian_predictions/root_predictions/unet_ds1x_bce_gcr_noise/Marvelous_t00006_crop_x420_y620_gt_predictions.h5	0.9531836311208128	0.41328388613658384	0.9209198669756665	0.5705295620047146
0.2	/export/home/lcerrone/Datasets/COS-RootPrimordia2/test/Marvelous_T00006_crop_x420_y620_gt.h5	/export/home/lcerrone/Datasets/FOR_adrian_predictions/root_predictions/unet_ds1x_bce_gcr_noise/Marvelous_t00006_crop_x420_y620_gt_predictions.h5	0.9688817897990696	0.5239777475341952	0.8570563337494008	0.6503509990869053
0.3	/export/home/lcerrone/Datasets/COS-RootPrimordia2/test/Marvelous_T00006_crop_x420_y620_gt.h5	/export/home/lcerrone/Datasets/FOR_adrian_predictions/root_predictions/unet_ds1x_bce_gcr_noise/Marvelous_t00006_crop_x420_y620_gt_predictions.h5	0.9758823906640356	0.6083699144249072	0.8021066841675608	0.6919328903345491
0.4	/export/home/lcerrone/Datasets/COS-RootPrimordia2/test/Marvelous_T00006_crop_x420_y620_gt.h5	/export/home/lcerrone/Datasets/FOR_adrian_predictions/root_predictions/unet_ds1x_bce_gcr_noise/Marvelous_t00006_crop_x420_y620_gt_predictions.h5	0.9796890648564861	0.6821897118528487	0.7460609871476762	0.7126971899304327
0.5	/export/home/lcerrone/Datasets/COS-RootPrimordia2/test/Marvelous_T00006_crop_x420_y620_gt.h5	/export/home/lcerrone/Datasets/FOR_adrian_predictions/root_predictions/unet_ds1x_bce_gcr_noise/Marvelous_t00006_crop_x420_y620_gt_predictions.h5	0.9816413719483895	0.7501482675063414	0.6841980804242543	0.7156570034872132
0.6	/export/home/lcerrone/Datasets/COS-RootPrimordia2/test/Marvelous_T00006_crop_x420_y620_gt.h5	/export/home/lcerrone/Datasets/FOR_adrian_predictions/root_predictions/unet_ds1x_bce_gcr_noise/Marvelous_t00006_crop_x420_y620_gt_predictions.h5	0.9822131293985661	0.8098962227255478	0.618399319965821	0.7013104198765802
0.7	/export/home/lcerrone/Datasets/COS-RootPrimordia2/test/Marvelous_T00006_crop_x420_y620_gt.h5	/export/home/lcerrone/Datasets/FOR_adrian_predictions/root_predictions/unet_ds1x_bce_gcr_noise/Marvelous_t00006_crop_x420_y620_gt_predictions.h5	0.9818114182309617	0.8645568554383283	0.5470501936077053	0.6700958251406167
0.8	/export/home/lcerrone/Datasets/COS-RootPrimordia2/test/Marvelous_T00006_crop_x420_y620_gt.h5	/export/home/lcerrone/Datasets/FOR_adrian_predictions/root_predictions/unet_ds1x_bce_gcr_noise/Marvelous_t00006_crop_x420_y620_gt_predictions.h5	0.9803600723233812	0.915161785096312	0.4611134828097093	0.6132398770809371
0.9	/export/home/lcerrone/Datasets/COS-RootPrimordia2/test/Marvelous_T00006_crop_x420_y620_gt.h5	/export/home/lcerrone/Datasets/FOR_adrian_predictions/root_predictions/unet_ds1x_bce_gcr_noise/Marvelous_t00006_crop_x420_y620_gt_predictions.h5	0.9773000951203177	0.959364521579681	0.34224243827398837	0.5045075252146789
0.1	/export/home/lcerrone/Datasets/COS-RootPrimordia2/test/Marvelous_T00045.h5	/export/home/lcerrone/Datasets/FOR_adrian_predictions/root_predictions/unet_ds1x_bce_gcr_noise/Marvelous_t00045_gt_predictions.h5	0.9140256888888889	0.4032776463108819	0.8789814113075471	0.5528891413900358
0.2	/export/home/lcerrone/Datasets/COS-RootPrimordia2/test/Marvelous_T00045.h5	/export/home/lcerrone/Datasets/FOR_adrian_predictions/root_predictions/unet_ds1x_bce_gcr_noise/Marvelous_t00045_gt_predictions.h5	0.9423214222222223	0.5151284542191088	0.7874831544280774	0.622833356268661
0.3	/export/home/lcerrone/Datasets/COS-RootPrimordia2/test/Marvelous_T00045.h5	/export/home/lcerrone/Datasets/FOR_adrian_predictions/root_predictions/unet_ds1x_bce_gcr_noise/Marvelous_t00045_gt_predictions.h5	0.9529105555555556	0.5926872774993733	0.707712814576989	0.6451128139391477
0.4	/export/home/lcerrone/Datasets/COS-RootPrimordia2/test/Marvelous_T00045.h5	/export/home/lcerrone/Datasets/FOR_adrian_predictions/root_predictions/unet_ds1x_bce_gcr_noise/Marvelous_t00045_gt_predictions.h5	0.9577709888888889	0.6579894128177559	0.6282989072770114	0.6428014973233686
0.5	/export/home/lcerrone/Datasets/COS-RootPrimordia2/test/Marvelous_T00045.h5	/export/home/lcerrone/Datasets/FOR_adrian_predictions/root_predictions/unet_ds1x_bce_gcr_noise/Marvelous_t00045_gt_predictions.h5	0.9593612333333333	0.7169660031470556	0.5419665339231006	0.617303260062862
0.6	/export/home/lcerrone/Datasets/COS-RootPrimordia2/test/Marvelous_T00045.h5	/export/home/lcerrone/Datasets/FOR_adrian_predictions/root_predictions/unet_ds1x_bce_gcr_noise/Marvelous_t00045_gt_predictions.h5	0.9587836888888889	0.7713154791402463	0.45267981241359034	0.5705233489348726
0.7	/export/home/lcerrone/Datasets/COS-RootPrimordia2/test/Marvelous_T00045.h5	/export/home/lcerrone/Datasets/FOR_adrian_predictions/root_predictions/unet_ds1x_bce_gcr_noise/Marvelous_t00045_gt_predictions.h5	0.9565267111111111	0.8217739836092255	0.35900750070046344	0.4997080796345459
0.8	/export/home/lcerrone/Datasets/COS-RootPrimordia2/test/Marvelous_T00045.h5	/export/home/lcerrone/Datasets/FOR_adrian_predictions/root_predictions/unet_ds1x_bce_gcr_noise/Marvelous_t00045_gt_predictions.h5	0.9527193888888889	0.8724391807385496	0.2555551574779641	0.39531462999380856
0.9	/export/home/lcerrone/Datasets/COS-RootPrimordia2/test/Marvelous_T00045.h5	/export/home/lcerrone/Datasets/FOR_adrian_predictions/root_predictions/unet_ds1x_bce_gcr_noise/Marvelous_t00045_gt_predictions.h5	0.9469592333333333	0.9258603045623253	0.1336445687671384	0.23357363284796592
