# Supplementary material for: Accurate and versatile 3D segmentation of plant tissues at cellular resolution
Source: eLife. 2020 Jul 29;9:e57613. doi: 10.7554/eLife.57613 (PMC7447435; doi:10.7554/eLife.57613)
Supplement: Figure 2—source data 1. — The archive contains: 'pmaps_root' - directory containing precision/recall values computed on the test set from the Lateral Root dataset. 'pmaps_ovules' - directory with precision/recall values computed on the test set from the Ovules dataset. 'fig2_precision_recall.ipynb' - Jupyter notebook to generate the plots. [file elife-57613-fig2-data1.zip › fig2_figsupp4_1_tablesupp5_1_boundary_prediction/pmaps_root/pmaps_root_unet_ds1x_dice_gcr_noise_16_03_20_213956.csv]

threshold	gt	pmap	accuracy	precision	recall	f1 score
0.1	/export/home/lcerrone/Datasets/COS-RootPrimordia2/test/Beautiful_T00010_crop_x40-1630_y520-970_gt.h5	/export/home/lcerrone/Datasets/FOR_adrian_predictions/root_predictions/unet_ds1x_dice_gcr_noise/Beautiful_T00010_crop_x40-1630_y520-970_gt_predictions.h5	0.968522697518437	0.6102806423250741	0.9132070424529214	0.7316272865378132
0.2	/export/home/lcerrone/Datasets/COS-RootPrimordia2/test/Beautiful_T00010_crop_x40-1630_y520-970_gt.h5	/export/home/lcerrone/Datasets/FOR_adrian_predictions/root_predictions/unet_ds1x_dice_gcr_noise/Beautiful_T00010_crop_x40-1630_y520-970_gt_predictions.h5	0.9701924039306875	0.6263287120146633	0.9062586869206843	0.7407288308979201
0.3	/export/home/lcerrone/Datasets/COS-RootPrimordia2/test/Beautiful_T00010_crop_x40-1630_y520-970_gt.h5	/export/home/lcerrone/Datasets/FOR_adrian_predictions/root_predictions/unet_ds1x_dice_gcr_noise/Beautiful_T00010_crop_x40-1630_y520-970_gt_predictions.h5	0.9728292072211732	0.6549617623251831	0.8911810344305802	0.7550266406003056
0.4	/export/home/lcerrone/Datasets/COS-RootPrimordia2/test/Beautiful_T00010_crop_x40-1630_y520-970_gt.h5	/export/home/lcerrone/Datasets/FOR_adrian_predictions/root_predictions/unet_ds1x_dice_gcr_noise/Beautiful_T00010_crop_x40-1630_y520-970_gt_predictions.h5	0.9739079753005498	0.6682891264853785	0.8828920789750796	0.760745648750908
0.5	/export/home/lcerrone/Datasets/COS-RootPrimordia2/test/Beautiful_T00010_crop_x40-1630_y520-970_gt.h5	/export/home/lcerrone/Datasets/FOR_adrian_predictions/root_predictions/unet_ds1x_dice_gcr_noise/Beautiful_T00010_crop_x40-1630_y520-970_gt_predictions.h5	0.9755252482690097	0.6907757064215049	0.8673508041901831	0.7690580455428132
0.6	/export/home/lcerrone/Datasets/COS-RootPrimordia2/test/Beautiful_T00010_crop_x40-1630_y520-970_gt.h5	/export/home/lcerrone/Datasets/FOR_adrian_predictions/root_predictions/unet_ds1x_dice_gcr_noise/Beautiful_T00010_crop_x40-1630_y520-970_gt_predictions.h5	0.9775150487347688	0.724955479939972	0.8402022163817738	0.778335885840942
0.7	/export/home/lcerrone/Datasets/COS-RootPrimordia2/test/Beautiful_T00010_crop_x40-1630_y520-970_gt.h5	/export/home/lcerrone/Datasets/FOR_adrian_predictions/root_predictions/unet_ds1x_dice_gcr_noise/Beautiful_T00010_crop_x40-1630_y520-970_gt_predictions.h5	0.977973261336621	0.7361619163541123	0.8279045261375649	0.779342572619534
0.8	/export/home/lcerrone/Datasets/COS-RootPrimordia2/test/Beautiful_T00010_crop_x40-1630_y520-970_gt.h5	/export/home/lcerrone/Datasets/FOR_adrian_predictions/root_predictions/unet_ds1x_dice_gcr_noise/Beautiful_T00010_crop_x40-1630_y520-970_gt_predictions.h5	0.9785549157003813	0.7561681160844007	0.8022608469975566	0.7785328528324005
0.9	/export/home/lcerrone/Datasets/COS-RootPrimordia2/test/Beautiful_T00010_crop_x40-1630_y520-970_gt.h5	/export/home/lcerrone/Datasets/FOR_adrian_predictions/root_predictions/unet_ds1x_dice_gcr_noise/Beautiful_T00010_crop_x40-1630_y520-970_gt_predictions.h5	0.9786890043749448	0.7664088894384656	0.7859743515967991	0.7760683238666024
0.1	/export/home/lcerrone/Datasets/COS-RootPrimordia2/test/Beautiful_T00020_crop_x40-1630_y520-970_gt.h5	/export/home/lcerrone/Datasets/FOR_adrian_predictions/root_predictions/unet_ds1x_dice_gcr_noise/Beautiful_T00020_crop_x40-1630_y520-970_gt_predictions.h5	0.9546489796130697	0.5450136940615296	0.8151656020443607	0.6532615476709929
0.2	/export/home/lcerrone/Datasets/COS-RootPrimordia2/test/Beautiful_T00020_crop_x40-1630_y520-970_gt.h5	/export/home/lcerrone/Datasets/FOR_adrian_predictions/root_predictions/unet_ds1x_dice_gcr_noise/Beautiful_T00020_crop_x40-1630_y520-970_gt_predictions.h5	0.9578766380032356	0.5692687159340646	0.806373757834948	0.6673875842578939
0.3	/export/home/lcerrone/Datasets/COS-RootPrimordia2/test/Beautiful_T00020_crop_x40-1630_y520-970_gt.h5	/export/home/lcerrone/Datasets/FOR_adrian_predictions/root_predictions/unet_ds1x_dice_gcr_noise/Beautiful_T00020_crop_x40-1630_y520-970_gt_predictions.h5	0.9625599651807808	0.610600341934941	0.7883744951484021	0.6881921297655517
0.4	/export/home/lcerrone/Datasets/COS-RootPrimordia2/test/Beautiful_T00020_crop_x40-1630_y520-970_gt.h5	/export/home/lcerrone/Datasets/FOR_adrian_predictions/root_predictions/unet_ds1x_dice_gcr_noise/Beautiful_T00020_crop_x40-1630_y520-970_gt_predictions.h5	0.9644265076912673	0.6300619892340213	0.7780419821330858	0.6962762536553474
0.5	/export/home/lcerrone/Datasets/COS-RootPrimordia2/test/Beautiful_T00020_crop_x40-1630_y520-970_gt.h5	/export/home/lcerrone/Datasets/FOR_adrian_predictions/root_predictions/unet_ds1x_dice_gcr_noise/Beautiful_T00020_crop_x40-1630_y520-970_gt_predictions.h5	0.9665711149606463	0.6559528196096703	0.7615974833669377	0.7048385028357128
0.6	/export/home/lcerrone/Datasets/COS-RootPrimordia2/test/Beautiful_T00020_crop_x40-1630_y520-970_gt.h5	/export/home/lcerrone/Datasets/FOR_adrian_predictions/root_predictions/unet_ds1x_dice_gcr_noise/Beautiful_T00020_crop_x40-1630_y520-970_gt_predictions.h5	0.9695406325375894	0.7019630484325157	0.7278140747195916	0.7146548623689277
0.7	/export/home/lcerrone/Datasets/COS-RootPrimordia2/test/Beautiful_T00020_crop_x40-1630_y520-970_gt.h5	/export/home/lcerrone/Datasets/FOR_adrian_predictions/root_predictions/unet_ds1x_dice_gcr_noise/Beautiful_T00020_crop_x40-1630_y520-970_gt_predictions.h5	0.9701528612277243	0.715294637515213	0.7151187440604478	0.7152066799732967
0.8	/export/home/lcerrone/Datasets/COS-RootPrimordia2/test/Beautiful_T00020_crop_x40-1630_y520-970_gt.h5	/export/home/lcerrone/Datasets/FOR_adrian_predictions/root_predictions/unet_ds1x_dice_gcr_noise/Beautiful_T00020_crop_x40-1630_y520-970_gt_predictions.h5	0.970902528728457	0.740045137220536	0.685627529386494	0.7117977793241407
0.9	/export/home/lcerrone/Datasets/COS-RootPrimordia2/test/Beautiful_T00020_crop_x40-1630_y520-970_gt.h5	/export/home/lcerrone/Datasets/FOR_adrian_predictions/root_predictions/unet_ds1x_dice_gcr_noise/Beautiful_T00020_crop_x40-1630_y520-970_gt_predictions.h5	0.9710399224544082	0.7513033718623328	0.6687937937027131	0.7076516233866601
0.1	/export/home/lcerrone/Datasets/COS-RootPrimordia2/test/Marvelous_T00006_crop_x420_y620_gt.h5	/export/home/lcerrone/Datasets/FOR_adrian_predictions/root_predictions/unet_ds1x_dice_gcr_noise/Marvelous_t00006_crop_x420_y620_gt_predictions.h5	0.972471087116437	0.5644232866049033	0.8092513882196035	0.6650196536335539
0.2	/export/home/lcerrone/Datasets/COS-RootPrimordia2/test/Marvelous_T00006_crop_x420_y620_gt.h5	/export/home/lcerrone/Datasets/FOR_adrian_predictions/root_predictions/unet_ds1x_dice_gcr_noise/Marvelous_t00006_crop_x420_y620_gt_predictions.h5	0.9738169672488669	0.5817602862130827	0.7990422295283841	0.673305604309615
0.3	/export/home/lcerrone/Datasets/COS-RootPrimordia2/test/Marvelous_T00006_crop_x420_y620_gt.h5	/export/home/lcerrone/Datasets/FOR_adrian_predictions/root_predictions/unet_ds1x_dice_gcr_noise/Marvelous_t00006_crop_x420_y620_gt_predictions.h5	0.9760965910395263	0.6151314586097903	0.7803372991401807	0.6879552384987584
0.4	/export/home/lcerrone/Datasets/COS-RootPrimordia2/test/Marvelous_T00006_crop_x420_y620_gt.h5	/export/home/lcerrone/Datasets/FOR_adrian_predictions/root_predictions/unet_ds1x_dice_gcr_noise/Marvelous_t00006_crop_x420_y620_gt_predictions.h5	0.9769422810311322	0.6297230530211779	0.7697799355185361	0.6927433169042099
0.5	/export/home/lcerrone/Datasets/COS-RootPrimordia2/test/Marvelous_T00006_crop_x420_y620_gt.h5	/export/home/lcerrone/Datasets/FOR_adrian_predictions/root_predictions/unet_ds1x_dice_gcr_noise/Marvelous_t00006_crop_x420_y620_gt_predictions.h5	0.9782148795924499	0.6539821217587527	0.7535202727762936	0.7002315430394165
0.6	/export/home/lcerrone/Datasets/COS-RootPrimordia2/test/Marvelous_T00006_crop_x420_y620_gt.h5	/export/home/lcerrone/Datasets/FOR_adrian_predictions/root_predictions/unet_ds1x_dice_gcr_noise/Marvelous_t00006_crop_x420_y620_gt_predictions.h5	0.9799851106260274	0.6952814390608092	0.7250101073279624	0.7098346421033132
0.7	/export/home/lcerrone/Datasets/COS-RootPrimordia2/test/Marvelous_T00006_crop_x420_y620_gt.h5	/export/home/lcerrone/Datasets/FOR_adrian_predictions/root_predictions/unet_ds1x_dice_gcr_noise/Marvelous_t00006_crop_x420_y620_gt_predictions.h5	0.9802554774031854	0.7066120087143098	0.7101094931586082	0.7083564337868209
0.8	/export/home/lcerrone/Datasets/COS-RootPrimordia2/test/Marvelous_T00006_crop_x420_y620_gt.h5	/export/home/lcerrone/Datasets/FOR_adrian_predictions/root_predictions/unet_ds1x_dice_gcr_noise/Marvelous_t00006_crop_x420_y620_gt_predictions.h5	0.980798506620993	0.7301342123488229	0.6842619278478297	0.7064541955834229
0.9	/export/home/lcerrone/Datasets/COS-RootPrimordia2/test/Marvelous_T00006_crop_x420_y620_gt.h5	/export/home/lcerrone/Datasets/FOR_adrian_predictions/root_predictions/unet_ds1x_dice_gcr_noise/Marvelous_t00006_crop_x420_y620_gt_predictions.h5	0.9808508527391757	0.7405296179344797	0.6663965467411543	0.7015099904192296
0.1	/export/home/lcerrone/Datasets/COS-RootPrimordia2/test/Marvelous_T00045.h5	/export/home/lcerrone/Datasets/FOR_adrian_predictions/root_predictions/unet_ds1x_dice_gcr_noise/Marvelous_t00045_gt_predictions.h5	0.9492024222222222	0.5634748390434792	0.7103267145278417	0.6284357716705338
0.2	/export/home/lcerrone/Datasets/COS-RootPrimordia2/test/Marvelous_T00045.h5	/export/home/lcerrone/Datasets/FOR_adrian_predictions/root_predictions/unet_ds1x_dice_gcr_noise/Marvelous_t00045_gt_predictions.h5	0.9508777888888889	0.5780985885136087	0.6948343920666198	0.6311137937856386
0.3	/export/home/lcerrone/Datasets/COS-RootPrimordia2/test/Marvelous_T00045.h5	/export/home/lcerrone/Datasets/FOR_adrian_predictions/root_predictions/unet_ds1x_dice_gcr_noise/Marvelous_t00045_gt_predictions.h5	0.9531000888888889	0.6014475269408228	0.6654474468681245	0.6318309402153718
0.4	/export/home/lcerrone/Datasets/COS-RootPrimordia2/test/Marvelous_T00045.h5	/export/home/lcerrone/Datasets/FOR_adrian_predictions/root_predictions/unet_ds1x_dice_gcr_noise/Marvelous_t00045_gt_predictions.h5	0.9538343666666667	0.6107842614399774	0.652294350819657	0.6308572078409282
0.5	/export/home/lcerrone/Datasets/COS-RootPrimordia2/test/Marvelous_T00045.h5	/export/home/lcerrone/Datasets/FOR_adrian_predictions/root_predictions/unet_ds1x_dice_gcr_noise/Marvelous_t00045_gt_predictions.h5	0.9549611555555556	0.6270951787903587	0.6297310679656245	0.6284103593078737
0.6	/export/home/lcerrone/Datasets/COS-RootPrimordia2/test/Marvelous_T00045.h5	/export/home/lcerrone/Datasets/FOR_adrian_predictions/root_predictions/unet_ds1x_dice_gcr_noise/Marvelous_t00045_gt_predictions.h5	0.9556864666666667	0.6451375946867085	0.5939689407614612	0.61849676811343
0.7	/export/home/lcerrone/Datasets/COS-RootPrimordia2/test/Marvelous_T00045.h5	/export/home/lcerrone/Datasets/FOR_adrian_predictions/root_predictions/unet_ds1x_dice_gcr_noise/Marvelous_t00045_gt_predictions.h5	0.9559020333333333	0.6531995882549559	0.5773428320770924	0.6129331162642002
0.8	/export/home/lcerrone/Datasets/COS-RootPrimordia2/test/Marvelous_T00045.h5	/export/home/lcerrone/Datasets/FOR_adrian_predictions/root_predictions/unet_ds1x_dice_gcr_noise/Marvelous_t00045_gt_predictions.h5	0.9558557666666667	0.6718515213630605	0.5278819363106475	0.5912284595247878
0.9	/export/home/lcerrone/Datasets/COS-RootPrimordia2/test/Marvelous_T00045.h5	/export/home/lcerrone/Datasets/FOR_adrian_predictions/root_predictions/unet_ds1x_dice_gcr_noise/Marvelous_t00045_gt_predictions.h5	0.9556837222222222	0.6807563738757102	0.5031710554721124	0.5786451004874491
