# Supplementary material for: Accurate and versatile 3D segmentation of plant tissues at cellular resolution
Source: eLife. 2020 Jul 29;9:e57613. doi: 10.7554/eLife.57613 (PMC7447435; doi:10.7554/eLife.57613)
Supplement: Figure 3—source data 1. — The archive contains CSV files with evaluation metrics computed on the Lateral Root and Ovules test sets. 'root_final_16_03_20_110904.csv' - evaluation metrics for the Lateral Root, 'ovules_final_16_03_20_113546.csv' - evaluation metrics for the Ovules, 'fig3_evaluation_and_supptables.ipynb' - Juputer notebook for generating panes A, B, C in Figure 3 as well as Appendix 5—table 2. [file elife-57613-fig3-data1.zip]

Archive with 4 entries (4 files):
- fig3_tab1_tabsupp_5_2_segmentation/3datlas_final_16_03_20_114048.csv
- fig3_tab1_tabsupp_5_2_segmentation/fig3_evaluation_and_supptables.ipynb
- fig3_tab1_tabsupp_5_2_segmentation/root_final_16_03_20_110904.csv
- fig3_tab1_tabsupp_5_2_segmentation/ovules_final_16_03_20_113546.csv
