# Supplementary material for: Accurate and versatile 3D segmentation of plant tissues at cellular resolution
Source: eLife. 2020 Jul 29;9:e57613. doi: 10.7554/eLife.57613 (PMC7447435; doi:10.7554/eLife.57613)
Supplement: Figure 3—source data 1. — The archive contains CSV files with evaluation metrics computed on the Lateral Root and Ovules test sets. 'root_final_16_03_20_110904.csv' - evaluation metrics for the Lateral Root, 'ovules_final_16_03_20_113546.csv' - evaluation metrics for the Ovules, 'fig3_evaluation_and_supptables.ipynb' - Juputer notebook for generating panes A, B, C in Figure 3 as well as Appendix 5—table 2. [file elife-57613-fig3-data1.zip › fig3_tab1_tabsupp_5_2_segmentation/3datlas_final_16_03_20_114048.csv]

segmentation_file	gt_file	voi	adapted_rand	hash	segmentation_algorithm	down_sampling	metadata_train	metadata_segmentation
N1_anther_predictions_gasp_average.h5	N1_anther.h5	(0.7780078409717051, 0.6875818747608924)	0.3284641793535241	('07dd7d7f9430df39b9b117c240909905', 'c963ed84b37aba77278adfd4a1de4083')	Generic	[1, 1, 1]
N2_filament_predictions_gasp_average.h5	N2_filament.h5	(1.001173862512195, 1.3776631770830179)	0.5759664653886836	('62ce7464e072d02cb75003446b319629', '0cd43a76aa1abf2f6ea84feb423469f9')	Generic	[1, 1, 1]
N3_leaf_predictions_gasp_average.h5	N3_leaf.h5	(0.35289394122627527, 0.32164100511884286)	0.07469069635526737	('4ce11b5319f9737d2c4a7612cea76f15', '923d4c2d93e8f1e156b215b6068d23d4')	Generic	[1, 1, 1]
N4_pedicel_predictions_gasp_average.h5	N4_pedicel.h5	(0.7873910577890961, 0.869438218722967)	0.4002153463184023	('40242c5f495c55a468d12939867fd29f', '9617e8b91056217a1c06fd0c7d182179')	Generic	[1, 1, 1]
N6_root_predictions_gasp_average.h5	N6_root.h5	(0.6340123287931503, 0.8816634351242668)	0.2483167146098647	('272b4d3a14d374e1a370a24146455d36', '7c28a585cf54108cd91d71f7192d64ca')	Generic	[1, 1, 1]
N7_sepal_predictions_gasp_average.h5	N7_sepal.h5	(0.7461960248608532, 1.0317331558625131)	0.5265072831358125	('c2511a358884360eac1f17f032189291', '2424fe96ca0c713fc33b2cb6fda4b3b0')	Generic	[1, 1, 1]
N8_valve_predictions_gasp_average.h5	N8_valve.h5	(0.8211309698052908, 1.315180402259405)	0.5724881201957999	('d620f2c30eb77f1ee4711c53d50b6d37', '8dd04236d53309b65b8d47652e91b155')	Generic	[1, 1, 1]
