# Supplementary material for: Accurate and versatile 3D segmentation of plant tissues at cellular resolution
Source: eLife. 2020 Jul 29;9:e57613. doi: 10.7554/eLife.57613 (PMC7447435; doi:10.7554/eLife.57613)
Supplement: Figure 3—source data 1. — The archive contains CSV files with evaluation metrics computed on the Lateral Root and Ovules test sets. 'root_final_16_03_20_110904.csv' - evaluation metrics for the Lateral Root, 'ovules_final_16_03_20_113546.csv' - evaluation metrics for the Ovules, 'fig3_evaluation_and_supptables.ipynb' - Juputer notebook for generating panes A, B, C in Figure 3 as well as Appendix 5—table 2. [file elife-57613-fig3-data1.zip › fig3_tab1_tabsupp_5_2_segmentation/fig3_evaluation_and_supptables.ipynb]

# %% [code]
import csv
import numpy as np
import matplotlib.pyplot as plt
import os
import re

import matplotlib as mpl 
import matplotlib.patches as mpatches

# %% [code]
def read_data(data):
    with open(data) as csvfile:
        spamreader = csv.reader(csvfile, delimiter=',')
        all_stats = {}
        for i, row in enumerate(spamreader):
            if i > 0:
                #print(row[0].split("/"))
                #net = row[0].split("/")[7]
                net = "generic_net"
                if net not in all_stats:
                    all_stats[net] = {}
                
                beginning_key = "predictions_"
                end_key = ".h5"
                
                algorithm = row[0][row[0].find(beginning_key) + len(beginning_key):
                             row[0].find(end_key)]
                if algorithm not in all_stats[net]:
                    all_stats[net][algorithm] = {"rand": [],
                                                 "voi_split": [],
                                                 "voi_merge": []
                                                 }

                voi = re.findall("\d+\.\d+", row[2])
                all_stats[net][algorithm]["rand"].append(float(row[3]))
                all_stats[net][algorithm]["voi_merge"].append(float(voi[1]))
                all_stats[net][algorithm]["voi_split"].append(float(voi[0]))
                """
                stats["algorithm"] = row[0].split("/")[8]
                stats["rand"] = float(row[3])
                voi = re.findall("\d+\.\d+", row[2])
                stats["voi_merge"] = voi[0]
                stats["voi_split"] = voi[1]
                """
    return all_stats

# %% [markdown]
## Setup:

# %% [code]
data_root = "/home/lcerrone/seg_final/root_final_16_03_20_110904.csv"
data_ovules = "/home/lcerrone/seg_final/ovules_final_16_03_20_113546.csv"

figure_number = "./figure3/"

all_stats_root = read_data(data_root)
all_stats_ovules = read_data(data_ovules)

net_name_root = "generic_net"
marker_root = [u"x", u"o", u"v", u"*"]
labels_root = ["Movie 2, T: 10",
               "Movie 2, T: 20",
               "Movie 1, T: 45",
               "Movie 1, T: 06"]

net_name_ovules = "generic_net"
marker_ovules = [u"x", u"o", u"v", u"*", u"s", u"p", u"D"]
labels_ovules = ["Stack N: 294",
                 "Stack N: 435",
                 "Stack N: 441",
                 "Slack N: 511",
                 "Stack N: 522",
                 "Stack N: 590", 
                 "Stack N: 593"]

all_stats_net_root = all_stats_root[net_name_root]
#print(all_stats_net_root)
all_stats_net_ovules = all_stats_ovules[net_name_ovules]

metrics_names = ["DTWS", "GASP", "MultiCut", "Mutex"]
metrics_names_tables = ["DTWS", "GASP", "MultiCut", "Mutex"]

metrics =["rand", "voi_split", "voi_merge"]
metrics_label = ["ARand Error", "VOI Split Error", "VOI Merge Error"]

fs1 = 55
fs2 = 50
fs22 = 36
fs3 = 50
bs = 70
leg = True


# %% [code]

for metric, metric_label in zip(metrics, metrics_label):
    value_data_root = []
    for key, value in all_stats_net_root.items():
        #print(key, value)##, value)
        value_data_root.append(value[metric])
    
    value_data_ovules = []
    for key, value in all_stats_net_ovules.items():
        #print(key, value)
        value_data_ovules.append(value[metric])
    
    fig = plt.figure(1, figsize=(22, 12))
    
    # Create an axes instance
    ax = fig.add_subplot(111)

    # Create the boxplot    
    bp1 = ax.boxplot(value_data_root,
                     positions= np.arange(len(value_data_root))-0.2,
                     patch_artist=True,
                     widths=0.3)
    bp2 = ax.boxplot(value_data_ovules,
                     positions= np.arange(len(value_data_ovules))+0.2,
                     patch_artist=True,
                     widths=0.3)

    for i, value in enumerate(value_data_root):
        for j, (_v, _m, _l) in enumerate(zip(value, marker_root, labels_root)):
            sc = ax.scatter(i -0.2, _v, c="k",zorder=10, s=bs, marker='o')
        
    for i, value in enumerate(value_data_ovules):
        for _v, _m, _l in zip(value, marker_ovules, labels_ovules):
            sc = ax.scatter(i +0.2, _v, c="k",zorder=10, s=bs, marker='o')

    ## change outline color, fill color and linewidth of the boxes
    for box in bp1['boxes']:
        # change outline color
        box.set(color='k', linewidth=2)
        # change fill color
        box.set(facecolor = "#3bc954", alpha=0.8)

    ## change color and linewidth of the whiskers
    for whisker in bp1['whiskers']:
        whisker.set(color='k', linewidth=2)

    ## change color and linewidth of the caps
    for cap in bp1['caps']:
        cap.set(color='k', linewidth=2)

    ## change color and linewidth of the medians
    for median in bp1['medians']:
        median.set(color='k', linewidth=2)

    ## change the style of fliers and their fill
    for flier in bp1['fliers']:
        flier.set(marker='o', color='#c93b76', alpha=0.5)
        
    ## change outline color, fill color and linewidth of the boxes
    for box in bp2['boxes']:
        # change outline color
        box.set(color='k', linewidth=2)
        # change fill color
        box.set(facecolor = "#c93b76", alpha=0.8)

    ## change color and linewidth of the whiskers
    for whisker in bp2['whiskers']:
        whisker.set(color='k', linewidth=2)

    ## change color and linewidth of the caps
    for cap in bp2['caps']:
        cap.set(color='k', linewidth=2)

    ## change color and linewidth of the medians
    for median in bp2['medians']:
        median.set(color='k', linewidth=2)

    ## change the style of fliers and their fill
    for flier in bp2['fliers']:
        flier.set(marker='o', color='#c93b76', alpha=0.5)

    # Save the figure
    plt.grid(axis="y")
    plt.xticks(np.arange(0, 4), metrics_names)
    plt.xlim(-0.5, 3.5)
    
    plt.ylabel(metric_label, fontsize=fs1)
    ax.tick_params(axis='x', labelsize=fs2)
    ax.tick_params(axis='y', labelsize=fs22)
    green_patch = mpatches.Patch(facecolor="#3bc954", edgecolor='k', linewidth =1.5, label='LRP')
    purple_patch = mpatches.Patch(facecolor='#c93b76', edgecolor='k', linewidth =1.5, label='Ovules')
    
    if leg:
        plt.legend(loc=0, handles=[green_patch, purple_patch], prop={'size': fs3})
        leg = False
    plt.show()
    fig.savefig(f'{figure_number}/mix_{metric}.pdf', bbox_inches='tight')


# %% [code]
file_string = "Table suppementary Root: \n"
for net_key, stats in all_stats_root.items():
    file_string += f"Network name: {net_key} \n\n"
    strings = 4 * [""]
    for i, (metric, metric_label) in enumerate(zip(metrics, metrics_label)):
        for j, (key, value) in enumerate(stats.items()):
            if i == 0:
                strings[j] += metrics_names_tables[j]

            m, s = np.mean(value[metric]),  np.std(value[metric])
            strings[j] += f" & {m:.3f} \\textpm\ {s:.3f}"
            if i == 2:
                strings[j] += "\\\ \n"
    for line in strings:
        file_string += line

print(file_string)

file_string = "Table suppementary Ovules: \n"
for net_key, stats in all_stats_ovules.items():
    file_string += f"Network name: {net_key} \n\n"
    strings = 4 * [""]
    for i, (metric, metric_label) in enumerate(zip(metrics, metrics_label)):
        for j, (key, value) in enumerate(stats.items()):
            if i == 0:
                strings[j] += metrics_names_tables[j]

            m, s = np.mean(value[metric]),  np.std(value[metric])
            strings[j] += f" & {m:.3f} \\textpm\ {s:.3f}"
            if i == 2:
                strings[j] += "\\\ \n"
    for line in strings:
        file_string += line

    
print(file_string)

# %% [code]


# %% [code]
