# Supplementary material for: Accurate and versatile 3D segmentation of plant tissues at cellular resolution
Source: eLife. 2020 Jul 29;9:e57613. doi: 10.7554/eLife.57613 (PMC7447435; doi:10.7554/eLife.57613)
Supplement: Figure 3—source data 1. — The archive contains CSV files with evaluation metrics computed on the Lateral Root and Ovules test sets. 'root_final_16_03_20_110904.csv' - evaluation metrics for the Lateral Root, 'ovules_final_16_03_20_113546.csv' - evaluation metrics for the Ovules, 'fig3_evaluation_and_supptables.ipynb' - Juputer notebook for generating panes A, B, C in Figure 3 as well as Appendix 5—table 2. [file elife-57613-fig3-data1.zip › fig3_tab1_tabsupp_5_2_segmentation/root_final_16_03_20_110904.csv]

segmentation_file	gt_file	voi	adapted_rand	hash	segmentation_algorithm	metadata_train	metadata_segmentation
Beautiful_T00010_crop_x40-1630_y520-970_gt_predictions_dtws.h5	Beautiful_T00010_crop_x40-1630_y520-970_gt.h5	(1.6526108377328192, 0.09364491156822181)	0.6074838300951999	('d3aca174181ab441e98e96b545e5c97e', 'ad790d2e4100caf3e0229ab38fde632d')	Generic
Beautiful_T00020_crop_x40-1630_y520-970_gt_predictions_dtws.h5	Beautiful_T00020_crop_x40-1630_y520-970_gt.h5	(2.122268759132836, 0.21011068342353267)	0.7585880091377059	('f7ec1c6d15a22ff95525959b0df5442f', '888722819e2f35013c8f0a03a22486bd')	Generic
Marvelous_T00006_crop_x420_y620_gt_predictions_dtws.h5	Marvelous_T00006_crop_x420_y620_gt.h5	(1.9208726292328921, 0.08114336586217605)	0.5083474174110805	('1def73ec2ebca47c58d247dbbbd8def3', 'cfba2418694e9f29578c3f35048912d3')	Generic
Marvelous_T00045_predictions_dtws.h5	Marvelous_T00045.h5	(1.7800997669269552, 0.2500955374515073)	0.324559918278166	('aaa4a5b59638bdded785b7e611512a8f', '56c7d7da9e9ae31e68d0eddabe24637e')	Generic
Beautiful_T00010_crop_x40-1630_y520-970_gt_predictions_gasp_average.h5	Beautiful_T00010_crop_x40-1630_y520-970_gt.h5	(0.19274565727910686, 0.1082922581797126)	0.030001933007230974	('c425ccc37e64877db200e1031de01ab6', 'ad790d2e4100caf3e0229ab38fde632d')	Generic
Beautiful_T00020_crop_x40-1630_y520-970_gt_predictions_gasp_average.h5	Beautiful_T00020_crop_x40-1630_y520-970_gt.h5	(0.16208593067870966, 0.35549397561385515)	0.0834738808721599	('c54e956ce43bb4eb396038af51a6e6f7', '888722819e2f35013c8f0a03a22486bd')	Generic
Marvelous_T00006_crop_x420_y620_gt_predictions_gasp_average.h5	Marvelous_T00006_crop_x420_y620_gt.h5	(0.10682508792410865, 0.1000098017763314)	0.003179055820235366	('6cc7a944c9c116fd010138237a5f7710', 'cfba2418694e9f29578c3f35048912d3')	Generic
Marvelous_T00045_predictions_gasp_average.h5	Marvelous_T00045.h5	(0.27062345645549774, 0.38358516374402996)	0.029821638329386113	('bed388fa1c11628ac40e41ba872a4a56', '56c7d7da9e9ae31e68d0eddabe24637e')	Generic
Beautiful_T00010_crop_x40-1630_y520-970_gt_predictions_multicut.h5	Beautiful_T00010_crop_x40-1630_y520-970_gt.h5	(0.20285338441445921, 0.11443765922896026)	0.030687546274309474	('175e92785d8538f7078464db5dc37344', 'ad790d2e4100caf3e0229ab38fde632d')	Generic
Beautiful_T00020_crop_x40-1630_y520-970_gt_predictions_multicut.h5	Beautiful_T00020_crop_x40-1630_y520-970_gt.h5	(0.16187221383074357, 0.3525329630996185)	0.08310468631142309	('07d2bfc9c19b36873f03ffd9da6635d4', '888722819e2f35013c8f0a03a22486bd')	Generic
Marvelous_T00006_crop_x420_y620_gt_predictions_multicut.h5	Marvelous_T00006_crop_x420_y620_gt.h5	(0.10556069915833988, 0.10114651279613232)	0.0033025286405733434	('530defbf306baa221808b06aa8dfd021', 'cfba2418694e9f29578c3f35048912d3')	Generic
Marvelous_T00045_predictions_multicut.h5	Marvelous_T00045.h5	(0.29044884472744803, 0.37455138504911684)	0.02995238414295731	('54e72114ba0a9b04891933273d814a46', '56c7d7da9e9ae31e68d0eddabe24637e')	Generic
Beautiful_T00010_crop_x40-1630_y520-970_gt_predictions_gasp_mutex_watershed.h5	Beautiful_T00010_crop_x40-1630_y520-970_gt.h5	(0.19274768645578688, 0.10799116326096782)	0.030001215333708475	('00b5d79f7decec56a8a214dc0886ca76', 'ad790d2e4100caf3e0229ab38fde632d')	Generic
Beautiful_T00020_crop_x40-1630_y520-970_gt_predictions_gasp_mutex_watershed.h5	Beautiful_T00020_crop_x40-1630_y520-970_gt.h5	(0.16379163082916254, 0.37776216830960446)	0.08419758531763522	('8621e551077f41690d7f607e09646f9b', '888722819e2f35013c8f0a03a22486bd')	Generic
Marvelous_T00006_crop_x420_y620_gt_predictions_gasp_mutex_watershed.h5	Marvelous_T00006_crop_x420_y620_gt.h5	(0.11060130023295854, 0.09574768567796224)	0.003170733265744574	('850f6952549fd4366faedc815334e281', 'cfba2418694e9f29578c3f35048912d3')	Generic
Marvelous_T00045_predictions_gasp_mutex_watershed.h5	Marvelous_T00006_crop_x420_y620_gt.h5	(2.0300930853264836, 1.5884712279562074)	0.30201231351963265	('65057c834ffadd192ac67560955c4a29', 'cfba2418694e9f29578c3f35048912d3')	Generic
