# Supplementary material for: Accurate and versatile 3D segmentation of plant tissues at cellular resolution
Source: eLife. 2020 Jul 29;9:e57613. doi: 10.7554/eLife.57613 (PMC7447435; doi:10.7554/eLife.57613)
Supplement: Figure 3—source data 1. — The archive contains CSV files with evaluation metrics computed on the Lateral Root and Ovules test sets. 'root_final_16_03_20_110904.csv' - evaluation metrics for the Lateral Root, 'ovules_final_16_03_20_113546.csv' - evaluation metrics for the Ovules, 'fig3_evaluation_and_supptables.ipynb' - Juputer notebook for generating panes A, B, C in Figure 3 as well as Appendix 5—table 2. [file elife-57613-fig3-data1.zip › fig3_tab1_tabsupp_5_2_segmentation/ovules_final_16_03_20_113546.csv]

segmentation_file	gt_file	voi	adapted_rand	hash	segmentation_algorithm	down_sampling	metadata_train	metadata_segmentation
N_294_final_crop_ds2_predictions_dtws.h5	N_294_final_crop_ds2.h5	(0.5925043630004914, 0.49054250881651373)	0.17733781538451543	('75bdb131ca206fc6e53a6497af418f93', '94206bf67bc3e8687b578dccbe57d182')	Generic	[1, 2, 2]
N_435_final_crop_ds2_predictions_dtws.h5	N_435_final_crop_ds2.h5	(0.6029566514625961, 0.27008181127410524)	0.11338034397653651	('73c35ec3eac34d3f6aa31742bf2485c4', 'ae073407eb62c26dd001085662559387')	Generic	[1, 2, 2]
N_441_final_crop_ds2_predictions_dtws.h5	N_441_final_crop_ds2.h5	(0.5614262037058722, 0.2255361084005895)	0.10962308735067428	('159da3ec4748f282826bbd63b1f2ec79', 'ce47c9e8c3473d1ded6c935448ebc5b3')	Generic	[1, 2, 2]
N_511_final_crop_ds2_predictions_dtws.h5	N_511_final_crop_ds2.h5	(0.5201199530297649, 0.2634875067653623)	0.10472025771651972	('7bf6a3f8f44bb4ad006460243a892240', '92c15d91d046786687d42643bef9b5f5')	Generic	[1, 2, 2]
N_522_final_crop_ds2_predictions_dtws.h5	N_522_final_crop_ds2.h5	(0.5503436397942403, 0.24520738225510202)	0.09058668146606874	('cef5bf27404d0450d37746403776bf99', 'd9712dc6b2333f54194f4d019a183c7c')	Generic	[1, 2, 2]
N_590_final_crop_ds2_predictions_dtws.h5	N_590_final_crop_ds2.h5	(0.6586845810240489, 0.375691243433719)	0.18494880437532146	('dfb27e5cd600e0cb19c8a742151c0835', '0fc96b462823bf1ac4ba297ce4275f9f')	Generic	[1, 2, 2]
N_593_final_crop_ds2_predictions_dtws.h5	N_593_final_crop_ds2.h5	(0.6076878648324675, 0.3725184927139235)	0.16238437623928792	('48b010ba576750a8f4e72f35033fbada', '35456b0a12232974a65a5060fa5ad349')	Generic	[1, 2, 2]
N_294_final_crop_ds2_predictions_gasp_average.h5	N_294_final_crop_ds2.h5	(0.37512209562853294, 0.5708640409868545)	0.21835536242999243	('3bbaf10ec3998276d44779ce97701234', '94206bf67bc3e8687b578dccbe57d182')	Generic	[1, 2, 2]
N_435_final_crop_ds2_predictions_gasp_average.h5	N_435_final_crop_ds2.h5	(0.38342242889233236, 0.28475042265164785)	0.07819080320107785	('efc26c898bda1f269317e13e03bb9987', 'ae073407eb62c26dd001085662559387')	Generic	[1, 2, 2]
N_441_final_crop_ds2_predictions_gasp_average.h5	N_441_final_crop_ds2.h5	(0.2949514183111819, 0.2473684522676658)	0.06955364580987444	('fe08c687e6b30bc74133099a06c72833', 'ce47c9e8c3473d1ded6c935448ebc5b3')	Generic	[1, 2, 2]
N_511_final_crop_ds2_predictions_gasp_average.h5	N_511_final_crop_ds2.h5	(0.27757956931419414, 0.29327971182075185)	0.06876190594622811	('18cfc189862b28f7c79d7e8eae857b1b', '92c15d91d046786687d42643bef9b5f5')	Generic	[1, 2, 2]
N_522_final_crop_ds2_predictions_gasp_average.h5	N_522_final_crop_ds2.h5	(0.287806356617747, 0.25849040524111877)	0.04791065245151138	('9386f29a2055810f7715bbf32392b137', 'd9712dc6b2333f54194f4d019a183c7c')	Generic	[1, 2, 2]
N_590_final_crop_ds2_predictions_gasp_average.h5	N_590_final_crop_ds2.h5	(0.4497410029673137, 0.40709053106169313)	0.15765876031183335	('10deb8ef19141d97bd07f5201116496a', '0fc96b462823bf1ac4ba297ce4275f9f')	Generic	[1, 2, 2]
N_593_final_crop_ds2_predictions_gasp_average.h5	N_593_final_crop_ds2.h5	(0.4329038817839569, 0.4181576931719254)	0.15987691788143443	('737963cf526fe390ea648c6bed627924', '35456b0a12232974a65a5060fa5ad349')	Generic	[1, 2, 2]
N_294_final_crop_ds2_predictions_multicut.h5	N_294_final_crop_ds2.h5	(0.44334723985759256, 0.6676648892381867)	0.28644809342055944	('eed964850233d01d54d3e718ad625b16', '94206bf67bc3e8687b578dccbe57d182')	Generic	[1, 2, 2]
N_435_final_crop_ds2_predictions_multicut.h5	N_435_final_crop_ds2.h5	(0.41103414651464926, 0.3204019994431545)	0.08466746076231901	('db407993017ea8414c4587efdda1597b', 'ae073407eb62c26dd001085662559387')	Generic	[1, 2, 2]
N_441_final_crop_ds2_predictions_multicut.h5	N_441_final_crop_ds2.h5	(0.3522507679669569, 0.32029483313250867)	0.08176240387114808	('02fa3d00388b7cba4d97f8ce1e80c94f', 'ce47c9e8c3473d1ded6c935448ebc5b3')	Generic	[1, 2, 2]
N_511_final_crop_ds2_predictions_multicut.h5	N_511_final_crop_ds2.h5	(0.3669197582956908, 0.395956791846508)	0.09738984131751971	('a3b5f2e161dd11cbf221e958480374cd', '92c15d91d046786687d42643bef9b5f5')	Generic	[1, 2, 2]
N_522_final_crop_ds2_predictions_multicut.h5	N_522_final_crop_ds2.h5	(0.3299613416403982, 0.3040751705710779)	0.05544722604291008	('9a9821cb08397eb2cfb07ec9fbd939ec', 'd9712dc6b2333f54194f4d019a183c7c')	Generic	[1, 2, 2]
N_590_final_crop_ds2_predictions_multicut.h5	N_590_final_crop_ds2.h5	(0.5320425492397601, 0.5063493596021631)	0.2077049617656911	('0eacd46b5a022d1f6143a82da436baf6', '0fc96b462823bf1ac4ba297ce4275f9f')	Generic	[1, 2, 2]
N_593_final_crop_ds2_predictions_multicut.h5	N_593_final_crop_ds2.h5	(0.4882326252972371, 0.4916081873862792)	0.20301881178659442	('77bc1b0a47fc124682ca15fd9a77f6dd', '35456b0a12232974a65a5060fa5ad349')	Generic	[1, 2, 2]
N_294_final_crop_ds2_predictions_gasp_mutex_watershed.h5	N_294_final_crop_ds2.h5	(0.3764972419206799, 0.5700430414135031)	0.21801087682070963	('9c59d22f091e5584bcfdd23e422feba3', '94206bf67bc3e8687b578dccbe57d182')	Generic	[1, 2, 2]
N_435_final_crop_ds2_predictions_gasp_mutex_watershed.h5	N_435_final_crop_ds2.h5	(0.38370602276123006, 0.2852705067326283)	0.07829638941075545	('86c89cc80f585fc150e441da1d410ae7', 'ae073407eb62c26dd001085662559387')	Generic	[1, 2, 2]
N_441_final_crop_ds2_predictions_gasp_mutex_watershed.h5	N_441_final_crop_ds2.h5	(0.2982853599273534, 0.24962242477898197)	0.0710723965510206	('082ba5a4b09360499ffbc6cda381bffd', 'ce47c9e8c3473d1ded6c935448ebc5b3')	Generic	[1, 2, 2]
N_511_final_crop_ds2_predictions_gasp_mutex_watershed.h5	N_511_final_crop_ds2.h5	(0.2793642405183578, 0.29364838456782677)	0.0689264693825773	('5ffbe839e4c27c0b8abd708e8a377f49', '92c15d91d046786687d42643bef9b5f5')	Generic	[1, 2, 2]
N_522_final_crop_ds2_predictions_gasp_mutex_watershed.h5	N_522_final_crop_ds2.h5	(0.28932967389005565, 0.2577042285624127)	0.047832306793457624	('2108dbb8fa61bd0068d62dcba074d900', 'd9712dc6b2333f54194f4d019a183c7c')	Generic	[1, 2, 2]
N_590_final_crop_ds2_predictions_gasp_mutex_watershed.h5	N_590_final_crop_ds2.h5	(0.4535057274407107, 0.4064729262747874)	0.16036291583638929	('b0a1d5e1597f0e083c0a6a75d286b2a4', '0fc96b462823bf1ac4ba297ce4275f9f')	Generic	[1, 2, 2]
N_593_final_crop_ds2_predictions_gasp_mutex_watershed.h5	N_593_final_crop_ds2.h5	(0.43326475461714614, 0.417836528753197)	0.1596366028213797	('9beaf0650f3c8ae6b8d292c7a179996d', '35456b0a12232974a65a5060fa5ad349')	Generic	[1, 2, 2]
