# Supplementary material for: Accurate and versatile 3D segmentation of plant tissues at cellular resolution
Source: eLife. 2020 Jul 29;9:e57613. doi: 10.7554/eLife.57613 (PMC7447435; doi:10.7554/eLife.57613)
Supplement: Figure 6—source data 1. — The archive contains: 'ovule-results.csv' - number of cells and extension for different ovule primordium, 'ovule-scatter.ipynb' - Jupyter notebook for generating panes B and C. [file elife-57613-fig6-data1.zip › Figure 6-source data 1/ovule-results.csv]

1	145	37.89
2	150	26.51
3	152	38.88
4	132	34.26
5	124	29.69
6	91	27.31
7	140	33.04
8	57	19.35
