# Supplementary material for: Accurate and versatile 3D segmentation of plant tissues at cellular resolution
Source: eLife. 2020 Jul 29;9:e57613. doi: 10.7554/eLife.57613 (PMC7447435; doi:10.7554/eLife.57613)
Supplement: Figure 6—source data 1. — The archive contains: 'ovule-results.csv' - number of cells and extension for different ovule primordium, 'ovule-scatter.ipynb' - Jupyter notebook for generating panes B and C. [file elife-57613-fig6-data1.zip › Figure 6-source data 1/ouvle-scatter.ipynb]

# %% [code]
import matplotlib.pyplot as plt
import csv

# %% [code]
in_file = 'ovule-results.csv'

cells = []
lengths = []
with open(in_file, 'r') as f:
    reader = csv.reader(f, delimiter=',')
    for row in reader:
        n, cell_num, length = row
        n, cell_num, length = int(n), int(cell_num), float(length)
        cells.append(cell_num)
        lengths.append(length)
        
fig, ax = plt.subplots()
ax.set(xlabel='Ovule primordium', ylabel='PD extension $\mathregular{(\mu m)}$')
ax.set_ylim([0, 50])
plt.scatter(list(range(1, 9)), lengths, marker='o', s=50)
plt.xticks([1, 2, 3, 4, 5, 6, 7, 8], ['#1', '#2', '#3', '#4', '#5', '#6', '#7', '#8'])
fig.savefig("ovule_primordium_lengths.pdf", bbox_inches='tight')

# %% [code]
fig, ax = plt.subplots()
ax.set(xlabel='Ovule primordium', ylabel='Number of cells')
ax.set_ylim([0, 200])
plt.scatter(list(range(1, 9)), cells, marker='o', s=50)
plt.xticks([1, 2, 3, 4, 5, 6, 7, 8], ['#1', '#2', '#3', '#4', '#5', '#6', '#7', '#8'])
fig.savefig("ovule_primordium_lengths.pdf", bbox_inches='tight')
