# Supplementary material for: Accurate and versatile 3D segmentation of plant tissues at cellular resolution
Source: eLife. 2020 Jul 29;9:e57613. doi: 10.7554/eLife.57613 (PMC7447435; doi:10.7554/eLife.57613)
Supplement: Figure 7—source data 1. — A detailed description of how to generate the pane C can be found in 'Figure 7C.pdf'. [file elife-57613-fig7-data1.zip]

Archive with 11 entries (11 files):
- fig7_root/ACD_list.csv
- fig7_root/geom_flat_violin.R
- fig7_root/Figure7C.Rmd
- fig7_root/movie3_nice_cell_volumes(1).csv
- fig7_root/ACD_list(1).csv
- fig7_root/movie3_nice_cell_volumes.csv
- fig7_root/movie2_marvelous_cell_volumes(1).csv
- fig7_root/movie2_marvelous_cell_volumes.csv
- fig7_root/movie1_bioutifoul_cell_volumes(1).csv
- fig7_root/Figure7C.pdf
- fig7_root/movie1_bioutifoul_cell_volumes.csv
