# Supplementary material for: Accurate and versatile 3D segmentation of plant tissues at cellular resolution
Source: eLife. 2020 Jul 29;9:e57613. doi: 10.7554/eLife.57613 (PMC7447435; doi:10.7554/eLife.57613)
Supplement: Figure 7—source data 1. — A detailed description of how to generate the pane C can be found in 'Figure 7C.pdf'. [file elife-57613-fig7-data1.zip › fig7_root/ACD_list.csv]

Frame	MovieName	ParentID	Label	DivisionType	CellFile_lilly	CellFile	CellPosition
x	Marvelous	frame_-1X_spot_a	208	anticlinal	0,2	central	inner
x	Marvelous	frame_-1X_spot_a	spot_b	anticlinal	0,2	central	outer
0	Marvelous	frame_X_spot_b	175	anticlinal	0,2	central	inner
0	Marvelous	frame_X_spot_b	169	anticlinal	0,2	central	outer
0	Marvelous	frame_X_spot_1	1312	anticlinal	0,1	central	outer
0	Marvelous	frame_X_spot_1	842	anticlinal	0,1	central	inner
0	Marvelous	frame_X_spot_2	918	anticlinal	0,1	central	outer
0	Marvelous	frame_X_spot_2	810	anticlinal	0,1	central	inner
0	Marvelous	frame_X_spot_3	261	anticlinal	0,2	central	outer
0	Marvelous	frame_X_spot_3	183	anticlinal	0,2	central	inner
6	Marvelous	frame_X_spot_5	1509	anticlinal	-1	peripheral	NA
6	Marvelous	frame_X_spot_5	1522	anticlinal	-1	peripheral	NA
6	Marvelous	frame_4_spot_477	321	anticlinal	0,1	central	inner
6	Marvelous	frame_4_spot_477	438	anticlinal	0,1	central	outer
0	Nice	frame_X_spot_1	115	anticlinal	0,1	central	outer
0	Nice	frame_X_spot_1	114	anticlinal	0,1	central	inner
0	Nice	frame_X_spot_2	100	anticlinal	0,2	central	outer
0	Nice	frame_X_spot_2	101	anticlinal	0,2	central	inner
0	Nice	frame_X_spot_3	94	anticlinal	0,2	central	outer
0	Nice	frame_X_spot_3	97	anticlinal	0,2	central	inner
0	Nice	frame_X_spot_4	132	anticlinal	-1	peripheral	outer
0	Nice	frame_X_spot_4	133	anticlinal	-1	peripheral	inner
0	Bioutifoul	frame_X_spot_1	96	anticlinal	0,1	central	inner
0	Bioutifoul	frame_X_spot_1	99	anticlinal	0,1	central	outer
0	Bioutifoul	frame_X_spot_2	204	anticlinal	-1	peripheral	inner
0	Bioutifoul	frame_X_spot_2	192	anticlinal	-1	peripheral	outer
2	Bioutifoul	Bioutifoul_frame_0_label_70	61	anticlinal	1	peripheral	NA
2	Bioutifoul	Bioutifoul_frame_0_label_70	72	anticlinal	1	peripheral	NA
2	Bioutifoul	Bioutifoul_frame_0_label_97	323	anticlinal	0	central	outer
2	Bioutifoul	Bioutifoul_frame_0_label_97	352	anticlinal	0	central	inner
10	Bioutifoul	Bioutifoul_frame_10_label_226	149	anticlinal	0	central	inner
10	Bioutifoul	Bioutifoul_frame_10_label_226	151	anticlinal	0	central	outer
12	Bioutifoul	Bioutifoul_frame_10_label_166	306	anticlinal	-1	peripheral	outer
12	Bioutifoul	Bioutifoul_frame_10_label_166	307	anticlinal	-1	peripheral	inner
12	Bioutifoul	Bioutifoul_frame_10_label_168	310	anticlinal	-1	peripheral	inner
12	Bioutifoul	Bioutifoul_frame_10_label_168	313	anticlinal	-1	peripheral	outer
