# Supplementary material for: Accurate and versatile 3D segmentation of plant tissues at cellular resolution
Source: eLife. 2020 Jul 29;9:e57613. doi: 10.7554/eLife.57613 (PMC7447435; doi:10.7554/eLife.57613)
Supplement: Figure 7—source data 1. — A detailed description of how to generate the pane C can be found in 'Figure 7C.pdf'. [file elife-57613-fig7-data1.zip › fig7_root/movie3_nice_cell_volumes(1).csv]

ID	Frame	MovieName	Label	Volume	ParentID
Nice_frame_0_label_1	0	Nice	1	9662989
Nice_frame_0_label_2	0	Nice	2	240507
Nice_frame_0_label_3	0	Nice	3	3569785
Nice_frame_0_label_4	0	Nice	4	560911
Nice_frame_0_label_5	0	Nice	5	365495
Nice_frame_0_label_6	0	Nice	6	854139
Nice_frame_0_label_7	0	Nice	7	414806
Nice_frame_0_label_8	0	Nice	8	192716
Nice_frame_0_label_9	0	Nice	9	11759984
Nice_frame_0_label_10	0	Nice	10	17989
Nice_frame_0_label_12	0	Nice	12	1179632
Nice_frame_0_label_13	0	Nice	13	207703
Nice_frame_0_label_15	0	Nice	15	36752
Nice_frame_0_label_19	0	Nice	19	516485
Nice_frame_0_label_20	0	Nice	20	391531
Nice_frame_0_label_23	0	Nice	23	843737
Nice_frame_0_label_30	0	Nice	30	1034767
Nice_frame_0_label_77	0	Nice	77	3654916
Nice_frame_0_label_78	0	Nice	78	239142
Nice_frame_0_label_79	0	Nice	79	496987
Nice_frame_0_label_80	0	Nice	80	42609
Nice_frame_0_label_84	0	Nice	84	5275023
Nice_frame_0_label_94	0	Nice	94	354061
Nice_frame_0_label_95	0	Nice	95	2097949
Nice_frame_0_label_96	0	Nice	96	1306379
Nice_frame_0_label_97	0	Nice	97	143158
Nice_frame_0_label_99	0	Nice	99	175881
Nice_frame_0_label_100	0	Nice	100	364316
Nice_frame_0_label_101	0	Nice	101	157999
Nice_frame_0_label_102	0	Nice	102	124196
Nice_frame_0_label_105	0	Nice	105	124510
Nice_frame_0_label_106	0	Nice	106	248693
Nice_frame_0_label_109	0	Nice	109	2124823
Nice_frame_0_label_113	0	Nice	113	102798
Nice_frame_0_label_114	0	Nice	114	118083
Nice_frame_0_label_115	0	Nice	115	282953
Nice_frame_0_label_116	0	Nice	116	707633
Nice_frame_0_label_117	0	Nice	117	1302365
Nice_frame_0_label_118	0	Nice	118	106384
Nice_frame_0_label_119	0	Nice	119	269882
Nice_frame_0_label_120	0	Nice	120	214871
Nice_frame_0_label_124	0	Nice	124	109531
Nice_frame_0_label_125	0	Nice	125	433948
Nice_frame_0_label_127	0	Nice	127	472203
Nice_frame_0_label_129	0	Nice	129	1945813
Nice_frame_0_label_130	0	Nice	130	1536886
Nice_frame_0_label_131	0	Nice	131	105786
Nice_frame_0_label_132	0	Nice	132	198039
Nice_frame_0_label_133	0	Nice	133	45990
Nice_frame_0_label_134	0	Nice	134	217077
Nice_frame_0_label_140	0	Nice	140	149230
Nice_frame_0_label_144	0	Nice	144	323314
Nice_frame_0_label_146	0	Nice	146	816379
Nice_frame_0_label_148	0	Nice	148	1857250
Nice_frame_0_label_149	0	Nice	149	38586
Nice_frame_0_label_153	0	Nice	153	65702
Nice_frame_0_label_168	0	Nice	168	3187752
Nice_frame_0_label_171	0	Nice	171	12993
Nice_frame_0_label_172	0	Nice	172	1553484
Nice_frame_0_label_173	0	Nice	173	410415
Nice_frame_0_label_180	0	Nice	180	440498
Nice_frame_0_label_191	0	Nice	191	4604485
Nice_frame_0_label_192	0	Nice	192	4036134
Nice_frame_0_label_197	0	Nice	197	1318425
Nice_frame_0_label_242	0	Nice	242	142245
Nice_frame_0_label_317	0	Nice	317	1081863
Nice_frame_0_label_318	0	Nice	318	28621
Nice_frame_0_label_323	0	Nice	323	1590694
Nice_frame_0_label_326	0	Nice	326	244719
Nice_frame_0_label_327	0	Nice	327	1078180
Nice_frame_0_label_329	0	Nice	329	13730
Nice_frame_0_label_331	0	Nice	331	82489
Nice_frame_2_label_1	2	Nice	1	23518337
Nice_frame_2_label_2	2	Nice	2	564046
Nice_frame_2_label_3	2	Nice	3	344714
Nice_frame_2_label_4	2	Nice	4	1508462
Nice_frame_2_label_5	2	Nice	5	5403490
Nice_frame_2_label_6	2	Nice	6	16064
Nice_frame_2_label_7	2	Nice	7	1213580
Nice_frame_2_label_8	2	Nice	8	211881
Nice_frame_2_label_9	2	Nice	9	421752
Nice_frame_2_label_12	2	Nice	12	30679
Nice_frame_2_label_15	2	Nice	15	444443
Nice_frame_2_label_27	2	Nice	27	970545
Nice_frame_2_label_41	2	Nice	41	1292205
Nice_frame_2_label_42	2	Nice	42	541559
Nice_frame_2_label_44	2	Nice	44	395075	Nice_frame_0_label_94
Nice_frame_2_label_45	2	Nice	45	5432970
Nice_frame_2_label_46	2	Nice	46	23322
Nice_frame_2_label_47	2	Nice	47	3762532	Nice_frame_0_label_77
Nice_frame_2_label_48	2	Nice	48	1342236
Nice_frame_2_label_49	2	Nice	49	2142982
Nice_frame_2_label_52	2	Nice	52	146490	Nice_frame_0_label_97
Nice_frame_2_label_61	2	Nice	61	21838
Nice_frame_2_label_62	2	Nice	62	158466
Nice_frame_2_label_63	2	Nice	63	181812	Nice_frame_0_label_101
Nice_frame_2_label_64	2	Nice	64	376095	Nice_frame_0_label_100
Nice_frame_2_label_82	2	Nice	82	26946
Nice_frame_2_label_92	2	Nice	92	168712	Nice_frame_0_label_105
Nice_frame_2_label_96	2	Nice	96	162442
Nice_frame_2_label_99	2	Nice	99	120560
Nice_frame_2_label_104	2	Nice	104	6238170
Nice_frame_2_label_116	2	Nice	116	2144848
Nice_frame_2_label_117	2	Nice	117	172052
Nice_frame_2_label_119	2	Nice	119	153713	Nice_frame_0_label_106
Nice_frame_2_label_144	2	Nice	144	318768	Nice_frame_0_label_115
Nice_frame_2_label_161	2	Nice	161	109639	Nice_frame_0_label_106
Nice_frame_2_label_165	2	Nice	165	1289580
Nice_frame_2_label_166	2	Nice	166	157387
Nice_frame_2_label_180	2	Nice	180	116410	Nice_frame_0_label_114
Nice_frame_2_label_202	2	Nice	202	42381
Nice_frame_2_label_228	2	Nice	228	253923	Nice_frame_0_label_119
Nice_frame_2_label_236	2	Nice	236	23776
Nice_frame_2_label_277	2	Nice	277	24015
Nice_frame_2_label_334	2	Nice	334	89922
Nice_frame_2_label_335	2	Nice	335	22310
Nice_frame_2_label_336	2	Nice	336	1951110
Nice_frame_2_label_340	2	Nice	340	1544678
Nice_frame_2_label_347	2	Nice	347	172510	Nice_frame_0_label_133
Nice_frame_2_label_350	2	Nice	350	138774
Nice_frame_2_label_352	2	Nice	352	191360	Nice_frame_0_label_132
Nice_frame_2_label_357	2	Nice	357	296723
Nice_frame_2_label_358	2	Nice	358	153052
Nice_frame_2_label_359	2	Nice	359	1830203
Nice_frame_2_label_360	2	Nice	360	45726
Nice_frame_2_label_362	2	Nice	362	57554
Nice_frame_2_label_372	2	Nice	372	432187
Nice_frame_2_label_390	2	Nice	390	470447
Nice_frame_2_label_398	2	Nice	398	1464157
Nice_frame_2_label_403	2	Nice	403	1535272
Nice_frame_2_label_406	2	Nice	406	4460247
Nice_frame_2_label_407	2	Nice	407	14409
Nice_frame_2_label_418	2	Nice	418	205736
Nice_frame_2_label_439	2	Nice	439	1096935
Nice_frame_2_label_440	2	Nice	440	1460260
Nice_frame_2_label_442	2	Nice	442	292008
Nice_frame_2_label_443	2	Nice	443	25814
Nice_frame_2_label_445	2	Nice	445	54237
Nice_frame_2_label_447	2	Nice	447	33472
Nice_frame_4_label_1	4	Nice	1	9821441
Nice_frame_4_label_2	4	Nice	2	328903
Nice_frame_4_label_3	4	Nice	3	537669
Nice_frame_4_label_4	4	Nice	4	2589028
Nice_frame_4_label_5	4	Nice	5	320904
Nice_frame_4_label_6	4	Nice	6	1522576
Nice_frame_4_label_7	4	Nice	7	5488960
Nice_frame_4_label_9	4	Nice	9	17395
Nice_frame_4_label_10	4	Nice	10	1082776
Nice_frame_4_label_11	4	Nice	11	173893
Nice_frame_4_label_12	4	Nice	12	446097
Nice_frame_4_label_13	4	Nice	13	1054712
Nice_frame_4_label_14	4	Nice	14	25896
Nice_frame_4_label_15	4	Nice	15	403201
Nice_frame_4_label_16	4	Nice	16	1267745
Nice_frame_4_label_17	4	Nice	17	517332
Nice_frame_4_label_22	4	Nice	22	4145202	Nice_frame_2_label_47
Nice_frame_4_label_23	4	Nice	23	444093	Nice_frame_2_label_44
Nice_frame_4_label_27	4	Nice	27	5376470
Nice_frame_4_label_29	4	Nice	29	2162297
Nice_frame_4_label_30	4	Nice	30	1334910
Nice_frame_4_label_32	4	Nice	32	177711	Nice_frame_2_label_52
Nice_frame_4_label_43	4	Nice	43	38109
Nice_frame_4_label_45	4	Nice	45	153116
Nice_frame_4_label_46	4	Nice	46	192830	Nice_frame_2_label_63
Nice_frame_4_label_47	4	Nice	47	408453	Nice_frame_2_label_64
Nice_frame_4_label_62	4	Nice	62	125852
Nice_frame_4_label_63	4	Nice	63	128825
Nice_frame_4_label_64	4	Nice	64	158448	Nice_frame_2_label_92
Nice_frame_4_label_99	4	Nice	99	158114	Nice_frame_2_label_119
Nice_frame_4_label_103	4	Nice	103	2140765
Nice_frame_4_label_120	4	Nice	120	51013
Nice_frame_4_label_140	4	Nice	140	133467	Nice_frame_2_label_161
Nice_frame_4_label_145	4	Nice	145	334053	Nice_frame_2_label_144
Nice_frame_4_label_151	4	Nice	151	1350942
Nice_frame_4_label_156	4	Nice	156	166325
Nice_frame_4_label_163	4	Nice	163	1582357
Nice_frame_4_label_164	4	Nice	164	6109346
Nice_frame_4_label_165	4	Nice	165	145790
Nice_frame_4_label_168	4	Nice	168	139093	Nice_frame_2_label_180
Nice_frame_4_label_195	4	Nice	195	39961
Nice_frame_4_label_226	4	Nice	226	322701	Nice_frame_2_label_228
Nice_frame_4_label_295	4	Nice	295	12943
Nice_frame_4_label_342	4	Nice	342	172226	Nice_frame_2_label_347
Nice_frame_4_label_362	4	Nice	362	1927454
Nice_frame_4_label_363	4	Nice	363	1497378
Nice_frame_4_label_393	4	Nice	393	155192
Nice_frame_4_label_401	4	Nice	401	680334
Nice_frame_4_label_412	4	Nice	412	154786
Nice_frame_4_label_443	4	Nice	443	180078	Nice_frame_2_label_352
Nice_frame_4_label_472	4	Nice	472	134420
Nice_frame_4_label_489	4	Nice	489	60863
Nice_frame_4_label_494	4	Nice	494	37224
Nice_frame_4_label_567	4	Nice	567	1826594
Nice_frame_4_label_660	4	Nice	660	308773
Nice_frame_4_label_742	4	Nice	742	2905712
Nice_frame_4_label_810	4	Nice	810	450737
Nice_frame_4_label_849	4	Nice	849	498555
Nice_frame_4_label_860	4	Nice	860	1475297
Nice_frame_4_label_864	4	Nice	864	3253895
Nice_frame_4_label_865	4	Nice	865	4550217
Nice_frame_4_label_908	4	Nice	908	239667
Nice_frame_4_label_909	4	Nice	909	1418663
Nice_frame_4_label_954	4	Nice	954	1083315
Nice_frame_4_label_969	4	Nice	969	1521164
Nice_frame_4_label_985	4	Nice	985	950370
Nice_frame_4_label_987	4	Nice	987	302587
Nice_frame_4_label_988	4	Nice	988	841917
Nice_frame_4_label_992	4	Nice	992	77912
Nice_frame_4_label_993	4	Nice	993	30319
Nice_frame_4_label_995	4	Nice	995	49823
Nice_frame_4_label_996	4	Nice	996	12080
Nice_frame_4_label_998	4	Nice	998	60103
Nice_frame_4_label_999	4	Nice	999	38631
