# Supplementary material for: Accurate and versatile 3D segmentation of plant tissues at cellular resolution
Source: eLife. 2020 Jul 29;9:e57613. doi: 10.7554/eLife.57613 (PMC7447435; doi:10.7554/eLife.57613)
Supplement: Figure 7—source data 1. — A detailed description of how to generate the pane C can be found in 'Figure 7C.pdf'. [file elife-57613-fig7-data1.zip › fig7_root/movie2_marvelous_cell_volumes(1).csv]

ID	Frame	MovieName	Label	Volume	ParentID
Marvelous_frame_0_label_1	0	Marvelous	1	246788239
Marvelous_frame_0_label_2	0	Marvelous	2	5355815
Marvelous_frame_0_label_3	0	Marvelous	3	2512044
Marvelous_frame_0_label_4	0	Marvelous	4	2247525
Marvelous_frame_0_label_5	0	Marvelous	5	3901070
Marvelous_frame_0_label_8	0	Marvelous	8	328574
Marvelous_frame_0_label_9	0	Marvelous	9	10221599
Marvelous_frame_0_label_10	0	Marvelous	10	15687
Marvelous_frame_0_label_11	0	Marvelous	11	2120243
Marvelous_frame_0_label_12	0	Marvelous	12	3449768
Marvelous_frame_0_label_13	0	Marvelous	13	481397
Marvelous_frame_0_label_14	0	Marvelous	14	245342
Marvelous_frame_0_label_15	0	Marvelous	15	1091060
Marvelous_frame_0_label_16	0	Marvelous	16	1788104
Marvelous_frame_0_label_17	0	Marvelous	17	9233913
Marvelous_frame_0_label_18	0	Marvelous	18	310436
Marvelous_frame_0_label_19	0	Marvelous	19	161963
Marvelous_frame_0_label_20	0	Marvelous	20	47288
Marvelous_frame_0_label_21	0	Marvelous	21	313227
Marvelous_frame_0_label_22	0	Marvelous	22	55953
Marvelous_frame_0_label_23	0	Marvelous	23	215166
Marvelous_frame_0_label_27	0	Marvelous	27	120507
Marvelous_frame_0_label_29	0	Marvelous	29	264816
Marvelous_frame_0_label_30	0	Marvelous	30	101299
Marvelous_frame_0_label_33	0	Marvelous	33	3741193
Marvelous_frame_0_label_35	0	Marvelous	35	8210895
Marvelous_frame_0_label_36	0	Marvelous	36	2035682
Marvelous_frame_0_label_38	0	Marvelous	38	90908
Marvelous_frame_0_label_39	0	Marvelous	39	39254
Marvelous_frame_0_label_42	0	Marvelous	42	78583
Marvelous_frame_0_label_43	0	Marvelous	43	7036232
Marvelous_frame_0_label_44	0	Marvelous	44	188032
Marvelous_frame_0_label_45	0	Marvelous	45	1757971
Marvelous_frame_0_label_94	0	Marvelous	94	200115
Marvelous_frame_0_label_120	0	Marvelous	120	39392
Marvelous_frame_0_label_150	0	Marvelous	150	1028233
Marvelous_frame_0_label_152	0	Marvelous	152	1680196
Marvelous_frame_0_label_169	0	Marvelous	169	218964
Marvelous_frame_0_label_170	0	Marvelous	170	72291
Marvelous_frame_0_label_175	0	Marvelous	175	298764
Marvelous_frame_0_label_178	0	Marvelous	178	695653
Marvelous_frame_0_label_179	0	Marvelous	179	295642
Marvelous_frame_0_label_183	0	Marvelous	183	202618
Marvelous_frame_0_label_192	0	Marvelous	192	12097458
Marvelous_frame_0_label_208	0	Marvelous	208	399818
Marvelous_frame_0_label_261	0	Marvelous	261	439409
Marvelous_frame_0_label_426	0	Marvelous	426	2213517
Marvelous_frame_0_label_440	0	Marvelous	440	28955
Marvelous_frame_0_label_464	0	Marvelous	464	3435138
Marvelous_frame_0_label_619	0	Marvelous	619	17451
Marvelous_frame_0_label_809	0	Marvelous	809	9104639
Marvelous_frame_0_label_810	0	Marvelous	810	201542
Marvelous_frame_0_label_823	0	Marvelous	823	30642
Marvelous_frame_0_label_842	0	Marvelous	842	255127
Marvelous_frame_0_label_905	0	Marvelous	905	239094
Marvelous_frame_0_label_917	0	Marvelous	917	252010
Marvelous_frame_0_label_918	0	Marvelous	918	378392
Marvelous_frame_0_label_940	0	Marvelous	940	33340
Marvelous_frame_0_label_1312	0	Marvelous	1312	671833
Marvelous_frame_0_label_1324	0	Marvelous	1324	1721060
Marvelous_frame_0_label_1446	0	Marvelous	1446	1342089
Marvelous_frame_0_label_1700	0	Marvelous	1700	1555300
Marvelous_frame_0_label_1766	0	Marvelous	1766	338985
Marvelous_frame_0_label_2061	0	Marvelous	2061	134368
Marvelous_frame_0_label_2103	0	Marvelous	2103	151721
Marvelous_frame_0_label_2787	0	Marvelous	2787	151785
Marvelous_frame_0_label_2792	0	Marvelous	2792	395902
Marvelous_frame_0_label_2828	0	Marvelous	2828	6852552
Marvelous_frame_0_label_2866	0	Marvelous	2866	4917103
Marvelous_frame_0_label_3107	0	Marvelous	3107	185082
Marvelous_frame_0_label_3395	0	Marvelous	3395	23400
Marvelous_frame_0_label_3689	0	Marvelous	3689	1662794
Marvelous_frame_0_label_3703	0	Marvelous	3703	357393
Marvelous_frame_0_label_3830	0	Marvelous	3830	437980
Marvelous_frame_0_label_3834	0	Marvelous	3834	1208228
Marvelous_frame_0_label_3866	0	Marvelous	3866	5949112
Marvelous_frame_0_label_4049	0	Marvelous	4049	18975
Marvelous_frame_0_label_4052	0	Marvelous	4052	44695
Marvelous_frame_0_label_4053	0	Marvelous	4053	26031
Marvelous_frame_0_label_4293	0	Marvelous	4293	2287256
Marvelous_frame_0_label_4646	0	Marvelous	4646	1290484
Marvelous_frame_0_label_4713	0	Marvelous	4713	550139
Marvelous_frame_0_label_4833	0	Marvelous	4833	32267
Marvelous_frame_0_label_4836	0	Marvelous	4836	447175
Marvelous_frame_0_label_4837	0	Marvelous	4837	44897
Marvelous_frame_0_label_4911	0	Marvelous	4911	204594
Marvelous_frame_0_label_4937	0	Marvelous	4937	52212
Marvelous_frame_0_label_4958	0	Marvelous	4958	150548
Marvelous_frame_0_label_4962	0	Marvelous	4962	68406
Marvelous_frame_0_label_4970	0	Marvelous	4970	80206
Marvelous_frame_0_label_4971	0	Marvelous	4971	19037
Marvelous_frame_0_label_4972	0	Marvelous	4972	5401795
Marvelous_frame_0_label_4974	0	Marvelous	4974	18916
Marvelous_frame_0_label_4980	0	Marvelous	4980	144274
Marvelous_frame_0_label_4982	0	Marvelous	4982	7117144
Marvelous_frame_0_label_4984	0	Marvelous	4984	1378592
Marvelous_frame_0_label_4985	0	Marvelous	4985	431742
Marvelous_frame_0_label_4987	0	Marvelous	4987	1930509
Marvelous_frame_0_label_4989	0	Marvelous	4989	2550834
Marvelous_frame_2_label_1	2	Marvelous	1	247692593
Marvelous_frame_2_label_2	2	Marvelous	2	5403581
Marvelous_frame_2_label_3	2	Marvelous	3	2486392
Marvelous_frame_2_label_4	2	Marvelous	4	2282258
Marvelous_frame_2_label_5	2	Marvelous	5	3883202
Marvelous_frame_2_label_6	2	Marvelous	6	311435
Marvelous_frame_2_label_7	2	Marvelous	7	10292200
Marvelous_frame_2_label_8	2	Marvelous	8	2100362
Marvelous_frame_2_label_9	2	Marvelous	9	2488110
Marvelous_frame_2_label_10	2	Marvelous	10	3509298
Marvelous_frame_2_label_11	2	Marvelous	11	9459548
Marvelous_frame_2_label_12	2	Marvelous	12	20429
Marvelous_frame_2_label_17	2	Marvelous	17	3773719
Marvelous_frame_2_label_19	2	Marvelous	19	8206773
Marvelous_frame_2_label_20	2	Marvelous	20	2049603
Marvelous_frame_2_label_21	2	Marvelous	21	24164
Marvelous_frame_2_label_22	2	Marvelous	22	26490
Marvelous_frame_2_label_23	2	Marvelous	23	68337
Marvelous_frame_2_label_25	2	Marvelous	25	6957155
Marvelous_frame_2_label_36	2	Marvelous	36	1782422
Marvelous_frame_2_label_37	2	Marvelous	37	1802445
Marvelous_frame_2_label_75	2	Marvelous	75	639608
Marvelous_frame_2_label_161	2	Marvelous	161	401505
Marvelous_frame_2_label_261	2	Marvelous	261	1734314
Marvelous_frame_2_label_269	2	Marvelous	269	1033162
Marvelous_frame_2_label_273	2	Marvelous	273	330099
Marvelous_frame_2_label_279	2	Marvelous	279	230838	Marvelous_frame_0_label_169
Marvelous_frame_2_label_285	2	Marvelous	285	691473
Marvelous_frame_2_label_293	2	Marvelous	293	334449	Marvelous_frame_0_label_175
Marvelous_frame_2_label_298	2	Marvelous	298	231995	Marvelous_frame_0_label_183
Marvelous_frame_2_label_346	2	Marvelous	346	11002472	Marvelous_frame_0_label_192
Marvelous_frame_2_label_391	2	Marvelous	391	388321	Marvelous_frame_0_label_208
Marvelous_frame_2_label_426	2	Marvelous	426	83226
Marvelous_frame_2_label_562	2	Marvelous	562	519535	Marvelous_frame_0_label_261
Marvelous_frame_2_label_730	2	Marvelous	730	2515288
Marvelous_frame_2_label_790	2	Marvelous	790	3444100
Marvelous_frame_2_label_886	2	Marvelous	886	15415
Marvelous_frame_2_label_953	2	Marvelous	953	11266636
Marvelous_frame_2_label_954	2	Marvelous	954	239441	Marvelous_frame_0_label_842
Marvelous_frame_2_label_955	2	Marvelous	955	201179	Marvelous_frame_0_label_810
Marvelous_frame_2_label_965	2	Marvelous	965	376184	Marvelous_frame_0_label_918
Marvelous_frame_2_label_980	2	Marvelous	980	551155	Marvelous_frame_0_label_1312
Marvelous_frame_2_label_1002	2	Marvelous	1002	272612
Marvelous_frame_2_label_1003	2	Marvelous	1003	43730
Marvelous_frame_2_label_1020	2	Marvelous	1020	254842
Marvelous_frame_2_label_1135	2	Marvelous	1135	1699794
Marvelous_frame_2_label_1195	2	Marvelous	1195	1621084
Marvelous_frame_2_label_1223	2	Marvelous	1223	1286735
Marvelous_frame_2_label_1268	2	Marvelous	1268	28028
Marvelous_frame_2_label_1279	2	Marvelous	1279	144599	Marvelous_frame_0_label_1766
Marvelous_frame_2_label_1296	2	Marvelous	1296	100599	Marvelous_frame_0_label_2103
Marvelous_frame_2_label_1310	2	Marvelous	1310	95882	Marvelous_frame_0_label_2103
Marvelous_frame_2_label_1313	2	Marvelous	1313	163773	Marvelous_frame_0_label_2061
Marvelous_frame_2_label_1376	2	Marvelous	1376	91175
Marvelous_frame_2_label_1390	2	Marvelous	1390	4975577
Marvelous_frame_2_label_1393	2	Marvelous	1393	289543
Marvelous_frame_2_label_1466	2	Marvelous	1466	196885
Marvelous_frame_2_label_1467	2	Marvelous	1467	509511	Marvelous_frame_0_label_2792
Marvelous_frame_2_label_1605	2	Marvelous	1605	38878
Marvelous_frame_2_label_1721	2	Marvelous	1721	6223526
Marvelous_frame_2_label_1829	2	Marvelous	1829	9014201
Marvelous_frame_2_label_1847	2	Marvelous	1847	1130741
Marvelous_frame_2_label_1861	2	Marvelous	1861	557402
Marvelous_frame_2_label_1863	2	Marvelous	1863	21346
Marvelous_frame_2_label_1898	2	Marvelous	1898	5900294
Marvelous_frame_2_label_1957	2	Marvelous	1957	54447
Marvelous_frame_2_label_1959	2	Marvelous	1959	64207
Marvelous_frame_2_label_1960	2	Marvelous	1960	30564
Marvelous_frame_2_label_1963	2	Marvelous	1963	59829
Marvelous_frame_2_label_1964	2	Marvelous	1964	50517
Marvelous_frame_2_label_1966	2	Marvelous	1966	36105
Marvelous_frame_2_label_1967	2	Marvelous	1967	52684
Marvelous_frame_2_label_1969	2	Marvelous	1969	20582
Marvelous_frame_2_label_1970	2	Marvelous	1970	22532
Marvelous_frame_2_label_1971	2	Marvelous	1971	32477
Marvelous_frame_2_label_1972	2	Marvelous	1972	63976
Marvelous_frame_2_label_1974	2	Marvelous	1974	35901
Marvelous_frame_2_label_1978	2	Marvelous	1978	23517
Marvelous_frame_2_label_1979	2	Marvelous	1979	16666
Marvelous_frame_2_label_1980	2	Marvelous	1980	30205
Marvelous_frame_2_label_1982	2	Marvelous	1982	37995
Marvelous_frame_2_label_1986	2	Marvelous	1986	15141
Marvelous_frame_2_label_1987	2	Marvelous	1987	15951
Marvelous_frame_2_label_1988	2	Marvelous	1988	576093
Marvelous_frame_2_label_1989	2	Marvelous	1989	635953
Marvelous_frame_2_label_2023	2	Marvelous	2023	26992
Marvelous_frame_2_label_2025	2	Marvelous	2025	683024
Marvelous_frame_2_label_2038	2	Marvelous	2038	35541
Marvelous_frame_2_label_2049	2	Marvelous	2049	63701
Marvelous_frame_2_label_2053	2	Marvelous	2053	5974136
Marvelous_frame_2_label_2059	2	Marvelous	2059	142092
Marvelous_frame_2_label_2061	2	Marvelous	2061	301176
Marvelous_frame_2_label_2063	2	Marvelous	2063	405914
Marvelous_frame_2_label_2064	2	Marvelous	2064	1339153
Marvelous_frame_2_label_2065	2	Marvelous	2065	1906000
Marvelous_frame_2_label_2066	2	Marvelous	2066	2490861
Marvelous_frame_4_label_1	4	Marvelous	1	247034420
Marvelous_frame_4_label_2	4	Marvelous	2	5348899
Marvelous_frame_4_label_4	4	Marvelous	4	2472111
Marvelous_frame_4_label_5	4	Marvelous	5	2281737
Marvelous_frame_4_label_6	4	Marvelous	6	3880527
Marvelous_frame_4_label_9	4	Marvelous	9	313287
Marvelous_frame_4_label_10	4	Marvelous	10	10247857
Marvelous_frame_4_label_12	4	Marvelous	12	2070352
Marvelous_frame_4_label_13	4	Marvelous	13	2593922
Marvelous_frame_4_label_14	4	Marvelous	14	3607580
Marvelous_frame_4_label_15	4	Marvelous	15	9772157
Marvelous_frame_4_label_16	4	Marvelous	16	25054
Marvelous_frame_4_label_19	4	Marvelous	19	3793150
Marvelous_frame_4_label_21	4	Marvelous	21	8188509
Marvelous_frame_4_label_22	4	Marvelous	22	1997312
Marvelous_frame_4_label_25	4	Marvelous	25	41293
Marvelous_frame_4_label_28	4	Marvelous	28	914454
Marvelous_frame_4_label_31	4	Marvelous	31	6973845
Marvelous_frame_4_label_34	4	Marvelous	34	1728020
Marvelous_frame_4_label_75	4	Marvelous	75	1429544
Marvelous_frame_4_label_336	4	Marvelous	336	334029
Marvelous_frame_4_label_372	4	Marvelous	372	963202
Marvelous_frame_4_label_384	4	Marvelous	384	1532972
Marvelous_frame_4_label_413	4	Marvelous	413	333550
Marvelous_frame_4_label_428	4	Marvelous	428	688715
Marvelous_frame_4_label_440	4	Marvelous	440	273298	Marvelous_frame_2_label_279
Marvelous_frame_4_label_466	4	Marvelous	466	361471	Marvelous_frame_2_label_293
Marvelous_frame_4_label_473	4	Marvelous	473	254397	Marvelous_frame_2_label_298
Marvelous_frame_4_label_477	4	Marvelous	477	494388	Marvelous_frame_2_label_391
Marvelous_frame_4_label_492	4	Marvelous	492	12019879	Marvelous_frame_2_label_346
Marvelous_frame_4_label_663	4	Marvelous	663	2523200
Marvelous_frame_4_label_664	4	Marvelous	664	547685	Marvelous_frame_2_label_562
Marvelous_frame_4_label_742	4	Marvelous	742	3435921
Marvelous_frame_4_label_856	4	Marvelous	856	20837
Marvelous_frame_4_label_910	4	Marvelous	910	215415	Marvelous_frame_2_label_955
Marvelous_frame_4_label_916	4	Marvelous	916	9062385
Marvelous_frame_4_label_962	4	Marvelous	962	573695	Marvelous_frame_2_label_980
Marvelous_frame_4_label_987	4	Marvelous	987	273279
Marvelous_frame_4_label_996	4	Marvelous	996	419436	Marvelous_frame_2_label_965
Marvelous_frame_4_label_1002	4	Marvelous	1002	263775	Marvelous_frame_2_label_954
Marvelous_frame_4_label_1041	4	Marvelous	1041	299240	Marvelous_frame_2_label_1296
Marvelous_frame_4_label_1145	4	Marvelous	1145	258866
Marvelous_frame_4_label_1319	4	Marvelous	1319	1692588
Marvelous_frame_4_label_1401	4	Marvelous	1401	1404642
Marvelous_frame_4_label_1662	4	Marvelous	1662	1534588
Marvelous_frame_4_label_1832	4	Marvelous	1832	174381	Marvelous_frame_2_label_1313
Marvelous_frame_4_label_1885	4	Marvelous	1885	111509	Marvelous_frame_2_label_1310
Marvelous_frame_4_label_1896	4	Marvelous	1896	174718	Marvelous_frame_2_label_1279
Marvelous_frame_4_label_2002	4	Marvelous	2002	12921
Marvelous_frame_4_label_2092	4	Marvelous	2092	87655
Marvelous_frame_4_label_2130	4	Marvelous	2130	5014482
Marvelous_frame_4_label_2220	4	Marvelous	2220	290989
Marvelous_frame_4_label_2324	4	Marvelous	2324	577120	Marvelous_frame_2_label_1467
Marvelous_frame_4_label_2528	4	Marvelous	2528	39600
Marvelous_frame_4_label_2580	4	Marvelous	2580	1351167
Marvelous_frame_4_label_2616	4	Marvelous	2616	627429
Marvelous_frame_4_label_2630	4	Marvelous	2630	6125931
Marvelous_frame_4_label_2745	4	Marvelous	2745	1053987
Marvelous_frame_4_label_2784	4	Marvelous	2784	5860743
Marvelous_frame_4_label_2849	4	Marvelous	2849	728974
Marvelous_frame_4_label_2851	4	Marvelous	2851	2298194
Marvelous_frame_4_label_3025	4	Marvelous	3025	615634
Marvelous_frame_4_label_3026	4	Marvelous	3026	669430
Marvelous_frame_4_label_3091	4	Marvelous	3091	246182
Marvelous_frame_4_label_3092	4	Marvelous	3092	730508
Marvelous_frame_4_label_3093	4	Marvelous	3093	1145910
Marvelous_frame_4_label_3094	4	Marvelous	3094	217073
Marvelous_frame_4_label_3095	4	Marvelous	3095	76648
Marvelous_frame_4_label_3096	4	Marvelous	3096	446691
Marvelous_frame_4_label_3098	4	Marvelous	3098	378484
Marvelous_frame_4_label_3099	4	Marvelous	3099	169673
Marvelous_frame_4_label_3100	4	Marvelous	3100	188877
Marvelous_frame_4_label_3101	4	Marvelous	3101	50589
Marvelous_frame_4_label_3102	4	Marvelous	3102	120502
Marvelous_frame_4_label_3103	4	Marvelous	3103	424061
Marvelous_frame_4_label_3104	4	Marvelous	3104	105904
Marvelous_frame_4_label_3105	4	Marvelous	3105	140163
Marvelous_frame_4_label_3106	4	Marvelous	3106	15130
Marvelous_frame_4_label_3107	4	Marvelous	3107	442818
Marvelous_frame_4_label_3108	4	Marvelous	3108	207257
Marvelous_frame_4_label_3110	4	Marvelous	3110	959661
Marvelous_frame_4_label_3111	4	Marvelous	3111	584782
Marvelous_frame_4_label_3112	4	Marvelous	3112	21057
Marvelous_frame_4_label_3113	4	Marvelous	3113	175784
Marvelous_frame_4_label_3114	4	Marvelous	3114	87619
Marvelous_frame_4_label_3118	4	Marvelous	3118	210333
Marvelous_frame_4_label_3119	4	Marvelous	3119	312804
Marvelous_frame_4_label_3120	4	Marvelous	3120	241486
Marvelous_frame_4_label_3121	4	Marvelous	3121	60717
Marvelous_frame_4_label_3122	4	Marvelous	3122	136771
Marvelous_frame_4_label_3123	4	Marvelous	3123	42856
Marvelous_frame_4_label_3124	4	Marvelous	3124	65071
Marvelous_frame_4_label_3125	4	Marvelous	3125	556344
Marvelous_frame_4_label_3126	4	Marvelous	3126	119978
Marvelous_frame_4_label_3127	4	Marvelous	3127	804455
Marvelous_frame_4_label_3128	4	Marvelous	3128	146792
Marvelous_frame_4_label_3129	4	Marvelous	3129	485514
Marvelous_frame_4_label_3130	4	Marvelous	3130	28853
Marvelous_frame_4_label_3131	4	Marvelous	3131	32881
Marvelous_frame_4_label_3132	4	Marvelous	3132	47525
Marvelous_frame_4_label_3133	4	Marvelous	3133	221881
Marvelous_frame_4_label_3134	4	Marvelous	3134	174180
Marvelous_frame_4_label_3135	4	Marvelous	3135	41649
Marvelous_frame_4_label_3136	4	Marvelous	3136	94312
Marvelous_frame_4_label_3138	4	Marvelous	3138	25397
Marvelous_frame_4_label_3139	4	Marvelous	3139	34092
Marvelous_frame_4_label_3140	4	Marvelous	3140	36101
Marvelous_frame_4_label_3141	4	Marvelous	3141	388998
Marvelous_frame_4_label_3142	4	Marvelous	3142	376104
Marvelous_frame_4_label_3143	4	Marvelous	3143	111949
Marvelous_frame_4_label_3144	4	Marvelous	3144	263883
Marvelous_frame_4_label_3150	4	Marvelous	3150	119855
Marvelous_frame_4_label_3151	4	Marvelous	3151	528085
Marvelous_frame_4_label_3152	4	Marvelous	3152	89008
Marvelous_frame_4_label_3153	4	Marvelous	3153	242457
Marvelous_frame_4_label_3154	4	Marvelous	3154	383815
Marvelous_frame_4_label_3155	4	Marvelous	3155	55844
Marvelous_frame_4_label_3156	4	Marvelous	3156	435702
Marvelous_frame_4_label_3157	4	Marvelous	3157	1382124
Marvelous_frame_4_label_3159	4	Marvelous	3159	1903996
Marvelous_frame_4_label_3160	4	Marvelous	3160	58396
Marvelous_frame_4_label_3161	4	Marvelous	3161	32584
Marvelous_frame_4_label_3162	4	Marvelous	3162	56991
Marvelous_frame_4_label_3165	4	Marvelous	3165	2565164
Marvelous_frame_4_label_3166	4	Marvelous	3166	145197
Marvelous_frame_4_label_3167	4	Marvelous	3167	449736
Marvelous_frame_6_label_1	6	Marvelous	1	246465524
Marvelous_frame_6_label_2	6	Marvelous	2	5285682
Marvelous_frame_6_label_4	6	Marvelous	4	2476761
Marvelous_frame_6_label_5	6	Marvelous	5	2233861
Marvelous_frame_6_label_6	6	Marvelous	6	3853089
Marvelous_frame_6_label_8	6	Marvelous	8	323532
Marvelous_frame_6_label_9	6	Marvelous	9	10233699
Marvelous_frame_6_label_11	6	Marvelous	11	2089795
Marvelous_frame_6_label_12	6	Marvelous	12	2693334
Marvelous_frame_6_label_13	6	Marvelous	13	3558312
Marvelous_frame_6_label_14	6	Marvelous	14	9554651
Marvelous_frame_6_label_15	6	Marvelous	15	35619
Marvelous_frame_6_label_16	6	Marvelous	16	3802791
Marvelous_frame_6_label_17	6	Marvelous	17	8173369
Marvelous_frame_6_label_19	6	Marvelous	19	2003318
Marvelous_frame_6_label_20	6	Marvelous	20	41535
Marvelous_frame_6_label_46	6	Marvelous	46	6990980
Marvelous_frame_6_label_48	6	Marvelous	48	1722743
Marvelous_frame_6_label_49	6	Marvelous	49	45831
Marvelous_frame_6_label_80	6	Marvelous	80	1330151
Marvelous_frame_6_label_81	6	Marvelous	81	1017461
Marvelous_frame_6_label_145	6	Marvelous	145	270633
Marvelous_frame_6_label_160	6	Marvelous	160	18832
Marvelous_frame_6_label_168	6	Marvelous	168	55734
Marvelous_frame_6_label_193	6	Marvelous	193	967364
Marvelous_frame_6_label_222	6	Marvelous	222	1572321
Marvelous_frame_6_label_257	6	Marvelous	257	11887315	Marvelous_frame_4_label_492
Marvelous_frame_6_label_262	6	Marvelous	262	284754	Marvelous_frame_4_label_440
Marvelous_frame_6_label_264	6	Marvelous	264	386103	Marvelous_frame_4_label_466
Marvelous_frame_6_label_268	6	Marvelous	268	2115190
Marvelous_frame_6_label_297	6	Marvelous	297	323496
Marvelous_frame_6_label_306	6	Marvelous	306	282192	Marvelous_frame_4_label_473
Marvelous_frame_6_label_321	6	Marvelous	321	162781	Marvelous_frame_4_label_477
Marvelous_frame_6_label_437	6	Marvelous	437	648319	Marvelous_frame_4_label_664
Marvelous_frame_6_label_438	6	Marvelous	438	290395	Marvelous_frame_4_label_477
Marvelous_frame_6_label_497	6	Marvelous	497	2539907
Marvelous_frame_6_label_532	6	Marvelous	532	3430971
Marvelous_frame_6_label_616	6	Marvelous	616	16529
Marvelous_frame_6_label_632	6	Marvelous	632	203001	Marvelous_frame_4_label_1002
Marvelous_frame_6_label_633	6	Marvelous	633	253451	Marvelous_frame_4_label_910
Marvelous_frame_6_label_653	6	Marvelous	653	8977034
Marvelous_frame_6_label_666	6	Marvelous	666	231517	Marvelous_frame_4_label_962
Marvelous_frame_6_label_678	6	Marvelous	678	326165
Marvelous_frame_6_label_699	6	Marvelous	699	275286
Marvelous_frame_6_label_709	6	Marvelous	709	459612	Marvelous_frame_4_label_962
Marvelous_frame_6_label_739	6	Marvelous	739	518317	Marvelous_frame_4_label_996
Marvelous_frame_6_label_977	6	Marvelous	977	1717712
Marvelous_frame_6_label_985	6	Marvelous	985	117677	Marvelous_frame_4_label_1002
Marvelous_frame_6_label_1025	6	Marvelous	1025	1353114
Marvelous_frame_6_label_1150	6	Marvelous	1150	121124	Marvelous_frame_4_label_1885
Marvelous_frame_6_label_1152	6	Marvelous	1152	186965	Marvelous_frame_4_label_1896
Marvelous_frame_6_label_1191	6	Marvelous	1191	228925
Marvelous_frame_6_label_1275	6	Marvelous	1275	104286
Marvelous_frame_6_label_1276	6	Marvelous	1276	201658	Marvelous_frame_4_label_1832
Marvelous_frame_6_label_1339	6	Marvelous	1339	87561
Marvelous_frame_6_label_1343	6	Marvelous	1343	4996815
Marvelous_frame_6_label_1451	6	Marvelous	1451	177535
Marvelous_frame_6_label_1509	6	Marvelous	1509	247840	Marvelous_frame_4_label_2324
Marvelous_frame_6_label_1522	6	Marvelous	1522	251080	Marvelous_frame_4_label_2324
Marvelous_frame_6_label_1590	6	Marvelous	1590	44064
Marvelous_frame_6_label_1613	6	Marvelous	1613	1329528
Marvelous_frame_6_label_1628	6	Marvelous	1628	1424784
Marvelous_frame_6_label_1684	6	Marvelous	1684	642059
Marvelous_frame_6_label_1783	6	Marvelous	1783	20562
Marvelous_frame_6_label_1859	6	Marvelous	1859	5946626
Marvelous_frame_6_label_1860	6	Marvelous	1860	6086436
Marvelous_frame_6_label_1901	6	Marvelous	1901	10341
Marvelous_frame_6_label_1904	6	Marvelous	1904	2306566
Marvelous_frame_6_label_1906	6	Marvelous	1906	11330
Marvelous_frame_6_label_1927	6	Marvelous	1927	614658
Marvelous_frame_6_label_2017	6	Marvelous	2017	699795
Marvelous_frame_6_label_2046	6	Marvelous	2046	935537
Marvelous_frame_6_label_2150	6	Marvelous	2150	79544
Marvelous_frame_6_label_2229	6	Marvelous	2229	5868519
Marvelous_frame_6_label_2239	6	Marvelous	2239	160819
Marvelous_frame_6_label_2240	6	Marvelous	2240	7728630
Marvelous_frame_6_label_2243	6	Marvelous	2243	38489
Marvelous_frame_6_label_2244	6	Marvelous	2244	301443
Marvelous_frame_6_label_2245	6	Marvelous	2245	1381813
Marvelous_frame_6_label_2246	6	Marvelous	2246	452699
Marvelous_frame_6_label_2247	6	Marvelous	2247	1913926
Marvelous_frame_6_label_2248	6	Marvelous	2248	2535883
Marvelous_frame_8_label_1	8	Marvelous	1	246195023
Marvelous_frame_8_label_2	8	Marvelous	2	5358997
Marvelous_frame_8_label_3	8	Marvelous	3	2477122
Marvelous_frame_8_label_4	8	Marvelous	4	2279628
Marvelous_frame_8_label_5	8	Marvelous	5	3851710
Marvelous_frame_8_label_10	8	Marvelous	10	319013
Marvelous_frame_8_label_11	8	Marvelous	11	10325969
Marvelous_frame_8_label_12	8	Marvelous	12	2068404
Marvelous_frame_8_label_13	8	Marvelous	13	2557815
Marvelous_frame_8_label_14	8	Marvelous	14	3610123
Marvelous_frame_8_label_15	8	Marvelous	15	9635437
Marvelous_frame_8_label_16	8	Marvelous	16	39252
Marvelous_frame_8_label_18	8	Marvelous	18	3831799
Marvelous_frame_8_label_19	8	Marvelous	19	8141147
Marvelous_frame_8_label_21	8	Marvelous	21	2076350
Marvelous_frame_8_label_22	8	Marvelous	22	49545
Marvelous_frame_8_label_24	8	Marvelous	24	1823696
Marvelous_frame_8_label_25	8	Marvelous	25	72785
Marvelous_frame_8_label_31	8	Marvelous	31	6899400
Marvelous_frame_8_label_32	8	Marvelous	32	1776770
Marvelous_frame_8_label_43	8	Marvelous	43	713612
Marvelous_frame_8_label_52	8	Marvelous	52	17635
Marvelous_frame_8_label_72	8	Marvelous	72	22509
Marvelous_frame_8_label_76	8	Marvelous	76	50101
Marvelous_frame_8_label_78	8	Marvelous	78	16831
Marvelous_frame_8_label_94	8	Marvelous	94	1469795
Marvelous_frame_8_label_101	8	Marvelous	101	956995
Marvelous_frame_8_label_144	8	Marvelous	144	394027	Marvelous_frame_6_label_264
Marvelous_frame_8_label_152	8	Marvelous	152	11881443	Marvelous_frame_6_label_257
Marvelous_frame_8_label_156	8	Marvelous	156	299229	Marvelous_frame_6_label_262
Marvelous_frame_8_label_157	8	Marvelous	157	316560
Marvelous_frame_8_label_158	8	Marvelous	158	317648	Marvelous_frame_6_label_306
Marvelous_frame_8_label_159	8	Marvelous	159	689798
Marvelous_frame_8_label_180	8	Marvelous	180	182635	Marvelous_frame_6_label_321
Marvelous_frame_8_label_332	8	Marvelous	332	384819	Marvelous_frame_6_label_438
Marvelous_frame_8_label_334	8	Marvelous	334	35910
Marvelous_frame_8_label_463	8	Marvelous	463	220828	Marvelous_frame_6_label_437
Marvelous_frame_8_label_490	8	Marvelous	490	30455
Marvelous_frame_8_label_498	8	Marvelous	498	41812
Marvelous_frame_8_label_511	8	Marvelous	511	2491900
Marvelous_frame_8_label_514	8	Marvelous	514	504945	Marvelous_frame_6_label_709
Marvelous_frame_8_label_548	8	Marvelous	548	3447446
Marvelous_frame_8_label_555	8	Marvelous	555	243439	Marvelous_frame_6_label_632
Marvelous_frame_8_label_556	8	Marvelous	556	335535	Marvelous_frame_6_label_437
Marvelous_frame_8_label_558	8	Marvelous	558	91003
Marvelous_frame_8_label_563	8	Marvelous	563	9084279
Marvelous_frame_8_label_564	8	Marvelous	564	173699	Marvelous_frame_6_label_633
Marvelous_frame_8_label_586	8	Marvelous	586	220375	Marvelous_frame_6_label_739
Marvelous_frame_8_label_634	8	Marvelous	634	259391	Marvelous_frame_6_label_666
Marvelous_frame_8_label_673	8	Marvelous	673	294237
Marvelous_frame_8_label_744	8	Marvelous	744	176904	Marvelous_frame_6_label_739
Marvelous_frame_8_label_769	8	Marvelous	769	158906	Marvelous_frame_6_label_985
Marvelous_frame_8_label_778	8	Marvelous	778	338478
Marvelous_frame_8_label_839	8	Marvelous	839	1731668
Marvelous_frame_8_label_846	8	Marvelous	846	134362	Marvelous_frame_6_label_633
Marvelous_frame_8_label_862	8	Marvelous	862	1399848
Marvelous_frame_8_label_874	8	Marvelous	874	14810
Marvelous_frame_8_label_911	8	Marvelous	911	142289
Marvelous_frame_8_label_972	8	Marvelous	972	29231
Marvelous_frame_8_label_991	8	Marvelous	991	189937	Marvelous_frame_6_label_1152
Marvelous_frame_8_label_1020	8	Marvelous	1020	1496186
Marvelous_frame_8_label_1032	8	Marvelous	1032	107584
Marvelous_frame_8_label_1050	8	Marvelous	1050	87016	Marvelous_frame_6_label_1276
Marvelous_frame_8_label_1053	8	Marvelous	1053	140573	Marvelous_frame_6_label_1150
Marvelous_frame_8_label_1127	8	Marvelous	1127	142091	Marvelous_frame_6_label_1276
Marvelous_frame_8_label_1200	8	Marvelous	1200	76609
Marvelous_frame_8_label_1216	8	Marvelous	1216	4946825
Marvelous_frame_8_label_1249	8	Marvelous	1249	274066
Marvelous_frame_8_label_1296	8	Marvelous	1296	242729
Marvelous_frame_8_label_1366	8	Marvelous	1366	247154	Marvelous_frame_6_label_1522
Marvelous_frame_8_label_1374	8	Marvelous	1374	50159
Marvelous_frame_8_label_1375	8	Marvelous	1375	192200	Marvelous_frame_6_label_1509
Marvelous_frame_8_label_1430	8	Marvelous	1430	592654
Marvelous_frame_8_label_1467	8	Marvelous	1467	1265175
Marvelous_frame_8_label_1518	8	Marvelous	1518	5900043
Marvelous_frame_8_label_1542	8	Marvelous	1542	6038186
Marvelous_frame_8_label_1551	8	Marvelous	1551	1268800
Marvelous_frame_8_label_1569	8	Marvelous	1569	2311926
Marvelous_frame_8_label_1591	8	Marvelous	1591	683374
Marvelous_frame_8_label_1767	8	Marvelous	1767	1041640
Marvelous_frame_8_label_1805	8	Marvelous	1805	780463
Marvelous_frame_8_label_1829	8	Marvelous	1829	84843
Marvelous_frame_8_label_1830	8	Marvelous	1830	173754
Marvelous_frame_8_label_1841	8	Marvelous	1841	5587161
Marvelous_frame_8_label_1863	8	Marvelous	1863	339094
Marvelous_frame_8_label_1865	8	Marvelous	1865	7560875
Marvelous_frame_8_label_1867	8	Marvelous	1867	430355
Marvelous_frame_8_label_1868	8	Marvelous	1868	1387235
Marvelous_frame_8_label_1869	8	Marvelous	1869	1901879
Marvelous_frame_8_label_1870	8	Marvelous	1870	2509642
Marvelous_frame_10_label_1	10	Marvelous	1	245567520
Marvelous_frame_10_label_2	10	Marvelous	2	5240666
Marvelous_frame_10_label_4	10	Marvelous	4	2552852
Marvelous_frame_10_label_5	10	Marvelous	5	2320550
Marvelous_frame_10_label_6	10	Marvelous	6	3811408
Marvelous_frame_10_label_8	10	Marvelous	8	312627
Marvelous_frame_10_label_9	10	Marvelous	9	10370231
Marvelous_frame_10_label_10	10	Marvelous	10	2052988
Marvelous_frame_10_label_11	10	Marvelous	11	2611064
Marvelous_frame_10_label_12	10	Marvelous	12	23736
Marvelous_frame_10_label_13	10	Marvelous	13	3566617
Marvelous_frame_10_label_14	10	Marvelous	14	9415204
Marvelous_frame_10_label_15	10	Marvelous	15	59136
Marvelous_frame_10_label_18	10	Marvelous	18	3775178
Marvelous_frame_10_label_19	10	Marvelous	19	8191995
Marvelous_frame_10_label_20	10	Marvelous	20	2091550
Marvelous_frame_10_label_23	10	Marvelous	23	23455
Marvelous_frame_10_label_25	10	Marvelous	25	1707938
Marvelous_frame_10_label_26	10	Marvelous	26	74141
Marvelous_frame_10_label_29	10	Marvelous	29	918394
Marvelous_frame_10_label_30	10	Marvelous	30	6936837
Marvelous_frame_10_label_31	10	Marvelous	31	1836198
Marvelous_frame_10_label_97	10	Marvelous	97	29534
Marvelous_frame_10_label_182	10	Marvelous	182	12172422	Marvelous_frame_8_label_152
Marvelous_frame_10_label_185	10	Marvelous	185	201980
Marvelous_frame_10_label_217	10	Marvelous	217	1369455
Marvelous_frame_10_label_293	10	Marvelous	293	52003
Marvelous_frame_10_label_349	10	Marvelous	349	951428
Marvelous_frame_10_label_350	10	Marvelous	350	233799	Marvelous_frame_8_label_156
Marvelous_frame_10_label_373	10	Marvelous	373	2219595
Marvelous_frame_10_label_389	10	Marvelous	389	273189	Marvelous_frame_8_label_158
Marvelous_frame_10_label_400	10	Marvelous	400	384502	Marvelous_frame_8_label_144
Marvelous_frame_10_label_403	10	Marvelous	403	336044
Marvelous_frame_10_label_462	10	Marvelous	462	171814	Marvelous_frame_8_label_180
Marvelous_frame_10_label_465	10	Marvelous	465	275731	Marvelous_frame_8_label_463
Marvelous_frame_10_label_508	10	Marvelous	508	336777	Marvelous_frame_8_label_332
Marvelous_frame_10_label_551	10	Marvelous	551	13320
Marvelous_frame_10_label_577	10	Marvelous	577	83442
Marvelous_frame_10_label_657	10	Marvelous	657	247059	Marvelous_frame_8_label_769
Marvelous_frame_10_label_682	10	Marvelous	682	2450956
Marvelous_frame_10_label_684	10	Marvelous	684	418028	Marvelous_frame_8_label_556
Marvelous_frame_10_label_704	10	Marvelous	704	122929	Marvelous_frame_8_label_158
Marvelous_frame_10_label_707	10	Marvelous	707	3411482
Marvelous_frame_10_label_708	10	Marvelous	708	272504	Marvelous_frame_8_label_555
Marvelous_frame_10_label_731	10	Marvelous	731	196712	Marvelous_frame_8_label_564
Marvelous_frame_10_label_735	10	Marvelous	735	8971177
Marvelous_frame_10_label_739	10	Marvelous	739	291477	Marvelous_frame_8_label_634
Marvelous_frame_10_label_746	10	Marvelous	746	256748	Marvelous_frame_8_label_586
Marvelous_frame_10_label_781	10	Marvelous	781	559234	Marvelous_frame_8_label_744
Marvelous_frame_10_label_801	10	Marvelous	801	324015
Marvelous_frame_10_label_813	10	Marvelous	813	34040
Marvelous_frame_10_label_838	10	Marvelous	838	435421	Marvelous_frame_8_label_514
Marvelous_frame_10_label_875	10	Marvelous	875	93313
Marvelous_frame_10_label_883	10	Marvelous	883	137493	Marvelous_frame_8_label_846
Marvelous_frame_10_label_978	10	Marvelous	978	1775992
Marvelous_frame_10_label_1002	10	Marvelous	1002	1379286
Marvelous_frame_10_label_1136	10	Marvelous	1136	19829
Marvelous_frame_10_label_1155	10	Marvelous	1155	27222
Marvelous_frame_10_label_1174	10	Marvelous	1174	129576
Marvelous_frame_10_label_1182	10	Marvelous	1182	153871	Marvelous_frame_8_label_1127
Marvelous_frame_10_label_1202	10	Marvelous	1202	163060	Marvelous_frame_8_label_1053
Marvelous_frame_10_label_1267	10	Marvelous	1267	154503	Marvelous_frame_8_label_991
Marvelous_frame_10_label_1277	10	Marvelous	1277	105866	Marvelous_frame_8_label_1050
Marvelous_frame_10_label_1347	10	Marvelous	1347	66337
Marvelous_frame_10_label_1401	10	Marvelous	1401	4981024
Marvelous_frame_10_label_1520	10	Marvelous	1520	204437
Marvelous_frame_10_label_1631	10	Marvelous	1631	31606
Marvelous_frame_10_label_1638	10	Marvelous	1638	217747	Marvelous_frame_8_label_1366
Marvelous_frame_10_label_1651	10	Marvelous	1651	204897	Marvelous_frame_8_label_1375
Marvelous_frame_10_label_1688	10	Marvelous	1688	158458
Marvelous_frame_10_label_1732	10	Marvelous	1732	63968
Marvelous_frame_10_label_1879	10	Marvelous	1879	1384871
Marvelous_frame_10_label_1940	10	Marvelous	1940	603030
Marvelous_frame_10_label_1960	10	Marvelous	1960	1395013
Marvelous_frame_10_label_2060	10	Marvelous	2060	679405
Marvelous_frame_10_label_2061	10	Marvelous	2061	5876181
Marvelous_frame_10_label_2169	10	Marvelous	2169	6119438
Marvelous_frame_10_label_2290	10	Marvelous	2290	2327878
Marvelous_frame_10_label_2656	10	Marvelous	2656	668360
Marvelous_frame_10_label_2708	10	Marvelous	2708	890609
Marvelous_frame_10_label_2798	10	Marvelous	2798	88584
Marvelous_frame_10_label_2810	10	Marvelous	2810	180465
Marvelous_frame_10_label_2831	10	Marvelous	2831	5813343
Marvelous_frame_10_label_2847	10	Marvelous	2847	336332
Marvelous_frame_10_label_2848	10	Marvelous	2848	7524060
Marvelous_frame_10_label_2849	10	Marvelous	2849	1415162
Marvelous_frame_10_label_2850	10	Marvelous	2850	448609
Marvelous_frame_10_label_2851	10	Marvelous	2851	1864594
Marvelous_frame_10_label_2852	10	Marvelous	2852	2514079
Marvelous_frame_12_label_1	12	Marvelous	1	245022692
Marvelous_frame_12_label_2	12	Marvelous	2	5279603
Marvelous_frame_12_label_4	12	Marvelous	4	2634911
Marvelous_frame_12_label_5	12	Marvelous	5	2326121
Marvelous_frame_12_label_6	12	Marvelous	6	3843389
Marvelous_frame_12_label_8	12	Marvelous	8	325400
Marvelous_frame_12_label_9	12	Marvelous	9	3982655
Marvelous_frame_12_label_11	12	Marvelous	11	2043517
Marvelous_frame_12_label_12	12	Marvelous	12	2666064
Marvelous_frame_12_label_13	12	Marvelous	13	3634996
Marvelous_frame_12_label_14	12	Marvelous	14	70141
Marvelous_frame_12_label_16	12	Marvelous	16	9421818
Marvelous_frame_12_label_18	12	Marvelous	18	3816198
Marvelous_frame_12_label_19	12	Marvelous	19	8128042
Marvelous_frame_12_label_20	12	Marvelous	20	51624
Marvelous_frame_12_label_21	12	Marvelous	21	247223
Marvelous_frame_12_label_25	12	Marvelous	25	2082069
Marvelous_frame_12_label_29	12	Marvelous	29	6116651
Marvelous_frame_12_label_31	12	Marvelous	31	39577
Marvelous_frame_12_label_32	12	Marvelous	32	1689145
Marvelous_frame_12_label_33	12	Marvelous	33	76558
Marvelous_frame_12_label_34	12	Marvelous	34	847795
Marvelous_frame_12_label_35	12	Marvelous	35	6907795
Marvelous_frame_12_label_36	12	Marvelous	36	1705190
Marvelous_frame_12_label_71	12	Marvelous	71	57297
Marvelous_frame_12_label_138	12	Marvelous	138	246805
Marvelous_frame_12_label_157	12	Marvelous	157	12525291	Marvelous_frame_10_label_182
Marvelous_frame_12_label_174	12	Marvelous	174	309180	Marvelous_frame_10_label_389
Marvelous_frame_12_label_178	12	Marvelous	178	1189263
Marvelous_frame_12_label_180	12	Marvelous	180	295451	Marvelous_frame_10_label_400
Marvelous_frame_12_label_185	12	Marvelous	185	940057
Marvelous_frame_12_label_188	12	Marvelous	188	264326	Marvelous_frame_10_label_350
Marvelous_frame_12_label_248	12	Marvelous	248	293776	Marvelous_frame_10_label_465
Marvelous_frame_12_label_262	12	Marvelous	262	663425
Marvelous_frame_12_label_274	12	Marvelous	274	350187
Marvelous_frame_12_label_304	12	Marvelous	304	428889	Marvelous_frame_10_label_508
Marvelous_frame_12_label_311	12	Marvelous	311	204036	Marvelous_frame_10_label_462
Marvelous_frame_12_label_823	12	Marvelous	823	167675	Marvelous_frame_10_label_400
Marvelous_frame_12_label_856	12	Marvelous	856	441448	Marvelous_frame_10_label_684
Marvelous_frame_12_label_975	12	Marvelous	975	2437711
Marvelous_frame_12_label_1035	12	Marvelous	1035	323912	Marvelous_frame_10_label_708
Marvelous_frame_12_label_1045	12	Marvelous	1045	236547	Marvelous_frame_10_label_731
Marvelous_frame_12_label_1071	12	Marvelous	1071	135217	Marvelous_frame_10_label_657
Marvelous_frame_12_label_1086	12	Marvelous	1086	3436105
Marvelous_frame_12_label_1113	12	Marvelous	1113	133990	Marvelous_frame_10_label_704
Marvelous_frame_12_label_1139	12	Marvelous	1139	37126
Marvelous_frame_12_label_1209	12	Marvelous	1209	9028197
Marvelous_frame_12_label_1210	12	Marvelous	1210	172010	Marvelous_frame_10_label_739
Marvelous_frame_12_label_1213	12	Marvelous	1213	268894	Marvelous_frame_10_label_746
Marvelous_frame_12_label_1381	12	Marvelous	1381	168871	Marvelous_frame_10_label_739
Marvelous_frame_12_label_1427	12	Marvelous	1427	337732
Marvelous_frame_12_label_1438	12	Marvelous	1438	94052	Marvelous_frame_10_label_883
Marvelous_frame_12_label_1467	12	Marvelous	1467	32718
Marvelous_frame_12_label_1489	12	Marvelous	1489	66221
Marvelous_frame_12_label_1527	12	Marvelous	1527	504083	Marvelous_frame_10_label_838
Marvelous_frame_12_label_1620	12	Marvelous	1620	508782	Marvelous_frame_10_label_781
Marvelous_frame_12_label_1664	12	Marvelous	1664	1779474
Marvelous_frame_12_label_1665	12	Marvelous	1665	1311116
Marvelous_frame_12_label_1696	12	Marvelous	1696	110354	Marvelous_frame_10_label_657
Marvelous_frame_12_label_1782	12	Marvelous	1782	10389
Marvelous_frame_12_label_1805	12	Marvelous	1805	59669
Marvelous_frame_12_label_1876	12	Marvelous	1876	1474804
Marvelous_frame_12_label_1982	12	Marvelous	1982	170746	Marvelous_frame_10_label_1182
Marvelous_frame_12_label_2040	12	Marvelous	2040	111074	Marvelous_frame_10_label_1277
Marvelous_frame_12_label_2075	12	Marvelous	2075	156619	Marvelous_frame_10_label_1202
Marvelous_frame_12_label_2076	12	Marvelous	2076	151148
Marvelous_frame_12_label_2105	12	Marvelous	2105	108738	Marvelous_frame_10_label_1267
Marvelous_frame_12_label_2119	12	Marvelous	2119	62792
Marvelous_frame_12_label_2142	12	Marvelous	2142	4944210
Marvelous_frame_12_label_2277	12	Marvelous	2277	271991
Marvelous_frame_12_label_2389	12	Marvelous	2389	233164	Marvelous_frame_10_label_1638
Marvelous_frame_12_label_2451	12	Marvelous	2451	150236
Marvelous_frame_12_label_2459	12	Marvelous	2459	233003	Marvelous_frame_10_label_1651
Marvelous_frame_12_label_2472	12	Marvelous	2472	71385
Marvelous_frame_12_label_2527	12	Marvelous	2527	6083102
Marvelous_frame_12_label_2616	12	Marvelous	2616	1424746
Marvelous_frame_12_label_2661	12	Marvelous	2661	1280113
Marvelous_frame_12_label_2682	12	Marvelous	2682	560156
Marvelous_frame_12_label_2688	12	Marvelous	2688	15025
Marvelous_frame_12_label_2817	12	Marvelous	2817	5863696
Marvelous_frame_12_label_2881	12	Marvelous	2881	685946
Marvelous_frame_12_label_2882	12	Marvelous	2882	28078
Marvelous_frame_12_label_2888	12	Marvelous	2888	2345582
Marvelous_frame_12_label_3083	12	Marvelous	3083	768286
Marvelous_frame_12_label_3086	12	Marvelous	3086	935039
Marvelous_frame_12_label_3098	12	Marvelous	3098	99472
Marvelous_frame_12_label_3102	12	Marvelous	3102	181828
Marvelous_frame_12_label_3103	12	Marvelous	3103	5671894
Marvelous_frame_12_label_3107	12	Marvelous	3107	7589048
Marvelous_frame_12_label_3109	12	Marvelous	3109	353846
Marvelous_frame_12_label_3110	12	Marvelous	3110	446383
Marvelous_frame_12_label_3111	12	Marvelous	3111	1414524
Marvelous_frame_12_label_3112	12	Marvelous	3112	1854349
Marvelous_frame_12_label_3113	12	Marvelous	3113	2485127
Marvelous_frame_14_label_1	14	Marvelous	1	244457195
Marvelous_frame_14_label_2	14	Marvelous	2	5260415
Marvelous_frame_14_label_3	14	Marvelous	3	2614519
Marvelous_frame_14_label_4	14	Marvelous	4	2304427
Marvelous_frame_14_label_5	14	Marvelous	5	3781648
Marvelous_frame_14_label_6	14	Marvelous	6	313078
Marvelous_frame_14_label_7	14	Marvelous	7	10479830
Marvelous_frame_14_label_8	14	Marvelous	8	2055312
Marvelous_frame_14_label_9	14	Marvelous	9	2650607
Marvelous_frame_14_label_10	14	Marvelous	10	3600194
Marvelous_frame_14_label_11	14	Marvelous	11	71307
Marvelous_frame_14_label_12	14	Marvelous	12	9637026
Marvelous_frame_14_label_14	14	Marvelous	14	3812622
Marvelous_frame_14_label_15	14	Marvelous	15	8083716
Marvelous_frame_14_label_16	14	Marvelous	16	2116484
Marvelous_frame_14_label_18	14	Marvelous	18	27529
Marvelous_frame_14_label_22	14	Marvelous	22	80417
Marvelous_frame_14_label_25	14	Marvelous	25	923761
Marvelous_frame_14_label_43	14	Marvelous	43	1561338
Marvelous_frame_14_label_44	14	Marvelous	44	1647469
Marvelous_frame_14_label_95	14	Marvelous	95	6875189
Marvelous_frame_14_label_277	14	Marvelous	277	12962186	Marvelous_frame_12_label_157
Marvelous_frame_14_label_316	14	Marvelous	316	855380
Marvelous_frame_14_label_318	14	Marvelous	318	259529	Marvelous_frame_12_label_188
Marvelous_frame_14_label_368	14	Marvelous	368	176559
Marvelous_frame_14_label_369	14	Marvelous	369	33772
Marvelous_frame_14_label_373	14	Marvelous	373	263498
Marvelous_frame_14_label_390	14	Marvelous	390	285794	Marvelous_frame_12_label_180
Marvelous_frame_14_label_394	14	Marvelous	394	188966	Marvelous_frame_12_label_174
Marvelous_frame_14_label_431	14	Marvelous	431	925482
Marvelous_frame_14_label_433	14	Marvelous	433	28059
Marvelous_frame_14_label_434	14	Marvelous	434	37609
Marvelous_frame_14_label_444	14	Marvelous	444	2227142
Marvelous_frame_14_label_446	14	Marvelous	446	159098	Marvelous_frame_12_label_248
Marvelous_frame_14_label_465	14	Marvelous	465	346392
Marvelous_frame_14_label_468	14	Marvelous	468	193165	Marvelous_frame_12_label_311
Marvelous_frame_14_label_469	14	Marvelous	469	407517	Marvelous_frame_12_label_304
Marvelous_frame_14_label_484	14	Marvelous	484	144888
Marvelous_frame_14_label_532	14	Marvelous	532	147444	Marvelous_frame_12_label_248
Marvelous_frame_14_label_549	14	Marvelous	549	138565	Marvelous_frame_12_label_1071
Marvelous_frame_14_label_552	14	Marvelous	552	163795	Marvelous_frame_12_label_823
Marvelous_frame_14_label_556	14	Marvelous	556	28439
Marvelous_frame_14_label_557	14	Marvelous	557	473222	Marvelous_frame_12_label_856
Marvelous_frame_14_label_568	14	Marvelous	568	381723	Marvelous_frame_12_label_1035
Marvelous_frame_14_label_569	14	Marvelous	569	267555	Marvelous_frame_12_label_1045
Marvelous_frame_14_label_572	14	Marvelous	572	13688
Marvelous_frame_14_label_575	14	Marvelous	575	2417679
Marvelous_frame_14_label_576	14	Marvelous	576	162353	Marvelous_frame_12_label_1113
Marvelous_frame_14_label_577	14	Marvelous	577	3426178
Marvelous_frame_14_label_579	14	Marvelous	579	182718	Marvelous_frame_12_label_1210
Marvelous_frame_14_label_580	14	Marvelous	580	9015448
Marvelous_frame_14_label_594	14	Marvelous	594	300739	Marvelous_frame_12_label_1213
Marvelous_frame_14_label_603	14	Marvelous	603	209211	Marvelous_frame_12_label_1381
Marvelous_frame_14_label_607	14	Marvelous	607	136160	Marvelous_frame_12_label_1438
Marvelous_frame_14_label_618	14	Marvelous	618	26622
Marvelous_frame_14_label_619	14	Marvelous	619	577818	Marvelous_frame_12_label_1620
Marvelous_frame_14_label_622	14	Marvelous	622	349737
Marvelous_frame_14_label_668	14	Marvelous	668	507130	Marvelous_frame_12_label_1527
Marvelous_frame_14_label_758	14	Marvelous	758	1790068
Marvelous_frame_14_label_765	14	Marvelous	765	165282	Marvelous_frame_12_label_1696
Marvelous_frame_14_label_783	14	Marvelous	783	1427927
Marvelous_frame_14_label_877	14	Marvelous	877	209089	Marvelous_frame_12_label_1982
Marvelous_frame_14_label_892	14	Marvelous	892	123108	Marvelous_frame_12_label_2040
Marvelous_frame_14_label_916	14	Marvelous	916	155832
Marvelous_frame_14_label_964	14	Marvelous	964	178172	Marvelous_frame_12_label_2105
Marvelous_frame_14_label_965	14	Marvelous	965	170671	Marvelous_frame_12_label_2075
Marvelous_frame_14_label_1013	14	Marvelous	1013	57512
Marvelous_frame_14_label_1038	14	Marvelous	1038	4955008
Marvelous_frame_14_label_1103	14	Marvelous	1103	298875	Marvelous_frame_12_label_2389
Marvelous_frame_14_label_1116	14	Marvelous	1116	178696
Marvelous_frame_14_label_1132	14	Marvelous	1132	214668	Marvelous_frame_12_label_2459
Marvelous_frame_14_label_1228	14	Marvelous	1228	74564
Marvelous_frame_14_label_1229	14	Marvelous	1229	110819
Marvelous_frame_14_label_1320	14	Marvelous	1320	1416341
Marvelous_frame_14_label_1330	14	Marvelous	1330	1528989
Marvelous_frame_14_label_1418	14	Marvelous	1418	594669
Marvelous_frame_14_label_1502	14	Marvelous	1502	687479
Marvelous_frame_14_label_1552	14	Marvelous	1552	5859833
Marvelous_frame_14_label_1651	14	Marvelous	1651	6115249
Marvelous_frame_14_label_1668	14	Marvelous	1668	16731
Marvelous_frame_14_label_1670	14	Marvelous	1670	2337491
Marvelous_frame_14_label_1735	14	Marvelous	1735	690538
Marvelous_frame_14_label_1793	14	Marvelous	1793	800857
Marvelous_frame_14_label_1887	14	Marvelous	1887	100621
Marvelous_frame_14_label_1890	14	Marvelous	1890	183133
Marvelous_frame_14_label_1905	14	Marvelous	1905	5635888
Marvelous_frame_14_label_1920	14	Marvelous	1920	363200
Marvelous_frame_14_label_1921	14	Marvelous	1921	7261262
Marvelous_frame_14_label_1926	14	Marvelous	1926	461136
Marvelous_frame_14_label_1927	14	Marvelous	1927	1448583
Marvelous_frame_14_label_1928	14	Marvelous	1928	1870818
Marvelous_frame_14_label_1929	14	Marvelous	1929	2497148
Marvelous_frame_16_label_1	16	Marvelous	1	243744947
Marvelous_frame_16_label_2	16	Marvelous	2	5263936
Marvelous_frame_16_label_3	16	Marvelous	3	2634498
Marvelous_frame_16_label_4	16	Marvelous	4	2348261
Marvelous_frame_16_label_5	16	Marvelous	5	3816722
Marvelous_frame_16_label_8	16	Marvelous	8	315927
Marvelous_frame_16_label_10	16	Marvelous	10	10534372
Marvelous_frame_16_label_11	16	Marvelous	11	2059456
Marvelous_frame_16_label_12	16	Marvelous	12	2648837
Marvelous_frame_16_label_13	16	Marvelous	13	3590496
Marvelous_frame_16_label_14	16	Marvelous	14	9458655
Marvelous_frame_16_label_15	16	Marvelous	15	80061
Marvelous_frame_16_label_18	16	Marvelous	18	3776004
Marvelous_frame_16_label_19	16	Marvelous	19	8103138
Marvelous_frame_16_label_20	16	Marvelous	20	2115544
Marvelous_frame_16_label_21	16	Marvelous	21	25791
Marvelous_frame_16_label_22	16	Marvelous	22	13652
Marvelous_frame_16_label_23	16	Marvelous	23	82194
Marvelous_frame_16_label_26	16	Marvelous	26	945622
Marvelous_frame_16_label_27	16	Marvelous	27	1429665
Marvelous_frame_16_label_34	16	Marvelous	34	1719546
Marvelous_frame_16_label_47	16	Marvelous	47	6870431
Marvelous_frame_16_label_74	16	Marvelous	74	47403
Marvelous_frame_16_label_161	16	Marvelous	161	219591
Marvelous_frame_16_label_169	16	Marvelous	169	13069888	Marvelous_frame_14_label_277
Marvelous_frame_16_label_173	16	Marvelous	173	286156	Marvelous_frame_14_label_318
Marvelous_frame_16_label_186	16	Marvelous	186	286021
Marvelous_frame_16_label_197	16	Marvelous	197	203029	Marvelous_frame_14_label_394
Marvelous_frame_16_label_200	16	Marvelous	200	39168
Marvelous_frame_16_label_208	16	Marvelous	208	638479
Marvelous_frame_16_label_238	16	Marvelous	238	176285	Marvelous_frame_14_label_446
Marvelous_frame_16_label_250	16	Marvelous	250	916311
Marvelous_frame_16_label_254	16	Marvelous	254	242761	Marvelous_frame_14_label_468
Marvelous_frame_16_label_266	16	Marvelous	266	305153	Marvelous_frame_14_label_390
Marvelous_frame_16_label_284	16	Marvelous	284	14911
Marvelous_frame_16_label_290	16	Marvelous	290	722846
Marvelous_frame_16_label_291	16	Marvelous	291	339290	Marvelous_frame_14_label_469
Marvelous_frame_16_label_295	16	Marvelous	295	358972
Marvelous_frame_16_label_348	16	Marvelous	348	160523	Marvelous_frame_14_label_532
Marvelous_frame_16_label_378	16	Marvelous	378	52848
Marvelous_frame_16_label_389	16	Marvelous	389	20546
Marvelous_frame_16_label_402	16	Marvelous	402	153548	Marvelous_frame_14_label_549
Marvelous_frame_16_label_426	16	Marvelous	426	351104	Marvelous_frame_14_label_557
Marvelous_frame_16_label_428	16	Marvelous	428	204236	Marvelous_frame_14_label_552
Marvelous_frame_16_label_429	16	Marvelous	429	303965	Marvelous_frame_14_label_569
Marvelous_frame_16_label_460	16	Marvelous	460	447363	Marvelous_frame_14_label_568
Marvelous_frame_16_label_461	16	Marvelous	461	82197
Marvelous_frame_16_label_468	16	Marvelous	468	13771
Marvelous_frame_16_label_479	16	Marvelous	479	329364	Marvelous_frame_14_label_668
Marvelous_frame_16_label_552	16	Marvelous	552	2412105
Marvelous_frame_16_label_553	16	Marvelous	553	224605	Marvelous_frame_14_label_579
Marvelous_frame_16_label_565	16	Marvelous	565	3413975
Marvelous_frame_16_label_566	16	Marvelous	566	9030460
Marvelous_frame_16_label_569	16	Marvelous	569	160126	Marvelous_frame_14_label_557
Marvelous_frame_16_label_574	16	Marvelous	574	153876	Marvelous_frame_14_label_594
Marvelous_frame_16_label_619	16	Marvelous	619	168916	Marvelous_frame_14_label_594
Marvelous_frame_16_label_624	16	Marvelous	624	226077	Marvelous_frame_14_label_603
Marvelous_frame_16_label_640	16	Marvelous	640	24417
Marvelous_frame_16_label_645	16	Marvelous	645	347008
Marvelous_frame_16_label_669	16	Marvelous	669	405879	Marvelous_frame_14_label_668
Marvelous_frame_16_label_692	16	Marvelous	692	638766	Marvelous_frame_14_label_619
Marvelous_frame_16_label_712	16	Marvelous	712	229198	Marvelous_frame_14_label_765
Marvelous_frame_16_label_731	16	Marvelous	731	152184	Marvelous_frame_14_label_607
Marvelous_frame_16_label_740	16	Marvelous	740	1786538
Marvelous_frame_16_label_745	16	Marvelous	745	1306604
Marvelous_frame_16_label_772	16	Marvelous	772	1475158
Marvelous_frame_16_label_793	16	Marvelous	793	43622
Marvelous_frame_16_label_799	16	Marvelous	799	22432
Marvelous_frame_16_label_801	16	Marvelous	801	221689	Marvelous_frame_14_label_877
Marvelous_frame_16_label_802	16	Marvelous	802	166251	Marvelous_frame_14_label_892
Marvelous_frame_16_label_863	16	Marvelous	863	133623	Marvelous_frame_14_label_916
Marvelous_frame_16_label_886	16	Marvelous	886	195522	Marvelous_frame_14_label_965
Marvelous_frame_16_label_905	16	Marvelous	905	101457	Marvelous_frame_14_label_964
Marvelous_frame_16_label_906	16	Marvelous	906	104911
Marvelous_frame_16_label_941	16	Marvelous	941	59962
Marvelous_frame_16_label_942	16	Marvelous	942	4978729
Marvelous_frame_16_label_1126	16	Marvelous	1126	77777
Marvelous_frame_16_label_1138	16	Marvelous	1138	277545	Marvelous_frame_14_label_1103
Marvelous_frame_16_label_1151	16	Marvelous	1151	257634	Marvelous_frame_14_label_1132
Marvelous_frame_16_label_1157	16	Marvelous	1157	75110
Marvelous_frame_16_label_1158	16	Marvelous	1158	103948
Marvelous_frame_16_label_1193	16	Marvelous	1193	30725
Marvelous_frame_16_label_1205	16	Marvelous	1205	94396
Marvelous_frame_16_label_1234	16	Marvelous	1234	20272
Marvelous_frame_16_label_1326	16	Marvelous	1326	1500176
Marvelous_frame_16_label_1354	16	Marvelous	1354	600203
Marvelous_frame_16_label_1365	16	Marvelous	1365	1396778
Marvelous_frame_16_label_1458	16	Marvelous	1458	5816764
Marvelous_frame_16_label_1474	16	Marvelous	1474	5758020
Marvelous_frame_16_label_1477	16	Marvelous	1477	24967
Marvelous_frame_16_label_1491	16	Marvelous	1491	679752
Marvelous_frame_16_label_1509	16	Marvelous	1509	15190
Marvelous_frame_16_label_1512	16	Marvelous	1512	2380546
Marvelous_frame_16_label_1542	16	Marvelous	1542	18665
Marvelous_frame_16_label_1659	16	Marvelous	1659	599129
Marvelous_frame_16_label_1660	16	Marvelous	1660	840004
Marvelous_frame_16_label_1733	16	Marvelous	1733	102518
Marvelous_frame_16_label_1734	16	Marvelous	1734	181933
Marvelous_frame_16_label_1737	16	Marvelous	1737	719114
Marvelous_frame_16_label_1739	16	Marvelous	1739	7660136
Marvelous_frame_16_label_1743	16	Marvelous	1743	89337
Marvelous_frame_16_label_1744	16	Marvelous	1744	5015301
Marvelous_frame_16_label_1746	16	Marvelous	1746	349307
Marvelous_frame_16_label_1747	16	Marvelous	1747	473147
Marvelous_frame_16_label_1748	16	Marvelous	1748	1449020
Marvelous_frame_16_label_1749	16	Marvelous	1749	1882912
Marvelous_frame_16_label_1750	16	Marvelous	1750	2517700
Marvelous_frame_18_label_1	18	Marvelous	1	243342728
Marvelous_frame_18_label_2	18	Marvelous	2	5267255
Marvelous_frame_18_label_4	18	Marvelous	4	2652312
Marvelous_frame_18_label_5	18	Marvelous	5	2319480
Marvelous_frame_18_label_6	18	Marvelous	6	3818940
Marvelous_frame_18_label_9	18	Marvelous	9	4223714
Marvelous_frame_18_label_10	18	Marvelous	10	314219
Marvelous_frame_18_label_11	18	Marvelous	11	2064109
Marvelous_frame_18_label_12	18	Marvelous	12	2650160
Marvelous_frame_18_label_14	18	Marvelous	14	3614327
Marvelous_frame_18_label_15	18	Marvelous	15	9307460
Marvelous_frame_18_label_16	18	Marvelous	16	15498
Marvelous_frame_18_label_17	18	Marvelous	17	80680
Marvelous_frame_18_label_20	18	Marvelous	20	36407
Marvelous_frame_18_label_22	18	Marvelous	22	20258
Marvelous_frame_18_label_25	18	Marvelous	25	3823447
Marvelous_frame_18_label_26	18	Marvelous	26	8146642
Marvelous_frame_18_label_34	18	Marvelous	34	6393518
Marvelous_frame_18_label_35	18	Marvelous	35	2117751
Marvelous_frame_18_label_36	18	Marvelous	36	26588
Marvelous_frame_18_label_38	18	Marvelous	38	1475572
Marvelous_frame_18_label_39	18	Marvelous	39	90377
Marvelous_frame_18_label_40	18	Marvelous	40	951043
Marvelous_frame_18_label_41	18	Marvelous	41	1540411
Marvelous_frame_18_label_65	18	Marvelous	65	6838933
Marvelous_frame_18_label_93	18	Marvelous	93	52751
Marvelous_frame_18_label_127	18	Marvelous	127	14002687	Marvelous_frame_16_label_169
Marvelous_frame_18_label_138	18	Marvelous	138	165498	Marvelous_frame_16_label_266
Marvelous_frame_18_label_163	18	Marvelous	163	225658	Marvelous_frame_16_label_173
Marvelous_frame_18_label_178	18	Marvelous	178	314377	Marvelous_frame_16_label_479
Marvelous_frame_18_label_223	18	Marvelous	223	41417
Marvelous_frame_18_label_231	18	Marvelous	231	249920
Marvelous_frame_18_label_258	18	Marvelous	258	221364	Marvelous_frame_16_label_197
Marvelous_frame_18_label_287	18	Marvelous	287	193218	Marvelous_frame_16_label_238
Marvelous_frame_18_label_288	18	Marvelous	288	162394	Marvelous_frame_16_label_266
Marvelous_frame_18_label_308	18	Marvelous	308	888395
Marvelous_frame_18_label_314	18	Marvelous	314	291178	Marvelous_frame_16_label_254
Marvelous_frame_18_label_334	18	Marvelous	334	367385
Marvelous_frame_18_label_336	18	Marvelous	336	769383
Marvelous_frame_18_label_343	18	Marvelous	343	370942	Marvelous_frame_16_label_291
Marvelous_frame_18_label_348	18	Marvelous	348	168120	Marvelous_frame_16_label_348
Marvelous_frame_18_label_383	18	Marvelous	383	333841	Marvelous_frame_16_label_428
Marvelous_frame_18_label_407	18	Marvelous	407	212464	Marvelous_frame_16_label_402
Marvelous_frame_18_label_416	18	Marvelous	416	185217	Marvelous_frame_16_label_429
Marvelous_frame_18_label_425	18	Marvelous	425	26655
Marvelous_frame_18_label_432	18	Marvelous	432	262068	Marvelous_frame_16_label_460
Marvelous_frame_18_label_462	18	Marvelous	462	13397
Marvelous_frame_18_label_476	18	Marvelous	476	359489	Marvelous_frame_16_label_426
Marvelous_frame_18_label_484	18	Marvelous	484	97190	Marvelous_frame_16_label_479
Marvelous_frame_18_label_512	18	Marvelous	512	186916	Marvelous_frame_16_label_574
Marvelous_frame_18_label_534	18	Marvelous	534	2415458
Marvelous_frame_18_label_536	18	Marvelous	536	217404	Marvelous_frame_16_label_619
Marvelous_frame_18_label_549	18	Marvelous	549	161209	Marvelous_frame_16_label_569
Marvelous_frame_18_label_556	18	Marvelous	556	3406989
Marvelous_frame_18_label_559	18	Marvelous	559	240364	Marvelous_frame_16_label_553
Marvelous_frame_18_label_597	18	Marvelous	597	255540	Marvelous_frame_16_label_624
Marvelous_frame_18_label_625	18	Marvelous	625	392952	Marvelous_frame_16_label_669
Marvelous_frame_18_label_626	18	Marvelous	626	9012337
Marvelous_frame_18_label_631	18	Marvelous	631	178939	Marvelous_frame_16_label_479
Marvelous_frame_18_label_635	18	Marvelous	635	23730
Marvelous_frame_18_label_640	18	Marvelous	640	124856
Marvelous_frame_18_label_650	18	Marvelous	650	362156
Marvelous_frame_18_label_667	18	Marvelous	667	177816
Marvelous_frame_18_label_677	18	Marvelous	677	115776	Marvelous_frame_16_label_712
Marvelous_frame_18_label_678	18	Marvelous	678	165396	Marvelous_frame_16_label_731
Marvelous_frame_18_label_680	18	Marvelous	680	127920	Marvelous_frame_16_label_712
Marvelous_frame_18_label_694	18	Marvelous	694	507476	Marvelous_frame_16_label_692
Marvelous_frame_18_label_733	18	Marvelous	733	1809095
Marvelous_frame_18_label_737	18	Marvelous	737	179609
Marvelous_frame_18_label_738	18	Marvelous	738	1244853
Marvelous_frame_18_label_773	18	Marvelous	773	1293817
Marvelous_frame_18_label_839	18	Marvelous	839	23503
Marvelous_frame_18_label_847	18	Marvelous	847	119496	Marvelous_frame_16_label_801
Marvelous_frame_18_label_848	18	Marvelous	848	180228	Marvelous_frame_16_label_802
Marvelous_frame_18_label_855	18	Marvelous	855	18180
Marvelous_frame_18_label_876	18	Marvelous	876	156876	Marvelous_frame_16_label_801
Marvelous_frame_18_label_901	18	Marvelous	901	119417
Marvelous_frame_18_label_905	18	Marvelous	905	191496	Marvelous_frame_16_label_905
Marvelous_frame_18_label_921	18	Marvelous	921	205850	Marvelous_frame_16_label_886
Marvelous_frame_18_label_997	18	Marvelous	997	4935670
Marvelous_frame_18_label_998	18	Marvelous	998	69086
Marvelous_frame_18_label_1020	18	Marvelous	1020	160025
Marvelous_frame_18_label_1068	18	Marvelous	1068	199144	Marvelous_frame_16_label_1151
Marvelous_frame_18_label_1071	18	Marvelous	1071	309938	Marvelous_frame_16_label_1138
Marvelous_frame_18_label_1076	18	Marvelous	1076	35433
Marvelous_frame_18_label_1084	18	Marvelous	1084	162645
Marvelous_frame_18_label_1125	18	Marvelous	1125	78375
Marvelous_frame_18_label_1191	18	Marvelous	1191	141466
Marvelous_frame_18_label_1237	18	Marvelous	1237	682121
Marvelous_frame_18_label_1284	18	Marvelous	1284	1434465
Marvelous_frame_18_label_1348	18	Marvelous	1348	1451612
Marvelous_frame_18_label_1352	18	Marvelous	1352	5780735
Marvelous_frame_18_label_1353	18	Marvelous	1353	561474
Marvelous_frame_18_label_1365	18	Marvelous	1365	5792115
Marvelous_frame_18_label_1395	18	Marvelous	1395	2350936
Marvelous_frame_18_label_1437	18	Marvelous	1437	15457
Marvelous_frame_18_label_1484	18	Marvelous	1484	609606
Marvelous_frame_18_label_1495	18	Marvelous	1495	833182
Marvelous_frame_18_label_1509	18	Marvelous	1509	5838023
Marvelous_frame_18_label_1529	18	Marvelous	1529	107121
Marvelous_frame_18_label_1530	18	Marvelous	1530	189458
Marvelous_frame_18_label_1542	18	Marvelous	1542	7655235
Marvelous_frame_18_label_1549	18	Marvelous	1549	353910
Marvelous_frame_18_label_1563	18	Marvelous	1563	472896
Marvelous_frame_18_label_1564	18	Marvelous	1564	1442337
Marvelous_frame_18_label_1565	18	Marvelous	1565	1861700
Marvelous_frame_18_label_1566	18	Marvelous	1566	2508944
Marvelous_frame_20_label_1	20	Marvelous	1	242141457
Marvelous_frame_20_label_2	20	Marvelous	2	5304337
Marvelous_frame_20_label_3	20	Marvelous	3	2704783
Marvelous_frame_20_label_4	20	Marvelous	4	2336828
Marvelous_frame_20_label_5	20	Marvelous	5	3792652
Marvelous_frame_20_label_7	20	Marvelous	7	10659517
Marvelous_frame_20_label_8	20	Marvelous	8	313181
Marvelous_frame_20_label_9	20	Marvelous	9	2048060
Marvelous_frame_20_label_10	20	Marvelous	10	2645438
Marvelous_frame_20_label_11	20	Marvelous	11	102203
Marvelous_frame_20_label_12	20	Marvelous	12	3607335
Marvelous_frame_20_label_13	20	Marvelous	13	9247941
Marvelous_frame_20_label_14	20	Marvelous	14	3832980
Marvelous_frame_20_label_15	20	Marvelous	15	7773575
Marvelous_frame_20_label_16	20	Marvelous	16	2126116
Marvelous_frame_20_label_17	20	Marvelous	17	23683
Marvelous_frame_20_label_31	20	Marvelous	31	1684554
Marvelous_frame_20_label_33	20	Marvelous	33	98569
Marvelous_frame_20_label_84	20	Marvelous	84	1421849
Marvelous_frame_20_label_87	20	Marvelous	87	948943
Marvelous_frame_20_label_95	20	Marvelous	95	14487940	Marvelous_frame_18_label_127
Marvelous_frame_20_label_118	20	Marvelous	118	14285
Marvelous_frame_20_label_119	20	Marvelous	119	6922649
Marvelous_frame_20_label_145	20	Marvelous	145	230934	Marvelous_frame_18_label_163
Marvelous_frame_20_label_147	20	Marvelous	147	57794
Marvelous_frame_20_label_148	20	Marvelous	148	250108
Marvelous_frame_20_label_174	20	Marvelous	174	150984	Marvelous_frame_18_label_138
Marvelous_frame_20_label_178	20	Marvelous	178	223769	Marvelous_frame_18_label_287
Marvelous_frame_20_label_179	20	Marvelous	179	196419	Marvelous_frame_18_label_288
Marvelous_frame_20_label_246	20	Marvelous	246	44108
Marvelous_frame_20_label_250	20	Marvelous	250	291959
Marvelous_frame_20_label_289	20	Marvelous	289	221747	Marvelous_frame_18_label_258
Marvelous_frame_20_label_310	20	Marvelous	310	318743	Marvelous_frame_18_label_314
Marvelous_frame_20_label_313	20	Marvelous	313	893784
Marvelous_frame_20_label_321	20	Marvelous	321	102012	Marvelous_frame_18_label_407
Marvelous_frame_20_label_324	20	Marvelous	324	379578	Marvelous_frame_18_label_343
Marvelous_frame_20_label_326	20	Marvelous	326	754241
Marvelous_frame_20_label_327	20	Marvelous	327	362073
Marvelous_frame_20_label_328	20	Marvelous	328	188959	Marvelous_frame_18_label_348
Marvelous_frame_20_label_335	20	Marvelous	335	9270470
Marvelous_frame_20_label_338	20	Marvelous	338	316210	Marvelous_frame_18_label_383
Marvelous_frame_20_label_369	20	Marvelous	369	96949	Marvelous_frame_18_label_407
Marvelous_frame_20_label_377	20	Marvelous	377	186465	Marvelous_frame_18_label_416
Marvelous_frame_20_label_385	20	Marvelous	385	120018	Marvelous_frame_18_label_178
Marvelous_frame_20_label_386	20	Marvelous	386	367521	Marvelous_frame_18_label_432
Marvelous_frame_20_label_389	20	Marvelous	389	211675	Marvelous_frame_18_label_512
Marvelous_frame_20_label_393	20	Marvelous	393	399850	Marvelous_frame_18_label_476
Marvelous_frame_20_label_399	20	Marvelous	399	27359
Marvelous_frame_20_label_461	20	Marvelous	461	23317
Marvelous_frame_20_label_483	20	Marvelous	483	112015	Marvelous_frame_18_label_484
Marvelous_frame_20_label_492	20	Marvelous	492	15285
Marvelous_frame_20_label_569	20	Marvelous	569	231837	Marvelous_frame_18_label_536
Marvelous_frame_20_label_603	20	Marvelous	603	193377	Marvelous_frame_18_label_549
Marvelous_frame_20_label_606	20	Marvelous	606	2420978
Marvelous_frame_20_label_607	20	Marvelous	607	189453	Marvelous_frame_18_label_559
Marvelous_frame_20_label_622	20	Marvelous	622	3425909
Marvelous_frame_20_label_641	20	Marvelous	641	110267	Marvelous_frame_18_label_432
Marvelous_frame_20_label_647	20	Marvelous	647	278847	Marvelous_frame_18_label_597
Marvelous_frame_20_label_683	20	Marvelous	683	138501	Marvelous_frame_18_label_677
Marvelous_frame_20_label_685	20	Marvelous	685	59306	Marvelous_frame_18_label_407
Marvelous_frame_20_label_687	20	Marvelous	687	87660	Marvelous_frame_18_label_559
Marvelous_frame_20_label_688	20	Marvelous	688	127936	Marvelous_frame_18_label_383
Marvelous_frame_20_label_689	20	Marvelous	689	127225	Marvelous_frame_18_label_680
Marvelous_frame_20_label_694	20	Marvelous	694	204496	Marvelous_frame_18_label_631
Marvelous_frame_20_label_695	20	Marvelous	695	108144	Marvelous_frame_18_label_678
Marvelous_frame_20_label_696	20	Marvelous	696	382636	Marvelous_frame_18_label_625
Marvelous_frame_20_label_697	20	Marvelous	697	514804	Marvelous_frame_18_label_694
Marvelous_frame_20_label_699	20	Marvelous	699	185588
Marvelous_frame_20_label_700	20	Marvelous	700	61553
Marvelous_frame_20_label_702	20	Marvelous	702	361010
Marvelous_frame_20_label_703	20	Marvelous	703	23097
Marvelous_frame_20_label_716	20	Marvelous	716	1785237
Marvelous_frame_20_label_724	20	Marvelous	724	1112669
Marvelous_frame_20_label_754	20	Marvelous	754	1381049
Marvelous_frame_20_label_768	20	Marvelous	768	11005
Marvelous_frame_20_label_800	20	Marvelous	800	136568
Marvelous_frame_20_label_816	20	Marvelous	816	84537	Marvelous_frame_18_label_905
Marvelous_frame_20_label_832	20	Marvelous	832	91180	Marvelous_frame_18_label_848
Marvelous_frame_20_label_833	20	Marvelous	833	103746
Marvelous_frame_20_label_835	20	Marvelous	835	65402	Marvelous_frame_18_label_905
Marvelous_frame_20_label_866	20	Marvelous	866	89392	Marvelous_frame_18_label_921
Marvelous_frame_20_label_867	20	Marvelous	867	151046	Marvelous_frame_18_label_876
Marvelous_frame_20_label_895	20	Marvelous	895	131926	Marvelous_frame_18_label_921
Marvelous_frame_20_label_971	20	Marvelous	971	147181	Marvelous_frame_18_label_847
Marvelous_frame_20_label_1119	20	Marvelous	1119	55107
Marvelous_frame_20_label_1150	20	Marvelous	1150	4929868
Marvelous_frame_20_label_1228	20	Marvelous	1228	192192
Marvelous_frame_20_label_1256	20	Marvelous	1256	55351
Marvelous_frame_20_label_1423	20	Marvelous	1423	299394	Marvelous_frame_18_label_1071
Marvelous_frame_20_label_1424	20	Marvelous	1424	152688
Marvelous_frame_20_label_1450	20	Marvelous	1450	81440
Marvelous_frame_20_label_1642	20	Marvelous	1642	248310	Marvelous_frame_18_label_1068
Marvelous_frame_20_label_1727	20	Marvelous	1727	5820552
Marvelous_frame_20_label_1848	20	Marvelous	1848	1477254
Marvelous_frame_20_label_1878	20	Marvelous	1878	594656
Marvelous_frame_20_label_1927	20	Marvelous	1927	722045
Marvelous_frame_20_label_1951	20	Marvelous	1951	44670
Marvelous_frame_20_label_1995	20	Marvelous	1995	17067
Marvelous_frame_20_label_1996	20	Marvelous	1996	20777
Marvelous_frame_20_label_1999	20	Marvelous	1999	5760972
Marvelous_frame_20_label_2003	20	Marvelous	2003	1209407
Marvelous_frame_20_label_2027	20	Marvelous	2027	152536
Marvelous_frame_20_label_2043	20	Marvelous	2043	51393
Marvelous_frame_20_label_2094	20	Marvelous	2094	2364825
Marvelous_frame_20_label_2135	20	Marvelous	2135	15717
Marvelous_frame_20_label_2175	20	Marvelous	2175	823129
Marvelous_frame_20_label_2186	20	Marvelous	2186	5778952
Marvelous_frame_20_label_2332	20	Marvelous	2332	45409
Marvelous_frame_20_label_2334	20	Marvelous	2334	667715
Marvelous_frame_20_label_2380	20	Marvelous	2380	194231
Marvelous_frame_20_label_2422	20	Marvelous	2422	7723533
Marvelous_frame_20_label_2437	20	Marvelous	2437	369462
Marvelous_frame_20_label_2452	20	Marvelous	2452	496035
Marvelous_frame_20_label_2454	20	Marvelous	2454	1454086
Marvelous_frame_20_label_2455	20	Marvelous	2455	1839649
Marvelous_frame_20_label_2456	20	Marvelous	2456	2520395
