# Supplementary material for: Accurate and versatile 3D segmentation of plant tissues at cellular resolution
Source: eLife. 2020 Jul 29;9:e57613. doi: 10.7554/eLife.57613 (PMC7447435; doi:10.7554/eLife.57613)
Supplement: Figure 7—source data 1. — A detailed description of how to generate the pane C can be found in 'Figure 7C.pdf'. [file elife-57613-fig7-data1.zip › fig7_root/movie1_bioutifoul_cell_volumes(1).csv]

ID	Frame	MovieName	Label	Volume	ParentID
Bioutifoul_frame_0_label_1	0	Bioutifoul	1	90318386
Bioutifoul_frame_0_label_2	0	Bioutifoul	2	754716
Bioutifoul_frame_0_label_3	0	Bioutifoul	3	3946703
Bioutifoul_frame_0_label_4	0	Bioutifoul	4	5930576
Bioutifoul_frame_0_label_5	0	Bioutifoul	5	1525488
Bioutifoul_frame_0_label_6	0	Bioutifoul	6	2301776
Bioutifoul_frame_0_label_7	0	Bioutifoul	7	97017
Bioutifoul_frame_0_label_8	0	Bioutifoul	8	1525238
Bioutifoul_frame_0_label_9	0	Bioutifoul	9	2258156
Bioutifoul_frame_0_label_10	0	Bioutifoul	10	1652832
Bioutifoul_frame_0_label_11	0	Bioutifoul	11	4283954
Bioutifoul_frame_0_label_15	0	Bioutifoul	15	36666
Bioutifoul_frame_0_label_16	0	Bioutifoul	16	92994
Bioutifoul_frame_0_label_17	0	Bioutifoul	17	52022
Bioutifoul_frame_0_label_18	0	Bioutifoul	18	341165
Bioutifoul_frame_0_label_20	0	Bioutifoul	20	14437
Bioutifoul_frame_0_label_22	0	Bioutifoul	22	190222
Bioutifoul_frame_0_label_23	0	Bioutifoul	23	10419829
Bioutifoul_frame_0_label_24	0	Bioutifoul	24	9716382
Bioutifoul_frame_0_label_25	0	Bioutifoul	25	3918272
Bioutifoul_frame_0_label_26	0	Bioutifoul	26	2911918
Bioutifoul_frame_0_label_27	0	Bioutifoul	27	449667
Bioutifoul_frame_0_label_29	0	Bioutifoul	29	1488297
Bioutifoul_frame_0_label_30	0	Bioutifoul	30	475534
Bioutifoul_frame_0_label_32	0	Bioutifoul	32	1441970
Bioutifoul_frame_0_label_33	0	Bioutifoul	33	213549
Bioutifoul_frame_0_label_36	0	Bioutifoul	36	140210
Bioutifoul_frame_0_label_37	0	Bioutifoul	37	315896
Bioutifoul_frame_0_label_39	0	Bioutifoul	39	3220375
Bioutifoul_frame_0_label_43	0	Bioutifoul	43	2153811
Bioutifoul_frame_0_label_44	0	Bioutifoul	44	6143851
Bioutifoul_frame_0_label_46	0	Bioutifoul	46	417864
Bioutifoul_frame_0_label_47	0	Bioutifoul	47	86588
Bioutifoul_frame_0_label_48	0	Bioutifoul	48	5694910
Bioutifoul_frame_0_label_49	0	Bioutifoul	49	3017123
Bioutifoul_frame_0_label_50	0	Bioutifoul	50	17089437
Bioutifoul_frame_0_label_51	0	Bioutifoul	51	261726
Bioutifoul_frame_0_label_52	0	Bioutifoul	52	916294
Bioutifoul_frame_0_label_54	0	Bioutifoul	54	962865
Bioutifoul_frame_0_label_55	0	Bioutifoul	55	1234713
Bioutifoul_frame_0_label_56	0	Bioutifoul	56	458263
Bioutifoul_frame_0_label_58	0	Bioutifoul	58	34732
Bioutifoul_frame_0_label_60	0	Bioutifoul	60	275746
Bioutifoul_frame_0_label_63	0	Bioutifoul	63	914810
Bioutifoul_frame_0_label_64	0	Bioutifoul	64	1311459
Bioutifoul_frame_0_label_65	0	Bioutifoul	65	1048021
Bioutifoul_frame_0_label_67	0	Bioutifoul	67	91457
Bioutifoul_frame_0_label_68	0	Bioutifoul	68	268142
Bioutifoul_frame_0_label_70	0	Bioutifoul	70	836133
Bioutifoul_frame_0_label_71	0	Bioutifoul	71	356900
Bioutifoul_frame_0_label_72	0	Bioutifoul	72	24574
Bioutifoul_frame_0_label_73	0	Bioutifoul	73	2640610
Bioutifoul_frame_0_label_74	0	Bioutifoul	74	38153
Bioutifoul_frame_0_label_75	0	Bioutifoul	75	55061
Bioutifoul_frame_0_label_76	0	Bioutifoul	76	176010
Bioutifoul_frame_0_label_77	0	Bioutifoul	77	76121
Bioutifoul_frame_0_label_79	0	Bioutifoul	79	25401
Bioutifoul_frame_0_label_81	0	Bioutifoul	81	495610
Bioutifoul_frame_0_label_84	0	Bioutifoul	84	5507366
Bioutifoul_frame_0_label_85	0	Bioutifoul	85	65545
Bioutifoul_frame_0_label_86	0	Bioutifoul	86	8560659
Bioutifoul_frame_0_label_90	0	Bioutifoul	90	500981
Bioutifoul_frame_0_label_92	0	Bioutifoul	92	41721
Bioutifoul_frame_0_label_96	0	Bioutifoul	96	225300
Bioutifoul_frame_0_label_97	0	Bioutifoul	97	728476
Bioutifoul_frame_0_label_98	0	Bioutifoul	98	1712098
Bioutifoul_frame_0_label_99	0	Bioutifoul	99	830540
Bioutifoul_frame_0_label_100	0	Bioutifoul	100	2356956
Bioutifoul_frame_0_label_101	0	Bioutifoul	101	8818323
Bioutifoul_frame_0_label_102	0	Bioutifoul	102	72349
Bioutifoul_frame_0_label_103	0	Bioutifoul	103	28513
Bioutifoul_frame_0_label_108	0	Bioutifoul	108	37732
Bioutifoul_frame_0_label_114	0	Bioutifoul	114	16918
Bioutifoul_frame_0_label_119	0	Bioutifoul	119	14730
Bioutifoul_frame_0_label_135	0	Bioutifoul	135	1595733
Bioutifoul_frame_0_label_191	0	Bioutifoul	191	197620
Bioutifoul_frame_0_label_192	0	Bioutifoul	192	654133
Bioutifoul_frame_0_label_200	0	Bioutifoul	200	203023
Bioutifoul_frame_0_label_204	0	Bioutifoul	204	347496
Bioutifoul_frame_0_label_208	0	Bioutifoul	208	247697
Bioutifoul_frame_0_label_209	0	Bioutifoul	209	6327072
Bioutifoul_frame_0_label_210	0	Bioutifoul	210	2301464
Bioutifoul_frame_0_label_211	0	Bioutifoul	211	220855
Bioutifoul_frame_0_label_215	0	Bioutifoul	215	544080
Bioutifoul_frame_0_label_226	0	Bioutifoul	226	2070563
Bioutifoul_frame_0_label_228	0	Bioutifoul	228	1201871
Bioutifoul_frame_0_label_238	0	Bioutifoul	238	763808
Bioutifoul_frame_0_label_245	0	Bioutifoul	245	6202337
Bioutifoul_frame_0_label_257	0	Bioutifoul	257	1215669
Bioutifoul_frame_0_label_259	0	Bioutifoul	259	12279314
Bioutifoul_frame_0_label_261	0	Bioutifoul	261	1292923
Bioutifoul_frame_0_label_262	0	Bioutifoul	262	841124
Bioutifoul_frame_0_label_263	0	Bioutifoul	263	116933
Bioutifoul_frame_0_label_265	0	Bioutifoul	265	245244
Bioutifoul_frame_0_label_266	0	Bioutifoul	266	3412495
Bioutifoul_frame_0_label_273	0	Bioutifoul	273	147698
Bioutifoul_frame_0_label_274	0	Bioutifoul	274	456819
Bioutifoul_frame_0_label_275	0	Bioutifoul	275	453890
Bioutifoul_frame_0_label_276	0	Bioutifoul	276	3038426
Bioutifoul_frame_0_label_277	0	Bioutifoul	277	2354851
Bioutifoul_frame_0_label_278	0	Bioutifoul	278	3176150
Bioutifoul_frame_0_label_279	0	Bioutifoul	279	1833788
Bioutifoul_frame_0_label_280	0	Bioutifoul	280	4884265
Bioutifoul_frame_0_label_281	0	Bioutifoul	281	201077
Bioutifoul_frame_0_label_282	0	Bioutifoul	282	690267
Bioutifoul_frame_0_label_283	0	Bioutifoul	283	1215501
Bioutifoul_frame_0_label_284	0	Bioutifoul	284	953475
Bioutifoul_frame_2_label_1	2	Bioutifoul	1	92625176
Bioutifoul_frame_2_label_2	2	Bioutifoul	2	121368
Bioutifoul_frame_2_label_3	2	Bioutifoul	3	3880717
Bioutifoul_frame_2_label_4	2	Bioutifoul	4	5918446
Bioutifoul_frame_2_label_5	2	Bioutifoul	5	183244
Bioutifoul_frame_2_label_6	2	Bioutifoul	6	1249505
Bioutifoul_frame_2_label_7	2	Bioutifoul	7	1888270
Bioutifoul_frame_2_label_8	2	Bioutifoul	8	77574
Bioutifoul_frame_2_label_9	2	Bioutifoul	9	2094620
Bioutifoul_frame_2_label_10	2	Bioutifoul	10	1449613
Bioutifoul_frame_2_label_11	2	Bioutifoul	11	3726248
Bioutifoul_frame_2_label_12	2	Bioutifoul	12	17240
Bioutifoul_frame_2_label_13	2	Bioutifoul	13	63820
Bioutifoul_frame_2_label_14	2	Bioutifoul	14	18449
Bioutifoul_frame_2_label_15	2	Bioutifoul	15	197263
Bioutifoul_frame_2_label_16	2	Bioutifoul	16	163458
Bioutifoul_frame_2_label_21	2	Bioutifoul	21	10328441
Bioutifoul_frame_2_label_22	2	Bioutifoul	22	9600061
Bioutifoul_frame_2_label_23	2	Bioutifoul	23	3761037
Bioutifoul_frame_2_label_24	2	Bioutifoul	24	342429
Bioutifoul_frame_2_label_25	2	Bioutifoul	25	1239300
Bioutifoul_frame_2_label_26	2	Bioutifoul	26	3831064
Bioutifoul_frame_2_label_27	2	Bioutifoul	27	1435402
Bioutifoul_frame_2_label_28	2	Bioutifoul	28	2758716
Bioutifoul_frame_2_label_29	2	Bioutifoul	29	152180
Bioutifoul_frame_2_label_31	2	Bioutifoul	31	305030
Bioutifoul_frame_2_label_32	2	Bioutifoul	32	3270551
Bioutifoul_frame_2_label_36	2	Bioutifoul	36	6166126
Bioutifoul_frame_2_label_37	2	Bioutifoul	37	2217173
Bioutifoul_frame_2_label_39	2	Bioutifoul	39	5671486
Bioutifoul_frame_2_label_40	2	Bioutifoul	40	12813
Bioutifoul_frame_2_label_41	2	Bioutifoul	41	347607
Bioutifoul_frame_2_label_42	2	Bioutifoul	42	300906
Bioutifoul_frame_2_label_43	2	Bioutifoul	43	1206883
Bioutifoul_frame_2_label_45	2	Bioutifoul	45	2970864
Bioutifoul_frame_2_label_46	2	Bioutifoul	46	917784
Bioutifoul_frame_2_label_48	2	Bioutifoul	48	300203
Bioutifoul_frame_2_label_49	2	Bioutifoul	49	392788
Bioutifoul_frame_2_label_50	2	Bioutifoul	50	18770435
Bioutifoul_frame_2_label_51	2	Bioutifoul	51	928963
Bioutifoul_frame_2_label_54	2	Bioutifoul	54	1367896
Bioutifoul_frame_2_label_55	2	Bioutifoul	55	2576944
Bioutifoul_frame_2_label_59	2	Bioutifoul	59	181245
Bioutifoul_frame_2_label_60	2	Bioutifoul	60	368547
Bioutifoul_frame_2_label_61	2	Bioutifoul	61	539056	Bioutifoul_frame_0_label_70
Bioutifoul_frame_2_label_71	2	Bioutifoul	71	2696937
Bioutifoul_frame_2_label_72	2	Bioutifoul	72	346645	Bioutifoul_frame_0_label_70
Bioutifoul_frame_2_label_100	2	Bioutifoul	100	5578848
Bioutifoul_frame_2_label_135	2	Bioutifoul	135	497057	Bioutifoul_frame_0_label_81
Bioutifoul_frame_2_label_140	2	Bioutifoul	140	55111
Bioutifoul_frame_2_label_160	2	Bioutifoul	160	8570484
Bioutifoul_frame_2_label_178	2	Bioutifoul	178	555882
Bioutifoul_frame_2_label_292	2	Bioutifoul	292	245839	Bioutifoul_frame_0_label_96
Bioutifoul_frame_2_label_323	2	Bioutifoul	323	533013	Bioutifoul_frame_0_label_97
Bioutifoul_frame_2_label_350	2	Bioutifoul	350	91809
Bioutifoul_frame_2_label_351	2	Bioutifoul	351	1773435
Bioutifoul_frame_2_label_352	2	Bioutifoul	352	217367	Bioutifoul_frame_0_label_97
Bioutifoul_frame_2_label_356	2	Bioutifoul	356	34883
Bioutifoul_frame_2_label_358	2	Bioutifoul	358	2376001
Bioutifoul_frame_2_label_371	2	Bioutifoul	371	869233	Bioutifoul_frame_0_label_99
Bioutifoul_frame_2_label_382	2	Bioutifoul	382	12339819
Bioutifoul_frame_2_label_404	2	Bioutifoul	404	21865
Bioutifoul_frame_2_label_409	2	Bioutifoul	409	86281
Bioutifoul_frame_2_label_416	2	Bioutifoul	416	18665
Bioutifoul_frame_2_label_420	2	Bioutifoul	420	671414	Bioutifoul_frame_0_label_192
Bioutifoul_frame_2_label_421	2	Bioutifoul	421	211335
Bioutifoul_frame_2_label_428	2	Bioutifoul	428	183658
Bioutifoul_frame_2_label_431	2	Bioutifoul	431	344360	Bioutifoul_frame_0_label_204
Bioutifoul_frame_2_label_432	2	Bioutifoul	432	565847
Bioutifoul_frame_2_label_434	2	Bioutifoul	434	245064
Bioutifoul_frame_2_label_435	2	Bioutifoul	435	2351990
Bioutifoul_frame_2_label_438	2	Bioutifoul	438	206143
Bioutifoul_frame_2_label_439	2	Bioutifoul	439	561052
Bioutifoul_frame_2_label_440	2	Bioutifoul	440	1244001
Bioutifoul_frame_2_label_441	2	Bioutifoul	441	2065448
Bioutifoul_frame_2_label_442	2	Bioutifoul	442	6202898
Bioutifoul_frame_2_label_443	2	Bioutifoul	443	742358
Bioutifoul_frame_2_label_444	2	Bioutifoul	444	1278439
Bioutifoul_frame_2_label_445	2	Bioutifoul	445	12220097
Bioutifoul_frame_2_label_447	2	Bioutifoul	447	258993
Bioutifoul_frame_2_label_448	2	Bioutifoul	448	845128
Bioutifoul_frame_2_label_449	2	Bioutifoul	449	113450
Bioutifoul_frame_2_label_451	2	Bioutifoul	451	5785267
Bioutifoul_frame_2_label_452	2	Bioutifoul	452	167535
Bioutifoul_frame_2_label_453	2	Bioutifoul	453	1629681
Bioutifoul_frame_2_label_454	2	Bioutifoul	454	3009049
Bioutifoul_frame_2_label_455	2	Bioutifoul	455	377687
Bioutifoul_frame_2_label_456	2	Bioutifoul	456	2325620
Bioutifoul_frame_2_label_457	2	Bioutifoul	457	1855093
Bioutifoul_frame_2_label_458	2	Bioutifoul	458	3189511
Bioutifoul_frame_2_label_459	2	Bioutifoul	459	4933996
Bioutifoul_frame_2_label_460	2	Bioutifoul	460	709433
Bioutifoul_frame_2_label_461	2	Bioutifoul	461	207217
Bioutifoul_frame_2_label_462	2	Bioutifoul	462	946472
Bioutifoul_frame_2_label_464	2	Bioutifoul	464	52149
Bioutifoul_frame_4_label_1	4	Bioutifoul	1	93629376
Bioutifoul_frame_4_label_2	4	Bioutifoul	2	173606
Bioutifoul_frame_4_label_3	4	Bioutifoul	3	3903278
Bioutifoul_frame_4_label_4	4	Bioutifoul	4	5903429
Bioutifoul_frame_4_label_5	4	Bioutifoul	5	165897
Bioutifoul_frame_4_label_6	4	Bioutifoul	6	1230777
Bioutifoul_frame_4_label_7	4	Bioutifoul	7	1883815
Bioutifoul_frame_4_label_8	4	Bioutifoul	8	78438
Bioutifoul_frame_4_label_9	4	Bioutifoul	9	2144655
Bioutifoul_frame_4_label_10	4	Bioutifoul	10	1455238
Bioutifoul_frame_4_label_11	4	Bioutifoul	11	3646371
Bioutifoul_frame_4_label_13	4	Bioutifoul	13	20607
Bioutifoul_frame_4_label_14	4	Bioutifoul	14	55687
Bioutifoul_frame_4_label_15	4	Bioutifoul	15	18042
Bioutifoul_frame_4_label_16	4	Bioutifoul	16	139630
Bioutifoul_frame_4_label_17	4	Bioutifoul	17	119078
Bioutifoul_frame_4_label_18	4	Bioutifoul	18	10360333
Bioutifoul_frame_4_label_19	4	Bioutifoul	19	9759598
Bioutifoul_frame_4_label_20	4	Bioutifoul	20	156767
Bioutifoul_frame_4_label_21	4	Bioutifoul	21	3554174
Bioutifoul_frame_4_label_22	4	Bioutifoul	22	2624729
Bioutifoul_frame_4_label_23	4	Bioutifoul	23	2674958
Bioutifoul_frame_4_label_24	4	Bioutifoul	24	1019464
Bioutifoul_frame_4_label_25	4	Bioutifoul	25	1416621
Bioutifoul_frame_4_label_26	4	Bioutifoul	26	259623
Bioutifoul_frame_4_label_27	4	Bioutifoul	27	491469
Bioutifoul_frame_4_label_28	4	Bioutifoul	28	3329838
Bioutifoul_frame_4_label_30	4	Bioutifoul	30	1966575
Bioutifoul_frame_4_label_31	4	Bioutifoul	31	6170241
Bioutifoul_frame_4_label_32	4	Bioutifoul	32	5664208
Bioutifoul_frame_4_label_34	4	Bioutifoul	34	303449
Bioutifoul_frame_4_label_37	4	Bioutifoul	37	328386
Bioutifoul_frame_4_label_38	4	Bioutifoul	38	1243944
Bioutifoul_frame_4_label_39	4	Bioutifoul	39	1244326
Bioutifoul_frame_4_label_40	4	Bioutifoul	40	976608
Bioutifoul_frame_4_label_41	4	Bioutifoul	41	3023692
Bioutifoul_frame_4_label_48	4	Bioutifoul	48	306808
Bioutifoul_frame_4_label_49	4	Bioutifoul	49	410029
Bioutifoul_frame_4_label_58	4	Bioutifoul	58	902020
Bioutifoul_frame_4_label_72	4	Bioutifoul	72	17507
Bioutifoul_frame_4_label_77	4	Bioutifoul	77	1054628
Bioutifoul_frame_4_label_98	4	Bioutifoul	98	17319361
Bioutifoul_frame_4_label_134	4	Bioutifoul	134	146543
Bioutifoul_frame_4_label_142	4	Bioutifoul	142	2761577
Bioutifoul_frame_4_label_143	4	Bioutifoul	143	1300655
Bioutifoul_frame_4_label_144	4	Bioutifoul	144	154932
Bioutifoul_frame_4_label_148	4	Bioutifoul	148	389212
Bioutifoul_frame_4_label_163	4	Bioutifoul	163	506750	Bioutifoul_frame_2_label_61
Bioutifoul_frame_4_label_187	4	Bioutifoul	187	42018
Bioutifoul_frame_4_label_200	4	Bioutifoul	200	374686	Bioutifoul_frame_2_label_72
Bioutifoul_frame_4_label_235	4	Bioutifoul	235	5694321
Bioutifoul_frame_4_label_242	4	Bioutifoul	242	417156	Bioutifoul_frame_2_label_135
Bioutifoul_frame_4_label_243	4	Bioutifoul	243	122308
Bioutifoul_frame_4_label_249	4	Bioutifoul	249	8697590
Bioutifoul_frame_4_label_254	4	Bioutifoul	254	27924
Bioutifoul_frame_4_label_255	4	Bioutifoul	255	565625
Bioutifoul_frame_4_label_276	4	Bioutifoul	276	262190	Bioutifoul_frame_2_label_292
Bioutifoul_frame_4_label_281	4	Bioutifoul	281	540706	Bioutifoul_frame_2_label_323
Bioutifoul_frame_4_label_284	4	Bioutifoul	284	95753
Bioutifoul_frame_4_label_285	4	Bioutifoul	285	1783892
Bioutifoul_frame_4_label_287	4	Bioutifoul	287	231832	Bioutifoul_frame_2_label_352
Bioutifoul_frame_4_label_291	4	Bioutifoul	291	2396714
Bioutifoul_frame_4_label_292	4	Bioutifoul	292	37877
Bioutifoul_frame_4_label_293	4	Bioutifoul	293	840397	Bioutifoul_frame_2_label_371
Bioutifoul_frame_4_label_299	4	Bioutifoul	299	12249551
Bioutifoul_frame_4_label_330	4	Bioutifoul	330	17513
Bioutifoul_frame_4_label_333	4	Bioutifoul	333	1587704
Bioutifoul_frame_4_label_334	4	Bioutifoul	334	25027
Bioutifoul_frame_4_label_335	4	Bioutifoul	335	17186
Bioutifoul_frame_4_label_336	4	Bioutifoul	336	12425
Bioutifoul_frame_4_label_342	4	Bioutifoul	342	670604	Bioutifoul_frame_2_label_420
Bioutifoul_frame_4_label_344	4	Bioutifoul	344	176827
Bioutifoul_frame_4_label_348	4	Bioutifoul	348	209996
Bioutifoul_frame_4_label_349	4	Bioutifoul	349	306804	Bioutifoul_frame_2_label_431
Bioutifoul_frame_4_label_350	4	Bioutifoul	350	527731
Bioutifoul_frame_4_label_351	4	Bioutifoul	351	261163
Bioutifoul_frame_4_label_352	4	Bioutifoul	352	2326117
Bioutifoul_frame_4_label_365	4	Bioutifoul	365	2077212
Bioutifoul_frame_4_label_368	4	Bioutifoul	368	597097
Bioutifoul_frame_4_label_379	4	Bioutifoul	379	1265841
Bioutifoul_frame_4_label_392	4	Bioutifoul	392	34981
Bioutifoul_frame_4_label_394	4	Bioutifoul	394	6330767
Bioutifoul_frame_4_label_405	4	Bioutifoul	405	23190
Bioutifoul_frame_4_label_415	4	Bioutifoul	415	714330
Bioutifoul_frame_4_label_443	4	Bioutifoul	443	1199161
Bioutifoul_frame_4_label_451	4	Bioutifoul	451	1248843
Bioutifoul_frame_4_label_464	4	Bioutifoul	464	263036
Bioutifoul_frame_4_label_468	4	Bioutifoul	468	839218
Bioutifoul_frame_4_label_469	4	Bioutifoul	469	10177709
Bioutifoul_frame_4_label_488	4	Bioutifoul	488	95700
Bioutifoul_frame_4_label_496	4	Bioutifoul	496	19291
Bioutifoul_frame_4_label_520	4	Bioutifoul	520	5667338
Bioutifoul_frame_4_label_539	4	Bioutifoul	539	173626
Bioutifoul_frame_4_label_541	4	Bioutifoul	541	408497
Bioutifoul_frame_4_label_542	4	Bioutifoul	542	3063415
Bioutifoul_frame_4_label_544	4	Bioutifoul	544	2324241
Bioutifoul_frame_4_label_545	4	Bioutifoul	545	1909383
Bioutifoul_frame_4_label_546	4	Bioutifoul	546	4906640
Bioutifoul_frame_4_label_547	4	Bioutifoul	547	3107375
Bioutifoul_frame_4_label_549	4	Bioutifoul	549	202118
Bioutifoul_frame_4_label_550	4	Bioutifoul	550	591663
Bioutifoul_frame_4_label_551	4	Bioutifoul	551	928770
Bioutifoul_frame_4_label_552	4	Bioutifoul	552	2048944
Bioutifoul_frame_4_label_553	4	Bioutifoul	553	1164410
Bioutifoul_frame_4_label_554	4	Bioutifoul	554	37118
Bioutifoul_frame_6_label_1	6	Bioutifoul	1	98813190
Bioutifoul_frame_6_label_2	6	Bioutifoul	2	3701980
Bioutifoul_frame_6_label_3	6	Bioutifoul	3	10157678
Bioutifoul_frame_6_label_4	6	Bioutifoul	4	1105396
Bioutifoul_frame_6_label_5	6	Bioutifoul	5	2036948
Bioutifoul_frame_6_label_6	6	Bioutifoul	6	191218
Bioutifoul_frame_6_label_7	6	Bioutifoul	7	17207
Bioutifoul_frame_6_label_8	6	Bioutifoul	8	5864961
Bioutifoul_frame_6_label_9	6	Bioutifoul	9	1422641
Bioutifoul_frame_6_label_10	6	Bioutifoul	10	9546388
Bioutifoul_frame_6_label_11	6	Bioutifoul	11	232714
Bioutifoul_frame_6_label_12	6	Bioutifoul	12	838071
Bioutifoul_frame_6_label_13	6	Bioutifoul	13	2604403
Bioutifoul_frame_6_label_14	6	Bioutifoul	14	367863
Bioutifoul_frame_6_label_15	6	Bioutifoul	15	23031
Bioutifoul_frame_6_label_16	6	Bioutifoul	16	2734064
Bioutifoul_frame_6_label_17	6	Bioutifoul	17	1241359
Bioutifoul_frame_6_label_18	6	Bioutifoul	18	1086334
Bioutifoul_frame_6_label_19	6	Bioutifoul	19	390034
Bioutifoul_frame_6_label_21	6	Bioutifoul	21	1073729
Bioutifoul_frame_6_label_24	6	Bioutifoul	24	408877
Bioutifoul_frame_6_label_25	6	Bioutifoul	25	658549
Bioutifoul_frame_6_label_27	6	Bioutifoul	27	3298930
Bioutifoul_frame_6_label_30	6	Bioutifoul	30	6234148
Bioutifoul_frame_6_label_32	6	Bioutifoul	32	2137920
Bioutifoul_frame_6_label_38	6	Bioutifoul	38	17953
Bioutifoul_frame_6_label_49	6	Bioutifoul	49	279978
Bioutifoul_frame_6_label_50	6	Bioutifoul	50	5667663
Bioutifoul_frame_6_label_56	6	Bioutifoul	56	273333
Bioutifoul_frame_6_label_59	6	Bioutifoul	59	21424
Bioutifoul_frame_6_label_65	6	Bioutifoul	65	211775
Bioutifoul_frame_6_label_70	6	Bioutifoul	70	1000347
Bioutifoul_frame_6_label_74	6	Bioutifoul	74	3072533
Bioutifoul_frame_6_label_79	6	Bioutifoul	79	1050479
Bioutifoul_frame_6_label_80	6	Bioutifoul	80	18717551
Bioutifoul_frame_6_label_96	6	Bioutifoul	96	897656
Bioutifoul_frame_6_label_120	6	Bioutifoul	120	361804
Bioutifoul_frame_6_label_122	6	Bioutifoul	122	13791
Bioutifoul_frame_6_label_123	6	Bioutifoul	123	13745
Bioutifoul_frame_6_label_124	6	Bioutifoul	124	27691
Bioutifoul_frame_6_label_129	6	Bioutifoul	129	14100
Bioutifoul_frame_6_label_135	6	Bioutifoul	135	36332
Bioutifoul_frame_6_label_136	6	Bioutifoul	136	29914
Bioutifoul_frame_6_label_143	6	Bioutifoul	143	43649
Bioutifoul_frame_6_label_155	6	Bioutifoul	155	15223
Bioutifoul_frame_6_label_165	6	Bioutifoul	165	31620
Bioutifoul_frame_6_label_182	6	Bioutifoul	182	16499
Bioutifoul_frame_6_label_189	6	Bioutifoul	189	1029602
Bioutifoul_frame_6_label_190	6	Bioutifoul	190	1063384
Bioutifoul_frame_6_label_191	6	Bioutifoul	191	20408
Bioutifoul_frame_6_label_192	6	Bioutifoul	192	1376083
Bioutifoul_frame_6_label_206	6	Bioutifoul	206	369483
Bioutifoul_frame_6_label_215	6	Bioutifoul	215	532520	Bioutifoul_frame_4_label_163
Bioutifoul_frame_6_label_220	6	Bioutifoul	220	2811945
Bioutifoul_frame_6_label_224	6	Bioutifoul	224	358633	Bioutifoul_frame_4_label_200
Bioutifoul_frame_6_label_250	6	Bioutifoul	250	19383
Bioutifoul_frame_6_label_251	6	Bioutifoul	251	13469
Bioutifoul_frame_6_label_254	6	Bioutifoul	254	5744109
Bioutifoul_frame_6_label_255	6	Bioutifoul	255	434655	Bioutifoul_frame_4_label_242
Bioutifoul_frame_6_label_256	6	Bioutifoul	256	17296
Bioutifoul_frame_6_label_258	6	Bioutifoul	258	8771692
Bioutifoul_frame_6_label_259	6	Bioutifoul	259	14760
Bioutifoul_frame_6_label_260	6	Bioutifoul	260	82313
Bioutifoul_frame_6_label_265	6	Bioutifoul	265	574891
Bioutifoul_frame_6_label_274	6	Bioutifoul	274	268834	Bioutifoul_frame_4_label_276
Bioutifoul_frame_6_label_276	6	Bioutifoul	276	543959	Bioutifoul_frame_4_label_281
Bioutifoul_frame_6_label_278	6	Bioutifoul	278	1801897
Bioutifoul_frame_6_label_279	6	Bioutifoul	279	233709	Bioutifoul_frame_4_label_287
Bioutifoul_frame_6_label_280	6	Bioutifoul	280	99898
Bioutifoul_frame_6_label_281	6	Bioutifoul	281	2514192
Bioutifoul_frame_6_label_282	6	Bioutifoul	282	8747874
Bioutifoul_frame_6_label_283	6	Bioutifoul	283	815376	Bioutifoul_frame_4_label_293
Bioutifoul_frame_6_label_284	6	Bioutifoul	284	39017
Bioutifoul_frame_6_label_292	6	Bioutifoul	292	16492
Bioutifoul_frame_6_label_293	6	Bioutifoul	293	47704
Bioutifoul_frame_6_label_297	6	Bioutifoul	297	15212
Bioutifoul_frame_6_label_298	6	Bioutifoul	298	65911
Bioutifoul_frame_6_label_316	6	Bioutifoul	316	1638194
Bioutifoul_frame_6_label_317	6	Bioutifoul	317	724458	Bioutifoul_frame_4_label_342
Bioutifoul_frame_6_label_319	6	Bioutifoul	319	217896
Bioutifoul_frame_6_label_329	6	Bioutifoul	329	179634
Bioutifoul_frame_6_label_335	6	Bioutifoul	335	406951	Bioutifoul_frame_4_label_349
Bioutifoul_frame_6_label_339	6	Bioutifoul	339	598888
Bioutifoul_frame_6_label_344	6	Bioutifoul	344	2319680
Bioutifoul_frame_6_label_345	6	Bioutifoul	345	270101
Bioutifoul_frame_6_label_352	6	Bioutifoul	352	215686
Bioutifoul_frame_6_label_353	6	Bioutifoul	353	568613
Bioutifoul_frame_6_label_358	6	Bioutifoul	358	2076825
Bioutifoul_frame_6_label_359	6	Bioutifoul	359	1249925
Bioutifoul_frame_6_label_360	6	Bioutifoul	360	6347399
Bioutifoul_frame_6_label_361	6	Bioutifoul	361	20198
Bioutifoul_frame_6_label_371	6	Bioutifoul	371	881153
Bioutifoul_frame_6_label_376	6	Bioutifoul	376	1181616
Bioutifoul_frame_6_label_387	6	Bioutifoul	387	775204
Bioutifoul_frame_6_label_394	6	Bioutifoul	394	12142396
Bioutifoul_frame_6_label_408	6	Bioutifoul	408	264776
Bioutifoul_frame_6_label_409	6	Bioutifoul	409	3608823
Bioutifoul_frame_6_label_422	6	Bioutifoul	422	1273105
Bioutifoul_frame_6_label_449	6	Bioutifoul	449	104317
Bioutifoul_frame_6_label_466	6	Bioutifoul	466	11286
Bioutifoul_frame_6_label_467	6	Bioutifoul	467	5795455
Bioutifoul_frame_6_label_475	6	Bioutifoul	475	179383
Bioutifoul_frame_6_label_479	6	Bioutifoul	479	25897
Bioutifoul_frame_6_label_481	6	Bioutifoul	481	418669
Bioutifoul_frame_6_label_484	6	Bioutifoul	484	3052403
Bioutifoul_frame_6_label_490	6	Bioutifoul	490	2325097
Bioutifoul_frame_6_label_491	6	Bioutifoul	491	1969217
Bioutifoul_frame_6_label_492	6	Bioutifoul	492	4904947
Bioutifoul_frame_6_label_493	6	Bioutifoul	493	3166035
Bioutifoul_frame_6_label_494	6	Bioutifoul	494	214808
Bioutifoul_frame_6_label_495	6	Bioutifoul	495	656810
Bioutifoul_frame_6_label_496	6	Bioutifoul	496	940519
Bioutifoul_frame_6_label_497	6	Bioutifoul	497	1172742
Bioutifoul_frame_8_label_1	8	Bioutifoul	1	95892941
Bioutifoul_frame_8_label_2	8	Bioutifoul	2	752176
Bioutifoul_frame_8_label_3	8	Bioutifoul	3	4016153
Bioutifoul_frame_8_label_4	8	Bioutifoul	4	5798934
Bioutifoul_frame_8_label_5	8	Bioutifoul	5	1569850
Bioutifoul_frame_8_label_6	8	Bioutifoul	6	2258814
Bioutifoul_frame_8_label_8	8	Bioutifoul	8	82363
Bioutifoul_frame_8_label_9	8	Bioutifoul	9	1466344
Bioutifoul_frame_8_label_10	8	Bioutifoul	10	2356035
Bioutifoul_frame_8_label_11	8	Bioutifoul	11	1748036
Bioutifoul_frame_8_label_12	8	Bioutifoul	12	4295467
Bioutifoul_frame_8_label_20	8	Bioutifoul	20	30649
Bioutifoul_frame_8_label_21	8	Bioutifoul	21	70664
Bioutifoul_frame_8_label_22	8	Bioutifoul	22	54333
Bioutifoul_frame_8_label_23	8	Bioutifoul	23	282170
Bioutifoul_frame_8_label_24	8	Bioutifoul	24	217825
Bioutifoul_frame_8_label_26	8	Bioutifoul	26	10715414
Bioutifoul_frame_8_label_27	8	Bioutifoul	27	9789009
Bioutifoul_frame_8_label_28	8	Bioutifoul	28	3889218
Bioutifoul_frame_8_label_29	8	Bioutifoul	29	2691363
Bioutifoul_frame_8_label_30	8	Bioutifoul	30	2756672
Bioutifoul_frame_8_label_31	8	Bioutifoul	31	1278287
Bioutifoul_frame_8_label_33	8	Bioutifoul	33	256005
Bioutifoul_frame_8_label_35	8	Bioutifoul	35	821884
Bioutifoul_frame_8_label_38	8	Bioutifoul	38	44263
Bioutifoul_frame_8_label_39	8	Bioutifoul	39	3216296
Bioutifoul_frame_8_label_40	8	Bioutifoul	40	2280662
Bioutifoul_frame_8_label_41	8	Bioutifoul	41	6002147
Bioutifoul_frame_8_label_52	8	Bioutifoul	52	17175121
Bioutifoul_frame_8_label_53	8	Bioutifoul	53	5414941
Bioutifoul_frame_8_label_111	8	Bioutifoul	111	961824
Bioutifoul_frame_8_label_116	8	Bioutifoul	116	297084
Bioutifoul_frame_8_label_124	8	Bioutifoul	124	1169083
Bioutifoul_frame_8_label_126	8	Bioutifoul	126	2838121
Bioutifoul_frame_8_label_127	8	Bioutifoul	127	1220405
Bioutifoul_frame_8_label_128	8	Bioutifoul	128	370303
Bioutifoul_frame_8_label_130	8	Bioutifoul	130	284674
Bioutifoul_frame_8_label_131	8	Bioutifoul	131	883392
Bioutifoul_frame_8_label_133	8	Bioutifoul	133	1273175
Bioutifoul_frame_8_label_134	8	Bioutifoul	134	1004972
Bioutifoul_frame_8_label_156	8	Bioutifoul	156	513481	Bioutifoul_frame_6_label_215
Bioutifoul_frame_8_label_157	8	Bioutifoul	157	354737
Bioutifoul_frame_8_label_158	8	Bioutifoul	158	398488	Bioutifoul_frame_6_label_224
Bioutifoul_frame_8_label_168	8	Bioutifoul	168	2529075
Bioutifoul_frame_8_label_174	8	Bioutifoul	174	169999
Bioutifoul_frame_8_label_186	8	Bioutifoul	186	104317
Bioutifoul_frame_8_label_190	8	Bioutifoul	190	371008	Bioutifoul_frame_6_label_255
Bioutifoul_frame_8_label_193	8	Bioutifoul	193	5199595
Bioutifoul_frame_8_label_198	8	Bioutifoul	198	66556
Bioutifoul_frame_8_label_207	8	Bioutifoul	207	8094087
Bioutifoul_frame_8_label_222	8	Bioutifoul	222	528177
Bioutifoul_frame_8_label_223	8	Bioutifoul	223	477637	Bioutifoul_frame_6_label_276
Bioutifoul_frame_8_label_224	8	Bioutifoul	224	220232	Bioutifoul_frame_6_label_279
Bioutifoul_frame_8_label_225	8	Bioutifoul	225	244618	Bioutifoul_frame_6_label_274
Bioutifoul_frame_8_label_226	8	Bioutifoul	226	884033	Bioutifoul_frame_6_label_283
Bioutifoul_frame_8_label_227	8	Bioutifoul	227	1649649
Bioutifoul_frame_8_label_228	8	Bioutifoul	228	2299988
Bioutifoul_frame_8_label_229	8	Bioutifoul	229	98854
Bioutifoul_frame_8_label_233	8	Bioutifoul	233	34912
Bioutifoul_frame_8_label_235	8	Bioutifoul	235	6288512
Bioutifoul_frame_8_label_239	8	Bioutifoul	239	21304
Bioutifoul_frame_8_label_242	8	Bioutifoul	242	23337
Bioutifoul_frame_8_label_247	8	Bioutifoul	247	1439469
Bioutifoul_frame_8_label_248	8	Bioutifoul	248	680704	Bioutifoul_frame_6_label_317
Bioutifoul_frame_8_label_250	8	Bioutifoul	250	157050
Bioutifoul_frame_8_label_251	8	Bioutifoul	251	209004
Bioutifoul_frame_8_label_252	8	Bioutifoul	252	377263	Bioutifoul_frame_6_label_335
Bioutifoul_frame_8_label_254	8	Bioutifoul	254	582378
Bioutifoul_frame_8_label_255	8	Bioutifoul	255	233483
Bioutifoul_frame_8_label_256	8	Bioutifoul	256	2227964
Bioutifoul_frame_8_label_257	8	Bioutifoul	257	11541
Bioutifoul_frame_8_label_258	8	Bioutifoul	258	201358
Bioutifoul_frame_8_label_259	8	Bioutifoul	259	528713
Bioutifoul_frame_8_label_261	8	Bioutifoul	261	1996932
Bioutifoul_frame_8_label_285	8	Bioutifoul	285	1215169
Bioutifoul_frame_8_label_291	8	Bioutifoul	291	6355309
Bioutifoul_frame_8_label_344	8	Bioutifoul	344	773478
Bioutifoul_frame_8_label_406	8	Bioutifoul	406	10067950
Bioutifoul_frame_8_label_417	8	Bioutifoul	417	903129
Bioutifoul_frame_8_label_438	8	Bioutifoul	438	105109
Bioutifoul_frame_8_label_445	8	Bioutifoul	445	5495841
Bioutifoul_frame_8_label_458	8	Bioutifoul	458	1108580
Bioutifoul_frame_8_label_461	8	Bioutifoul	461	1239244
Bioutifoul_frame_8_label_464	8	Bioutifoul	464	283520
Bioutifoul_frame_8_label_495	8	Bioutifoul	495	5683366
Bioutifoul_frame_8_label_534	8	Bioutifoul	534	196233
Bioutifoul_frame_8_label_542	8	Bioutifoul	542	424455
Bioutifoul_frame_8_label_543	8	Bioutifoul	543	3124739
Bioutifoul_frame_8_label_547	8	Bioutifoul	547	2336780
Bioutifoul_frame_8_label_548	8	Bioutifoul	548	1717804
Bioutifoul_frame_8_label_549	8	Bioutifoul	549	3154378
Bioutifoul_frame_8_label_550	8	Bioutifoul	550	4650254
Bioutifoul_frame_8_label_552	8	Bioutifoul	552	616428
Bioutifoul_frame_8_label_553	8	Bioutifoul	553	1197660
Bioutifoul_frame_8_label_554	8	Bioutifoul	554	951550
Bioutifoul_frame_10_label_1	10	Bioutifoul	1	106927512
Bioutifoul_frame_10_label_2	10	Bioutifoul	2	511463
Bioutifoul_frame_10_label_3	10	Bioutifoul	3	4196521
Bioutifoul_frame_10_label_4	10	Bioutifoul	4	5767109
Bioutifoul_frame_10_label_5	10	Bioutifoul	5	367063
Bioutifoul_frame_10_label_6	10	Bioutifoul	6	1889651
Bioutifoul_frame_10_label_8	10	Bioutifoul	8	2667865
Bioutifoul_frame_10_label_9	10	Bioutifoul	9	1462195
Bioutifoul_frame_10_label_10	10	Bioutifoul	10	92410
Bioutifoul_frame_10_label_11	10	Bioutifoul	11	2584274
Bioutifoul_frame_10_label_12	10	Bioutifoul	12	28230
Bioutifoul_frame_10_label_13	10	Bioutifoul	13	2007789
Bioutifoul_frame_10_label_14	10	Bioutifoul	14	4737815
Bioutifoul_frame_10_label_16	10	Bioutifoul	16	43287
Bioutifoul_frame_10_label_17	10	Bioutifoul	17	94363
Bioutifoul_frame_10_label_19	10	Bioutifoul	19	74012
Bioutifoul_frame_10_label_25	10	Bioutifoul	25	315313
Bioutifoul_frame_10_label_29	10	Bioutifoul	29	17185
Bioutifoul_frame_10_label_30	10	Bioutifoul	30	235562
Bioutifoul_frame_10_label_34	10	Bioutifoul	34	10862645
Bioutifoul_frame_10_label_35	10	Bioutifoul	35	9922856
Bioutifoul_frame_10_label_36	10	Bioutifoul	36	3862630
Bioutifoul_frame_10_label_37	10	Bioutifoul	37	2703306
Bioutifoul_frame_10_label_38	10	Bioutifoul	38	2693019
Bioutifoul_frame_10_label_39	10	Bioutifoul	39	373152
Bioutifoul_frame_10_label_41	10	Bioutifoul	41	1228321
Bioutifoul_frame_10_label_42	10	Bioutifoul	42	1068049
Bioutifoul_frame_10_label_44	10	Bioutifoul	44	3154580
Bioutifoul_frame_10_label_46	10	Bioutifoul	46	2091470
Bioutifoul_frame_10_label_48	10	Bioutifoul	48	5830678
Bioutifoul_frame_10_label_50	10	Bioutifoul	50	5368175
Bioutifoul_frame_10_label_51	10	Bioutifoul	51	319613
Bioutifoul_frame_10_label_52	10	Bioutifoul	52	56721
Bioutifoul_frame_10_label_53	10	Bioutifoul	53	2839418
Bioutifoul_frame_10_label_54	10	Bioutifoul	54	807065
Bioutifoul_frame_10_label_55	10	Bioutifoul	55	1094841
Bioutifoul_frame_10_label_57	10	Bioutifoul	57	228838
Bioutifoul_frame_10_label_58	10	Bioutifoul	58	1176925
Bioutifoul_frame_10_label_59	10	Bioutifoul	59	43970
Bioutifoul_frame_10_label_60	10	Bioutifoul	60	348313
Bioutifoul_frame_10_label_61	10	Bioutifoul	61	832406
Bioutifoul_frame_10_label_62	10	Bioutifoul	62	16385408
Bioutifoul_frame_10_label_68	10	Bioutifoul	68	1031189
Bioutifoul_frame_10_label_70	10	Bioutifoul	70	1244651
Bioutifoul_frame_10_label_73	10	Bioutifoul	73	328647	Bioutifoul_frame_8_label_158
Bioutifoul_frame_10_label_74	10	Bioutifoul	74	140607
Bioutifoul_frame_10_label_76	10	Bioutifoul	76	507852	Bioutifoul_frame_8_label_156
Bioutifoul_frame_10_label_82	10	Bioutifoul	82	15432
Bioutifoul_frame_10_label_86	10	Bioutifoul	86	351793
Bioutifoul_frame_10_label_125	10	Bioutifoul	125	105074
Bioutifoul_frame_10_label_133	10	Bioutifoul	133	2395384
Bioutifoul_frame_10_label_134	10	Bioutifoul	134	398972	Bioutifoul_frame_8_label_190
Bioutifoul_frame_10_label_138	10	Bioutifoul	138	4967343
Bioutifoul_frame_10_label_142	10	Bioutifoul	142	35300
Bioutifoul_frame_10_label_143	10	Bioutifoul	143	7838436
Bioutifoul_frame_10_label_146	10	Bioutifoul	146	267928	Bioutifoul_frame_8_label_225
Bioutifoul_frame_10_label_147	10	Bioutifoul	147	508627
Bioutifoul_frame_10_label_148	10	Bioutifoul	148	221059	Bioutifoul_frame_8_label_224
Bioutifoul_frame_10_label_149	10	Bioutifoul	149	224467	Bioutifoul_frame_8_label_226
Bioutifoul_frame_10_label_150	10	Bioutifoul	150	650864	Bioutifoul_frame_8_label_223
Bioutifoul_frame_10_label_151	10	Bioutifoul	151	679900	Bioutifoul_frame_8_label_226
Bioutifoul_frame_10_label_152	10	Bioutifoul	152	1579745
Bioutifoul_frame_10_label_153	10	Bioutifoul	153	92060
Bioutifoul_frame_10_label_154	10	Bioutifoul	154	2228591
Bioutifoul_frame_10_label_155	10	Bioutifoul	155	30533
Bioutifoul_frame_10_label_156	10	Bioutifoul	156	6219852
Bioutifoul_frame_10_label_158	10	Bioutifoul	158	11359
Bioutifoul_frame_10_label_164	10	Bioutifoul	164	1359551
Bioutifoul_frame_10_label_165	10	Bioutifoul	165	153120
Bioutifoul_frame_10_label_166	10	Bioutifoul	166	689034	Bioutifoul_frame_8_label_248
Bioutifoul_frame_10_label_168	10	Bioutifoul	168	373054	Bioutifoul_frame_8_label_252
Bioutifoul_frame_10_label_170	10	Bioutifoul	170	239372
Bioutifoul_frame_10_label_171	10	Bioutifoul	171	17088
Bioutifoul_frame_10_label_172	10	Bioutifoul	172	533607
Bioutifoul_frame_10_label_175	10	Bioutifoul	175	2251649
Bioutifoul_frame_10_label_181	10	Bioutifoul	181	169499
Bioutifoul_frame_10_label_184	10	Bioutifoul	184	1236995
Bioutifoul_frame_10_label_190	10	Bioutifoul	190	1266164
Bioutifoul_frame_10_label_203	10	Bioutifoul	203	2022313
Bioutifoul_frame_10_label_204	10	Bioutifoul	204	561267
Bioutifoul_frame_10_label_220	10	Bioutifoul	220	6380966
Bioutifoul_frame_10_label_231	10	Bioutifoul	231	728459
Bioutifoul_frame_10_label_232	10	Bioutifoul	232	1170590
Bioutifoul_frame_10_label_237	10	Bioutifoul	237	10051909
Bioutifoul_frame_10_label_244	10	Bioutifoul	244	893236
Bioutifoul_frame_10_label_245	10	Bioutifoul	245	92956
Bioutifoul_frame_10_label_246	10	Bioutifoul	246	274803
Bioutifoul_frame_10_label_247	10	Bioutifoul	247	5423554
Bioutifoul_frame_10_label_267	10	Bioutifoul	267	5666267
Bioutifoul_frame_10_label_272	10	Bioutifoul	272	196557
Bioutifoul_frame_10_label_280	10	Bioutifoul	280	398907
Bioutifoul_frame_10_label_281	10	Bioutifoul	281	3122284
Bioutifoul_frame_10_label_284	10	Bioutifoul	284	2310866
Bioutifoul_frame_10_label_286	10	Bioutifoul	286	1374750
Bioutifoul_frame_12_label_1	12	Bioutifoul	1	106969483
Bioutifoul_frame_12_label_2	12	Bioutifoul	2	518252
Bioutifoul_frame_12_label_3	12	Bioutifoul	3	4216142
Bioutifoul_frame_12_label_4	12	Bioutifoul	4	5701871
Bioutifoul_frame_12_label_5	12	Bioutifoul	5	354322
Bioutifoul_frame_12_label_6	12	Bioutifoul	6	1911681
Bioutifoul_frame_12_label_8	12	Bioutifoul	8	2649636
Bioutifoul_frame_12_label_9	12	Bioutifoul	9	88461
Bioutifoul_frame_12_label_10	12	Bioutifoul	10	1496620
Bioutifoul_frame_12_label_11	12	Bioutifoul	11	2468799
Bioutifoul_frame_12_label_12	12	Bioutifoul	12	37815
Bioutifoul_frame_12_label_13	12	Bioutifoul	13	2010167
Bioutifoul_frame_12_label_14	12	Bioutifoul	14	4758445
Bioutifoul_frame_12_label_17	12	Bioutifoul	17	45998
Bioutifoul_frame_12_label_18	12	Bioutifoul	18	109368
Bioutifoul_frame_12_label_20	12	Bioutifoul	20	17714
Bioutifoul_frame_12_label_21	12	Bioutifoul	21	72447
Bioutifoul_frame_12_label_22	12	Bioutifoul	22	396461
Bioutifoul_frame_12_label_26	12	Bioutifoul	26	35126
Bioutifoul_frame_12_label_27	12	Bioutifoul	27	302117
Bioutifoul_frame_12_label_30	12	Bioutifoul	30	10985711
Bioutifoul_frame_12_label_31	12	Bioutifoul	31	9967308
Bioutifoul_frame_12_label_32	12	Bioutifoul	32	1801565
Bioutifoul_frame_12_label_33	12	Bioutifoul	33	381476
Bioutifoul_frame_12_label_34	12	Bioutifoul	34	2833235
Bioutifoul_frame_12_label_35	12	Bioutifoul	35	412063
Bioutifoul_frame_12_label_37	12	Bioutifoul	37	1091637
Bioutifoul_frame_12_label_38	12	Bioutifoul	38	1344705
Bioutifoul_frame_12_label_40	12	Bioutifoul	40	979214
Bioutifoul_frame_12_label_41	12	Bioutifoul	41	1014333
Bioutifoul_frame_12_label_42	12	Bioutifoul	42	135599
Bioutifoul_frame_12_label_43	12	Bioutifoul	43	208846
Bioutifoul_frame_12_label_44	12	Bioutifoul	44	476617
Bioutifoul_frame_12_label_46	12	Bioutifoul	46	507153
Bioutifoul_frame_12_label_48	12	Bioutifoul	48	112727
Bioutifoul_frame_12_label_50	12	Bioutifoul	50	207732
Bioutifoul_frame_12_label_54	12	Bioutifoul	54	133804
Bioutifoul_frame_12_label_55	12	Bioutifoul	55	196784
Bioutifoul_frame_12_label_56	12	Bioutifoul	56	295590
Bioutifoul_frame_12_label_57	12	Bioutifoul	57	53092
Bioutifoul_frame_12_label_58	12	Bioutifoul	58	233402
Bioutifoul_frame_12_label_60	12	Bioutifoul	60	27476
Bioutifoul_frame_12_label_65	12	Bioutifoul	65	3135704
Bioutifoul_frame_12_label_70	12	Bioutifoul	70	2015182
Bioutifoul_frame_12_label_71	12	Bioutifoul	71	5699119
Bioutifoul_frame_12_label_75	12	Bioutifoul	75	5430465
Bioutifoul_frame_12_label_76	12	Bioutifoul	76	4560976
Bioutifoul_frame_12_label_77	12	Bioutifoul	77	2824335
Bioutifoul_frame_12_label_78	12	Bioutifoul	78	1088880
Bioutifoul_frame_12_label_79	12	Bioutifoul	79	277422
Bioutifoul_frame_12_label_80	12	Bioutifoul	80	856792
Bioutifoul_frame_12_label_82	12	Bioutifoul	82	1153456
Bioutifoul_frame_12_label_83	12	Bioutifoul	83	348694
Bioutifoul_frame_12_label_84	12	Bioutifoul	84	848928
Bioutifoul_frame_12_label_86	12	Bioutifoul	86	276046
Bioutifoul_frame_12_label_91	12	Bioutifoul	91	12451690
Bioutifoul_frame_12_label_93	12	Bioutifoul	93	992494
Bioutifoul_frame_12_label_95	12	Bioutifoul	95	1243353
Bioutifoul_frame_12_label_111	12	Bioutifoul	111	368438	Bioutifoul_frame_10_label_73
Bioutifoul_frame_12_label_114	12	Bioutifoul	114	515075	Bioutifoul_frame_10_label_76
Bioutifoul_frame_12_label_115	12	Bioutifoul	115	286433	Bioutifoul_frame_10_label_146
Bioutifoul_frame_12_label_117	12	Bioutifoul	117	22082
Bioutifoul_frame_12_label_135	12	Bioutifoul	135	325336
Bioutifoul_frame_12_label_149	12	Bioutifoul	149	127190
Bioutifoul_frame_12_label_176	12	Bioutifoul	176	2412107
Bioutifoul_frame_12_label_177	12	Bioutifoul	177	411473	Bioutifoul_frame_10_label_134
Bioutifoul_frame_12_label_199	12	Bioutifoul	199	4965387
Bioutifoul_frame_12_label_243	12	Bioutifoul	243	7822098
Bioutifoul_frame_12_label_262	12	Bioutifoul	262	719881
Bioutifoul_frame_12_label_266	12	Bioutifoul	266	495856
Bioutifoul_frame_12_label_279	12	Bioutifoul	279	231261	Bioutifoul_frame_10_label_148
Bioutifoul_frame_12_label_280	12	Bioutifoul	280	217006	Bioutifoul_frame_10_label_149
Bioutifoul_frame_12_label_282	12	Bioutifoul	282	500125	Bioutifoul_frame_10_label_150
Bioutifoul_frame_12_label_283	12	Bioutifoul	283	718731	Bioutifoul_frame_10_label_151
Bioutifoul_frame_12_label_284	12	Bioutifoul	284	1602040
Bioutifoul_frame_12_label_285	12	Bioutifoul	285	6221248
Bioutifoul_frame_12_label_286	12	Bioutifoul	286	2268378
Bioutifoul_frame_12_label_287	12	Bioutifoul	287	90422
Bioutifoul_frame_12_label_289	12	Bioutifoul	289	31203
Bioutifoul_frame_12_label_298	12	Bioutifoul	298	1418311
Bioutifoul_frame_12_label_306	12	Bioutifoul	306	509745	Bioutifoul_frame_10_label_166
Bioutifoul_frame_12_label_307	12	Bioutifoul	307	179942	Bioutifoul_frame_10_label_166
Bioutifoul_frame_12_label_309	12	Bioutifoul	309	190008
Bioutifoul_frame_12_label_310	12	Bioutifoul	310	148811	Bioutifoul_frame_10_label_168
Bioutifoul_frame_12_label_312	12	Bioutifoul	312	243356
Bioutifoul_frame_12_label_313	12	Bioutifoul	313	260629	Bioutifoul_frame_10_label_168
Bioutifoul_frame_12_label_315	12	Bioutifoul	315	2214679
Bioutifoul_frame_12_label_316	12	Bioutifoul	316	24798
Bioutifoul_frame_12_label_317	12	Bioutifoul	317	212101
Bioutifoul_frame_12_label_318	12	Bioutifoul	318	2018127
Bioutifoul_frame_12_label_319	12	Bioutifoul	319	577614
Bioutifoul_frame_12_label_332	12	Bioutifoul	332	1177307
Bioutifoul_frame_12_label_339	12	Bioutifoul	339	25275
Bioutifoul_frame_12_label_367	12	Bioutifoul	367	6374815
Bioutifoul_frame_12_label_384	12	Bioutifoul	384	857757
Bioutifoul_frame_12_label_385	12	Bioutifoul	385	10058549
Bioutifoul_frame_12_label_387	12	Bioutifoul	387	698563
Bioutifoul_frame_12_label_389	12	Bioutifoul	389	1268912
Bioutifoul_frame_12_label_393	12	Bioutifoul	393	1199051
Bioutifoul_frame_12_label_394	12	Bioutifoul	394	5244146
Bioutifoul_frame_12_label_395	12	Bioutifoul	395	306130
Bioutifoul_frame_12_label_401	12	Bioutifoul	401	25842
Bioutifoul_frame_12_label_405	12	Bioutifoul	405	5944700
Bioutifoul_frame_12_label_410	12	Bioutifoul	410	65692
Bioutifoul_frame_12_label_412	12	Bioutifoul	412	197728
Bioutifoul_frame_12_label_413	12	Bioutifoul	413	419305
Bioutifoul_frame_12_label_414	12	Bioutifoul	414	3164589
Bioutifoul_frame_12_label_416	12	Bioutifoul	416	2203718
Bioutifoul_frame_14_label_1	14	Bioutifoul	1	105386089
Bioutifoul_frame_14_label_2	14	Bioutifoul	2	1058850
Bioutifoul_frame_14_label_3	14	Bioutifoul	3	4208358
Bioutifoul_frame_14_label_4	14	Bioutifoul	4	5637720
Bioutifoul_frame_14_label_5	14	Bioutifoul	5	456172
Bioutifoul_frame_14_label_9	14	Bioutifoul	9	2127597
Bioutifoul_frame_14_label_10	14	Bioutifoul	10	3063388
Bioutifoul_frame_14_label_11	14	Bioutifoul	11	113297
Bioutifoul_frame_14_label_12	14	Bioutifoul	12	32792
Bioutifoul_frame_14_label_13	14	Bioutifoul	13	2683475
Bioutifoul_frame_14_label_14	14	Bioutifoul	14	277000
Bioutifoul_frame_14_label_15	14	Bioutifoul	15	2137329
Bioutifoul_frame_14_label_17	14	Bioutifoul	17	5193404
Bioutifoul_frame_14_label_19	14	Bioutifoul	19	86788
Bioutifoul_frame_14_label_28	14	Bioutifoul	28	52709
Bioutifoul_frame_14_label_31	14	Bioutifoul	31	88959
Bioutifoul_frame_14_label_32	14	Bioutifoul	32	45451
Bioutifoul_frame_14_label_33	14	Bioutifoul	33	463569
Bioutifoul_frame_14_label_34	14	Bioutifoul	34	378032
Bioutifoul_frame_14_label_35	14	Bioutifoul	35	10977703
Bioutifoul_frame_14_label_36	14	Bioutifoul	36	11088424
Bioutifoul_frame_14_label_38	14	Bioutifoul	38	4203566
Bioutifoul_frame_14_label_39	14	Bioutifoul	39	1481520
Bioutifoul_frame_14_label_40	14	Bioutifoul	40	2779297
Bioutifoul_frame_14_label_41	14	Bioutifoul	41	2667787
Bioutifoul_frame_14_label_44	14	Bioutifoul	44	1413181
Bioutifoul_frame_14_label_45	14	Bioutifoul	45	1116719
Bioutifoul_frame_14_label_49	14	Bioutifoul	49	89332
Bioutifoul_frame_14_label_52	14	Bioutifoul	52	2987275
Bioutifoul_frame_14_label_54	14	Bioutifoul	54	2070049
Bioutifoul_frame_14_label_55	14	Bioutifoul	55	5577700
Bioutifoul_frame_14_label_56	14	Bioutifoul	56	5362614
Bioutifoul_frame_14_label_57	14	Bioutifoul	57	294004
Bioutifoul_frame_14_label_58	14	Bioutifoul	58	2721195
Bioutifoul_frame_14_label_59	14	Bioutifoul	59	962954
Bioutifoul_frame_14_label_60	14	Bioutifoul	60	911452
Bioutifoul_frame_14_label_61	14	Bioutifoul	61	257441
Bioutifoul_frame_14_label_62	14	Bioutifoul	62	31633
Bioutifoul_frame_14_label_63	14	Bioutifoul	63	357730
Bioutifoul_frame_14_label_64	14	Bioutifoul	64	1143760
Bioutifoul_frame_14_label_76	14	Bioutifoul	76	277141
Bioutifoul_frame_14_label_78	14	Bioutifoul	78	821715
Bioutifoul_frame_14_label_91	14	Bioutifoul	91	973383
Bioutifoul_frame_14_label_100	14	Bioutifoul	100	16186257
Bioutifoul_frame_14_label_149	14	Bioutifoul	149	406325	Bioutifoul_frame_12_label_111
Bioutifoul_frame_14_label_170	14	Bioutifoul	170	17479
Bioutifoul_frame_14_label_175	14	Bioutifoul	175	329635
Bioutifoul_frame_14_label_180	14	Bioutifoul	180	221585
Bioutifoul_frame_14_label_181	14	Bioutifoul	181	2365931
Bioutifoul_frame_14_label_182	14	Bioutifoul	182	498653	Bioutifoul_frame_12_label_114
Bioutifoul_frame_14_label_186	14	Bioutifoul	186	114458
Bioutifoul_frame_14_label_192	14	Bioutifoul	192	440739	Bioutifoul_frame_12_label_177
Bioutifoul_frame_14_label_231	14	Bioutifoul	231	129405
Bioutifoul_frame_14_label_237	14	Bioutifoul	237	4918741
Bioutifoul_frame_14_label_246	14	Bioutifoul	246	7777016
Bioutifoul_frame_14_label_247	14	Bioutifoul	247	221034	Bioutifoul_frame_12_label_115
Bioutifoul_frame_14_label_252	14	Bioutifoul	252	84344	Bioutifoul_frame_12_label_115
Bioutifoul_frame_14_label_269	14	Bioutifoul	269	489600
Bioutifoul_frame_14_label_272	14	Bioutifoul	272	235838	Bioutifoul_frame_12_label_279
Bioutifoul_frame_14_label_273	14	Bioutifoul	273	206226	Bioutifoul_frame_12_label_280
Bioutifoul_frame_14_label_274	14	Bioutifoul	274	478403	Bioutifoul_frame_12_label_282
Bioutifoul_frame_14_label_276	14	Bioutifoul	276	1592959
Bioutifoul_frame_14_label_277	14	Bioutifoul	277	725280	Bioutifoul_frame_12_label_283
Bioutifoul_frame_14_label_278	14	Bioutifoul	278	2261391
Bioutifoul_frame_14_label_279	14	Bioutifoul	279	85859
Bioutifoul_frame_14_label_280	14	Bioutifoul	280	11438790
Bioutifoul_frame_14_label_283	14	Bioutifoul	283	28250
Bioutifoul_frame_14_label_284	14	Bioutifoul	284	12787
Bioutifoul_frame_14_label_285	14	Bioutifoul	285	14329
Bioutifoul_frame_14_label_289	14	Bioutifoul	289	694098
Bioutifoul_frame_14_label_291	14	Bioutifoul	291	1443828
Bioutifoul_frame_14_label_301	14	Bioutifoul	301	184372	Bioutifoul_frame_12_label_307
Bioutifoul_frame_14_label_303	14	Bioutifoul	303	551847	Bioutifoul_frame_12_label_306
Bioutifoul_frame_14_label_315	14	Bioutifoul	315	193387
Bioutifoul_frame_14_label_316	14	Bioutifoul	316	157923	Bioutifoul_frame_12_label_310
Bioutifoul_frame_14_label_317	14	Bioutifoul	317	240489
Bioutifoul_frame_14_label_318	14	Bioutifoul	318	249730	Bioutifoul_frame_12_label_313
Bioutifoul_frame_14_label_320	14	Bioutifoul	320	2262768
Bioutifoul_frame_14_label_321	14	Bioutifoul	321	239980
Bioutifoul_frame_14_label_332	14	Bioutifoul	332	6388413
Bioutifoul_frame_14_label_337	14	Bioutifoul	337	2038362
Bioutifoul_frame_14_label_338	14	Bioutifoul	338	570777
Bioutifoul_frame_14_label_351	14	Bioutifoul	351	1257354
Bioutifoul_frame_14_label_434	14	Bioutifoul	434	721685
Bioutifoul_frame_14_label_465	14	Bioutifoul	465	1199244
Bioutifoul_frame_14_label_467	14	Bioutifoul	467	10136142
Bioutifoul_frame_14_label_469	14	Bioutifoul	469	108056
Bioutifoul_frame_14_label_479	14	Bioutifoul	479	842336
Bioutifoul_frame_14_label_489	14	Bioutifoul	489	294447
Bioutifoul_frame_14_label_493	14	Bioutifoul	493	1287764
Bioutifoul_frame_14_label_503	14	Bioutifoul	503	17482
Bioutifoul_frame_14_label_538	14	Bioutifoul	538	6095007
Bioutifoul_frame_14_label_542	14	Bioutifoul	542	191534
Bioutifoul_frame_14_label_543	14	Bioutifoul	543	438961
Bioutifoul_frame_14_label_548	14	Bioutifoul	548	3100688
Bioutifoul_frame_14_label_549	14	Bioutifoul	549	2099958
