# Supplementary material for: Accurate and versatile 3D segmentation of plant tissues at cellular resolution
Source: eLife. 2020 Jul 29;9:e57613. doi: 10.7554/eLife.57613 (PMC7447435; doi:10.7554/eLife.57613)
Supplement: Figure 8—source data 1. — Volume measurements can be found in 'cell_volume_data.csv'. 'fig8_mutant.ipynb' contains the script to generate the plot in pane C. [file elife-57613-fig8-data1.zip]

Archive with 2 entries (2 files):
- fig8_meristem/fig8_mutant.ipynb
- fig8_meristem/cell_volume_data.csv
