# Supplementary material for: Accurate and versatile 3D segmentation of plant tissues at cellular resolution
Source: eLife. 2020 Jul 29;9:e57613. doi: 10.7554/eLife.57613 (PMC7447435; doi:10.7554/eLife.57613)
Supplement: Figure 8—source data 1. — Volume measurements can be found in 'cell_volume_data.csv'. 'fig8_mutant.ipynb' contains the script to generate the plot in pane C. [file elife-57613-fig8-data1.zip › fig8_meristem/fig8_mutant.ipynb]

# %% [code]
import matplotlib.pyplot as plt
import h5py
import numpy as np
import csv
from collections import defaultdict
import matplotlib.patches as mpatches
figure_number = "./figure8/"

# %% [code]
in_file = figure_number + '/cell_volume_data.csv'

volumes = defaultdict(list)

with open(in_file, 'r') as f:
    reader = csv.reader(f, delimiter=',')
    for row in reader:
        vol, t = row
        vol, t = float(vol), int(t)
        volumes[t].append(vol)
        
data = list(volumes.values())

fig, ax = plt.subplots(figsize=(18, 12))
#ax.set(xlabel='Specimen',
#       ylabel='Volume $\mathregular{(\mu m^3)}$')

bplot = ax.boxplot(data, notch=False, patch_artist=True, showfliers=True)


#for i, d in enumerate(data):
#    sc = ax.scatter(np.ones(len(d))*(i + 1), d, c="k", zorder=10, s= 5, marker="o")

## change outline color, fill color and linewidth of the boxesshowfliers
#for box in bplot["fliers"]:
#    box.set(markeredgecolor="#3bc954", linewidth'#c93b76'=2)

colors = ['#3bc954', '#3bc954', '#3bc954', '#c93b76', '#c93b76', '#c93b76']
for patch, color in zip(bplot['boxes'], colors):
     # change outline color
    patch.set(color='k', linewidth=1.5)
    # change fill color
    patch.set(facecolor = color, alpha=0.8)

## change color and linewidth of the whiskers
colors = ['#3bc954', '#3bc954', '#3bc954',
         '#3bc954', '#3bc954', '#3bc954', 
         '#c93b76', '#c93b76', '#c93b76'
         '#c93b76', '#c93b76', '#c93b76']
for whisker, color in zip(bplot['whiskers'], colors):
    whisker.set(color='k', linewidth=1.5)

## change color and linewidth of the caps
for cap, color in zip(bplot['caps'], colors):
    cap.set(color='k', linewidth=1.5)

## change color and linewidth of the medians
for median in bplot['medians']:
    median.set(color='k', linewidth=1.5)

## change the style of fliers and their fill
for flier in bplot['fliers']:
    flier.set(marker='o', alpha=1, markersize=14)
    flier.set(markerfacecolor='k')

fs2 = 26
    
ax.yaxis.grid(True)
ax.tick_params(axis='x', labelsize=fs2)
ax.tick_params(axis='y', labelsize=fs2)
plt.xticks([1, 2, 3, 4, 5, 6], ['wt: #1', 'wt: #2', 'wt: #3', 'mut: #1', 'mut: #2', 'mut: #3'])

green_patch = mpatches.Patch(facecolor="#3bc954", edgecolor='k', linewidth =1.5, label='wt')
purple_patch = mpatches.Patch(facecolor='#c93b76', edgecolor='k', linewidth =1.5, label='mut')
plt.legend(loc=0, handles=[green_patch, purple_patch], prop={'size': fs2})

fig.savefig(figure_number + "/cell_volume_data.pdf", bbox_inches='tight')
