# Supplementary material for: Accurate and versatile 3D segmentation of plant tissues at cellular resolution
Source: eLife. 2020 Jul 29;9:e57613. doi: 10.7554/eLife.57613 (PMC7447435; doi:10.7554/eLife.57613)
Supplement: Figure 8—source data 1. — Volume measurements can be found in 'cell_volume_data.csv'. 'fig8_mutant.ipynb' contains the script to generate the plot in pane C. [file elife-57613-fig8-data1.zip › fig8_meristem/cell_volume_data.csv]

70.63199999999999	1
89.78399999999999	1
125.38799999999999	1
73.97999999999999	1
166.78799999999998	1
120.45599999999999	1
174.6	1
204.11999999999998	1
112.21199999999999	1
88.52399999999999	1
127.43999999999998	1
133.05599999999998	1
109.94399999999999	1
209.23199999999997	1
97.19999999999999	1
138.13199999999998	1
144.89999999999998	1
137.232	1
126.252	1
70.344	1
128.052	1
43.919999999999995	1
118.368	1
101.232	1
133.452	1
106.66799999999999	1
87.66	1
170.45999999999998	1
87.83999999999999	1
81.89999999999999	1
138.99599999999998	1
99.86399999999999	1
123.40799999999999	1
117.17999999999999	1
53.279999999999994	1
177.012	1
166.536	1
131.76	1
103.53599999999999	1
75.672	1
116.856	1
142.452	1
136.00799999999998	1
82.15199999999999	1
78.984	1
92.69999999999999	1
168.588	1
93.38399999999999	1
109.728	1
83.988	1
147.34799999999998	1
136.04399999999998	1
130.896	1
132.98399999999998	1
126.32399999999998	1
78.588	1
98.67599999999999	1
140.832	1
113.94	1
96.44399999999999	1
119.30399999999999	1
83.30399999999999	1
71.31599999999999	1
142.01999999999998	1
87.08399999999999	1
162.72	1
101.952	1
111.52799999999999	1
54.108	1
116.60399999999998	1
53.459999999999994	1
110.69999999999999	1
96.87599999999999	1
60.156	1
37.151999999999994	1
149.54399999999998	1
71.71199999999999	1
108.10799999999999	1
151.66799999999998	1
146.41199999999998	1
58.355999999999995	1
50.291999999999994	1
67.032	1
78.83999999999999	1
110.01599999999999	1
92.01599999999999	1
70.812	1
111.05999999999999	1
73.65599999999999	1
68.36399999999999	1
114.76799999999999	1
106.88399999999999	1
168.04799999999997	1
100.8	1
163.72799999999998	1
115.776	1
76.67999999999999	1
73.61999999999999	1
118.58399999999999	1
148.82399999999998	1
153.504	1
120.74399999999999	1
74.37599999999999	1
76.896	1
119.088	1
34.848	1
149.50799999999998	1
59.831999999999994	1
154.07999999999998	1
170.244	1
65.088	1
76.96799999999999	1
155.37599999999998	1
142.488	1
105.192	1
139.03199999999998	1
176.43599999999998	1
93.672	1
95.72399999999999	1
49.464	1
135.072	1
127.51199999999999	1
142.77599999999998	1
186.22799999999998	1
170.42399999999998	1
53.279999999999994	1
93.88799999999999	1
154.04399999999998	1
119.62799999999999	1
67.57199999999999	1
58.608	1
35.388	1
151.73999999999998	1
167.76	1
52.12799999999999	1
92.844	1
159.444	1
83.88	1
65.77199999999999	1
104.72399999999999	2
115.38	2
119.41199999999999	2
132.012	2
115.38	2
62.532	2
95.472	2
131.57999999999998	2
122.36399999999999	2
158.832	2
90.648	2
129.20399999999998	2
105.91199999999999	2
89.208	2
84.276	2
132.37199999999999	2
95.36399999999999	2
152.64	2
120.636	2
70.416	2
135.54	2
101.448	2
106.59599999999999	2
92.988	2
149.868	2
101.088	2
96.624	2
84.02399999999999	2
183.42	2
162.396	2
100.764	2
120.6	2
107.496	2
111.13199999999999	2
152.928	2
72.216	2
86.256	2
82.476	2
99.10799999999999	2
121.428	2
141.588	2
101.37599999999999	2
144.10799999999998	2
159.408	2
94.068	2
136.188	2
92.916	2
135.97199999999998	2
157.32	2
104.58	2
40.86	2
81.17999999999999	2
138.31199999999998	2
115.16399999999999	2
116.63999999999999	2
84.708	2
132.696	2
57.096	2
135.17999999999998	2
158.54399999999998	2
109.87199999999999	2
64.548	2
111.6	2
161.53199999999998	2
147.636	2
156.20399999999998	2
90.972	2
97.19999999999999	2
146.33999999999997	2
50.364	2
94.17599999999999	2
158.868	2
75.204	2
138.6	2
66.6	2
87.66	2
124.45199999999998	2
128.304	2
114.228	2
97.95599999999999	2
80.892	2
119.37599999999999	2
110.952	2
142.416	2
128.916	2
193.85999999999999	2
111.996	2
100.94399999999999	2
97.704	2
151.81199999999998	2
115.344	2
121.428	2
183.09599999999998	2
119.73599999999999	2
95.22	2
63.791999999999994	2
77.508	2
105.44399999999999	2
64.116	2
76.788	2
141.048	2
92.916	2
139.85999999999999	2
131.004	2
87.984	2
115.91999999999999	2
42.767999999999994	2
32.184	2
86.03999999999999	2
140.688	2
94.49999999999999	2
82.54799999999999	2
81.07199999999999	2
41.651999999999994	2
141.11999999999998	2
116.38799999999999	2
112.53599999999999	2
86.36399999999999	2
53.891999999999996	2
123.66	2
127.368	2
117.03599999999999	2
119.80799999999999	2
158.004	2
87.3	2
94.464	2
178.992	2
91.25999999999999	2
90.252	2
153.21599999999998	2
136.368	2
156.95999999999998	2
104.25599999999999	2
95.904	2
91.332	2
90.39599999999999	2
105.11999999999999	3
90.10799999999999	3
116.96399999999998	3
104.904	3
111.74399999999999	3
131.868	3
92.952	3
126.648	3
91.8	3
98.63999999999999	3
114.40799999999999	3
152.49599999999998	3
153.432	3
124.344	3
109.29599999999999	3
126.93599999999999	3
88.848	3
108.10799999999999	3
141.624	3
69.768	3
165.13199999999998	3
122.97599999999998	3
116.172	3
98.496	3
49.175999999999995	3
132.552	3
81.684	3
116.27999999999999	3
108.50399999999999	3
155.55599999999998	3
35.208	3
95.616	3
88.128	3
117.53999999999999	3
65.844	3
124.52399999999999	3
86.94	3
105.47999999999999	3
118.94399999999999	3
131.796	3
108.93599999999999	3
118.11599999999999	3
134.784	3
99.648	3
122.148	3
46.224	3
92.33999999999999	3
131.652	3
101.16	3
98.99999999999999	3
49.967999999999996	3
88.488	3
112.752	3
77.976	3
127.22399999999999	3
151.128	3
110.77199999999999	3
104.184	3
110.59199999999998	3
73.764	3
64.94399999999999	3
99.03599999999999	3
87.696	3
135.756	3
49.68	3
63.9	3
54.75599999999999	3
124.09199999999998	3
131.724	3
146.59199999999998	3
76.86	3
100.25999999999999	3
136.944	3
37.367999999999995	3
71.67599999999999	3
122.148	3
67.24799999999999	3
114.83999999999999	3
110.30399999999999	3
143.928	3
92.16	3
151.308	3
94.17599999999999	3
134.136	3
146.16	3
108.07199999999999	3
142.81199999999998	3
98.064	3
67.96799999999999	3
157.82399999999998	3
82.58399999999999	3
88.63199999999999	3
143.172	3
135.21599999999998	3
102.13199999999999	3
128.988	3
83.41199999999999	3
102.74399999999999	3
41.651999999999994	3
138.06	3
78.51599999999999	3
63.395999999999994	3
105.3	3
72.396	3
129.13199999999998	3
72.89999999999999	3
90.36	3
88.95599999999999	3
98.532	3
92.26799999999999	3
140.148	3
138.99599999999998	3
120.45599999999999	3
105.624	3
98.892	3
138.672	3
74.16	3
149.796	3
62.964	3
142.09199999999998	3
83.16	3
70.776	3
82.44	3
200.916	3
93.564	3
115.95599999999999	3
69.408	3
108.82799999999999	3
20.663999999999998	3
66.636	3
133.596	3
117.82799999999999	3
166.896	3
99.75599999999999	3
103.57199999999999	3
80.064	3
118.764	3
119.088	3
173.736	3
170.856	3
100.044	3
91.25999999999999	3
183.95999999999998	4
183.95999999999998	4
172.908	4
88.344	4
184.10399999999998	4
223.55999999999997	4
77.79599999999999	4
165.42	4
150.33599999999998	4
181.11599999999999	4
151.416	4
137.55599999999998	4
89.63999999999999	4
109.692	4
122.36399999999999	4
135.072	4
136.512	4
200.628	4
129.564	4
194.47199999999998	4
137.48399999999998	4
150.804	4
145.72799999999998	4
110.844	4
111.45599999999999	4
197.928	4
109.044	4
183.88799999999998	4
184.392	4
206.38799999999998	4
247.10399999999998	4
162.648	4
246.456	4
179.60399999999998	4
50.724	4
170.53199999999998	4
36.18	4
95.58	4
154.44	4
135.21599999999998	4
19.836	4
120.276	4
140.832	4
214.38	4
176.94	4
145.332	4
216.07199999999997	4
67.32	4
167.61599999999999	4
120.70799999999998	4
208.98	4
97.30799999999999	4
236.44799999999998	4
173.41199999999998	4
149.43599999999998	4
237.6	4
201.636	4
179.028	4
188.64	4
91.008	4
79.30799999999999	4
118.87199999999999	4
136.26	4
152.172	4
144.612	4
191.7	4
92.088	4
171.82799999999997	5
189.75599999999997	5
83.33999999999999	5
122.904	5
36.467999999999996	5
49.175999999999995	5
111.09599999999999	5
156.92399999999998	5
53.928	5
132.696	5
130.85999999999999	5
134.208	5
45.395999999999994	5
111.96	5
129.88799999999998	5
141.66	5
212.76	5
101.844	5
153.17999999999998	5
96.228	5
31.752	5
182.124	5
125.928	5
224.56799999999998	5
165.636	5
54.467999999999996	5
151.81199999999998	5
140.328	5
79.092	5
212.25599999999997	5
124.30799999999999	5
157.85999999999999	5
85.5	5
197.136	5
51.696	5
145.584	5
221.18399999999997	5
202.67999999999998	5
158.724	5
242.38799999999998	5
113.868	5
213.37199999999999	5
60.336	5
148.356	5
144.35999999999999	5
221.57999999999998	5
170.028	5
24.983999999999998	5
177.624	5
171.35999999999999	5
186.22799999999998	5
199.00799999999998	5
210.564	5
232.63199999999998	5
85.068	5
99.86399999999999	5
122.75999999999999	5
213.22799999999998	5
81.72	5
238.03199999999998	5
250.41599999999997	5
59.147999999999996	5
183.16799999999998	5
230.36399999999998	5
121.46399999999998	5
234.14399999999998	5
69.012	5
212.796	5
98.46	5
230.688	5
194.904	5
165.528	5
147.816	5
60.443999999999996	5
286.77599999999995	5
231.69599999999997	5
198.10799999999998	5
206.1	5
319.32	5
112.53599999999999	5
226.332	5
245.88	5
178.81199999999998	5
182.26799999999997	5
147.20399999999998	5
134.784	6
147.27599999999998	6
72.10799999999999	6
161.56799999999998	6
167.904	6
82.116	6
119.05199999999999	6
138.384	6
198.612	6
153.756	6
136.07999999999998	6
97.16399999999999	6
148.284	6
232.45199999999997	6
101.62799999999999	6
192.16799999999998	6
154.368	6
139.392	6
154.76399999999998	6
121.64399999999999	6
295.91999999999996	6
130.75199999999998	6
133.308	6
199.188	6
68.868	6
33.588	6
234.468	6
176.184	6
148.64399999999998	6
4.608	6
124.95599999999999	6
336.852	6
339.73199999999997	6
178.956	6
52.632	6
170.928	6
252.86399999999998	6
190.908	6
163.368	6
170.38799999999998	6
182.33999999999997	6
207.97199999999998	6
175.32	6
186.33599999999998	6
87.11999999999999	6
140.328	6
169.956	6
175.71599999999998	6
245.23199999999997	6
185.184	6
183.77999999999997	6
144.14399999999998	6
99.03599999999999	6
141.19199999999998	6
267.51599999999996	6
31.715999999999998	6
142.452	6
298.476	6
227.23199999999997	6
