# Supplementary material for: Accurate and versatile 3D segmentation of plant tissues at cellular resolution
Source: eLife. 2020 Jul 29;9:e57613. doi: 10.7554/eLife.57613 (PMC7447435; doi:10.7554/eLife.57613)
Supplement: Figure 9—source data 1. — The archive contains: 'final_mesh_evaluation - Sheet1.csv' - CSV file with evaluation scores computed on individual meshes, 'Mesh_boxplot.pdf' - detailed steps to reproduce the graphs, 'Mesh_boxplot.ipynb' - python script for generating the graph. [file elife-57613-fig9-data1.zip]

Archive with 10 entries (7 files):
- figure9/
- figure9/.ipynb_checkpoints/
- figure9/.ipynb_checkpoints/Mesh_boxplot-Copy1-checkpoint.ipynb
- figure9/.ipynb_checkpoints/Mesh_boxplot-checkpoint.ipynb
- figure9/Mesh_boxplot.ipynb
- figure9/Mesh_boxplot.pdf
- figure9/figure_meshes/
- figure9/figure_meshes/accuracy.pdf
- figure9/figure_meshes/arand.pdf
- figure9/final_mesh_evaluation - Sheet1.csv
