# Supplementary material for: Accurate and versatile 3D segmentation of plant tissues at cellular resolution
Source: eLife. 2020 Jul 29;9:e57613. doi: 10.7554/eLife.57613 (PMC7447435; doi:10.7554/eLife.57613)
Supplement: Figure 9—source data 1. — The archive contains: 'final_mesh_evaluation - Sheet1.csv' - CSV file with evaluation scores computed on individual meshes, 'Mesh_boxplot.pdf' - detailed steps to reproduce the graphs, 'Mesh_boxplot.ipynb' - python script for generating the graph. [file elife-57613-fig9-data1.zip › figure9/final_mesh_evaluation - Sheet1.csv]

dataset	time_point	segmentation_id	segmentation_path	groundtruth_path	adapted_rand	voi_split	voi_merge	Accuracy
C07	*T1*	pred_*.ply	/home/lcerrone/leaf_evaluation/C07/Col07_T1_autoSegm_pred_d2.ply	/home/lcerrone/leaf_evaluation/C07/Col07_T1_GT.ply	0.3869969716	0.1945876023	0.3851687093	91.56118143
C07	*T1*	proj*.ply	/home/lcerrone/leaf_evaluation/C07/Col07_T1_3Dproj_v2_d2.ply	/home/lcerrone/leaf_evaluation/C07/Col07_T1_GT.ply	0.1590771662	0.07550256737	0.2732717649	82.70042194
C07	*T1*	autoSegm.ply	/home/lcerrone/leaf_evaluation/C07/Col07_T1_autoSegm.ply	/home/lcerrone/leaf_evaluation/C07/Col07_T1_GT.ply	0.4808004271	0.05638691688	0.6821028989	75.52742616
C07	*T2*	pred_*.ply	/home/lcerrone/leaf_evaluation/C07/Col07_T2_autoSegm_pred_d1.ply	/home/lcerrone/leaf_evaluation/C07/Col07_T2_GT.ply	0.2690918342	0.1714123604	0.387626834	89.79771328
C07	*T2*	proj*.ply	/home/lcerrone/leaf_evaluation/C07/Col07_T2_3Dproj_d1.ply	/home/lcerrone/leaf_evaluation/C07/Col07_T2_GT.ply	0.1714933677	0.07837847342	0.2791987185	84.69656992
C07	*T2*	autoSegm.ply	/home/lcerrone/leaf_evaluation/C07/Col07_T2_autoSegm.ply	/home/lcerrone/leaf_evaluation/C07/Col07_T2_GT.ply	0.2902733082	0.06384555582	0.4707701771	75.19788918
C03	*T1*	pred_*.ply	/home/lcerrone/leaf_evaluation/C03/Col3_T1_autoSegm_pred_d1.ply	/home/lcerrone/leaf_evaluation/C03/Col3_T1_GT.ply	0.07944851456	0.1315134404	0.1622337004	90.6512605
C03	*T1*	proj*.ply	/home/lcerrone/leaf_evaluation/C03/Col3_T1_3Dproj_v2_d1.ply	/home/lcerrone/leaf_evaluation/C03/Col3_T1_GT.ply	0.06546473536	0.1558081385	0.137946997	88.65546218
C03	*T1*	autoSegm.ply	/home/lcerrone/leaf_evaluation/C03/Col3_T1_autoSegm.ply	/home/lcerrone/leaf_evaluation/C03/Col3_T1_GT.ply	0.3605940741	0.1013902457	0.4115580585	88.1302521
C03	*T2*	pred_*.ply	/home/lcerrone/leaf_evaluation/C03/Col03_T2_autoSegm_pred_d1.ply	/home/lcerrone/leaf_evaluation/C03/Col03_T2_GT.ply	0.8087619696	0.2843930647	0.944231543	90.51970303
C03	*T2*	proj*.ply	/home/lcerrone/leaf_evaluation/C03/Col03_T2_3Dproj_d1.ply	/home/lcerrone/leaf_evaluation/C03/Col03_T2_GT.ply	0.1811655125	0.227695893	0.4055167471	91.09080525
C03	*T2*	autoSegm.ply	/home/lcerrone/leaf_evaluation/C03/Col03_T2_autoSegm.ply	/home/lcerrone/leaf_evaluation/C03/Col03_T2_GT.ply	0.2954310431	0.2314554643	0.5297456242	85.03712164
Ox	*T0*	pred_*.ply	/home/lcerrone/leaf_evaluation/Ox/Ox_T0_autoSegm_pred_.ply	/home/lcerrone/leaf_evaluation/Ox/Ox_T0_GT.ply	0.08689412524	0.1619777529	0.1254110296	98.85764499
Ox	*T0*	proj*.ply	/home/lcerrone/leaf_evaluation/Ox/Ox_T0_3Dsegm_proj.ply	/home/lcerrone/leaf_evaluation/Ox/Ox_T0_GT.ply	0.05115239322	0.06466218484	0.06578405619	95.95782074
Ox	*T0*	autoSegm.ply	/home/lcerrone/leaf_evaluation/Ox/Ox_T0_autoSegm.ply	/home/lcerrone/leaf_evaluation/Ox/Ox_T0_GT.ply	0.4287037157	0.043273174	0.3660756227	93.93673111
Ox	*T1*	pred_*.ply	/home/lcerrone/leaf_evaluation/Ox/Ox_T1_autoSegm_pred_d2.ply	/home/lcerrone/leaf_evaluation/Ox/Ox_T1_GT.ply	0.05171162343	0.08307551641	0.0769848397	97.09257842
Ox	*T1*	proj*.ply	/home/lcerrone/leaf_evaluation/Ox/Ox_T1_3Dsegm_proj_d3.ply	/home/lcerrone/leaf_evaluation/Ox/Ox_T1_GT.ply	0.03741538176	0.05955630551	0.03972898009	98.46977812
Ox	*T1*	autoSegm.ply	/home/lcerrone/leaf_evaluation/Ox/Ox_T1_autoSegm.ply	/home/lcerrone/leaf_evaluation/Ox/Ox_T1_GT.ply	0.2668988922	0.03344756406	0.2692628061	89.28844682
